# Supplementary material for: Crystal structure of (E)-2-benzyl­idene-4-[(3-phenyl-4,5-di­hydro­isoxazol-5-yl)meth­yl]-2H-benzo[b][1,4]thia­zin-3(4H)-one
Source: Acta Crystallogr E Crystallogr Commun. 2015 May 23;71(Pt 6):o423–4. doi: 10.1107/S2056989015009755 (PMC4459330; doi:10.1107/S2056989015009755)
Supplement: Supplementary file 1 [file e-71-0o423-sup1.cif]

##############################################################################
#                                                                            #
# This CIF contains the data in a paper accepted for publication in          #
# Acta Crystallographica Section E. It conforms to the requirements of       #
# Notes for Authors for Acta Crystallographica Section E, and has been       #
# peer reviewed under the auspices of the IUCr Commission on Journals.       #
#                                                                            #
# Full details of the Crystallographic Information File format               #
# are given in the paper "The Crystallographic Information File (CIF):       #
# a New Standard Archive File for Crystallography" by S. R. Hall, F. H.      #
# Allen and I. D. Brown [Acta Cryst. (1991), A47, 655-685].                  #
#                                                                            #
# The current version of the core CIF dictionary is obtainable from          #
# ftp://ftp.iucr.org/pub/cif_core.dic.                                       #
#                                                                            #
# Software is freely available for graphical display of the structure(s)     #
# in this CIF. For information consult the CIF software page                 #
# http://www.iucr.org/resources/cif/software.                                #
#                                                                            #
# This file may be used for bona fide research purposes within the           #
# scientific community so long as proper attribution is given to the journal # 
# article from which it was obtained.                                        #
#                                                                            #
##############################################################################
data_I
_database_code_depnum_ccdc_archive 'CCDC 1402017'
_audit_creation_method     SHELXL-2013
_journal_date_recd_electronic     2015-05-19
_journal_date_accepted     2015-05-20
_journal_name_full     'Acta Crystallographica, Section E'
_journal_year     2015
_journal_volume     71
_journal_issue      6
_journal_page_first     o423
_journal_page_last     o424
_journal_paper_category     HO
_journal_paper_doi     10.1107/S2056989015009755
_journal_coeditor_code     TK5368
_publ_contact_author_name     'El Mokhtar Essassi'
_publ_contact_author_address
;
Laboratoire de Chimie Organique H\'et\'erocyclique URAC 21,
P\^ole de Comp\'etence Pharmacochimie, Av. Ibn Battouta, BP 1014,
Facult\'e des Sciences, Universit\'e Mohammed V-Agdal, Rabat, Morocco
;
_publ_contact_author_email     'em_essassi@yahoo.fr'
_publ_contact_author_fax     '212 537 77 54 40'
_publ_contact_author_phone     '212 537 77 54 40'
_publ_section_title
;\
Crystal structure of
(<i>E</i>)-2-benzylidene-4-[(3-phenyl-4,5-dihydroisoxazol-5-yl)methyl]-\
2<i>H</i>-benzo[<i>b</i>][1,4]thiazin-3(4<i>H</i>)-one
;
loop_
    _publ_author_name
    _publ_author_address
    'Sebbar, Nada Kheira'
;
Laboratoire de Chimie Organique H\'et\'erocyclique URAC 21,
P\^ole de Comp\'etence Pharmacochimie, Av. Ibn Battouta, BP 1014,
Facult\'e des Sciences, Universit\'e Mohammed V, Rabat, Morocco
;
    'Ellouz, Mohamed'
;
Laboratoire de Chimie Organique H\'et\'erocyclique URAC 21,
P\^ole de Comp\'etence Pharmacochimie, Av. Ibn Battouta, BP 1014,
Facult\'e des Sciences, Universit\'e Mohammed V, Rabat, Morocco
;
    'Essassi, El Mokhtar'
;
Laboratoire de Chimie Organique H\'et\'erocyclique URAC 21,
P\^ole de Comp\'etence Pharmacochimie, Av. Ibn Battouta, BP 1014,
Facult\'e des Sciences, Universit\'e Mohammed V, Rabat, Morocco
Moroccan Foundation for Advanced Science,Innovation and Research (MASCIR),
Rabat Design Center, Rue Mohamed Al Jazouli, Madinat El Irfane
10100 Rabat, Morocco
;
    'Saadi, Mohamed'
;
Laboratoire de Chimie du Solide Appliqu\'ee,
Facult\'e des Sciences, Universit\'e Mohammed V
Avenue Ibn Battouta, BP 1014, Rabat, Morocco
;
    'El Ammari, Lahcen'
;
Laboratoire de Chimie du Solide Appliqu\'ee,
Facult\'e des Sciences, Universit\'e Mohammed V
Avenue Ibn Battouta, BP 1014, Rabat, Morocco
;
_chemical_name_systematic
;\
(<i>E</i>)-2-Benzylidene-4-[(3-phenyl-4,5-dihydroisoxazol-5-yl)methyl]-\
2<i>H</i>-benzo[<i>b</i>][1,4]thiazin-3(4<i>H</i>)-one
;
_chemical_name_common     ?
_chemical_formula_moiety     'C25 H20 N2 O2 S'
_chemical_formula_sum     'C25 H20 N2 O2 S'
_chemical_formula_iupac     'C25 H20 N2 O2 S'
_chemical_formula_weight     412.49
_chemical_melting_point     ?
_shelx_space_group_comment
;
The symmetry employed for this shelxl refinement is uniquely defined
by the following loop, which should always be used as a source of
symmetry information in preference to the above space-group names.
They are only intended as comments.
;
_space_group_crystal_system     monoclinic
_space_group_name_H-M_alt     'P 21/n'
_space_group_name_Hall     '-P 2yn'
loop_
    _space_group_symop_operation_xyz
    'x, y, z'
    '-x+1/2, y+1/2, -z+1/2'
    '-x, -y, -z'
    'x-1/2, -y-1/2, z-1/2'
_cell_length_a     17.4463(16)
_cell_length_b     5.3024(4)
_cell_length_c     22.778(2)
_cell_angle_alpha     90
_cell_angle_beta     106.370(5)
_cell_angle_gamma     90
_cell_volume     2021.7(3)
_cell_formula_units_Z     4
_cell_measurement_reflns_used     4149
_cell_measurement_theta_min     1.728
_cell_measurement_theta_max     26.367
_cell_measurement_temperature     296(2)
_exptl_crystal_description     block
_exptl_crystal_colour     colourless
_exptl_crystal_size_max     0.36
_exptl_crystal_size_mid     0.31
_exptl_crystal_size_min     0.26
_exptl_crystal_density_diffrn     1.355
_exptl_crystal_F_000     864
_exptl_absorpt_coefficient_mu     0.185
_exptl_absorpt_correction_type     multi-scan
_exptl_absorpt_process_details
;
(SADABS; Bruker, 2009)
;
_exptl_absorpt_correction_T_min     0.5037
_exptl_absorpt_correction_T_max     0.7475
_exptl_special_details     ?
_diffrn_ambient_temperature     296(2)
_diffrn_radiation_type     MoK\a
_diffrn_radiation_wavelength     0.71073
_diffrn_radiation_source     'fine-focus sealed tube'
_diffrn_radiation_monochromator     graphite
_diffrn_measurement_device_type     'Bruker X8 APEX'
_diffrn_measurement_method     '\f and \w scans'
_diffrn_reflns_number     27864
_diffrn_reflns_av_R_equivalents     0.0947
_diffrn_reflns_theta_min     1.728
_diffrn_reflns_theta_max     26.367
_diffrn_reflns_theta_full     25.242
_diffrn_measured_fraction_theta_max     0.999
_diffrn_measured_fraction_theta_full     0.999
_diffrn_reflns_limit_h_min     -21
_diffrn_reflns_limit_h_max     21
_diffrn_reflns_limit_k_min     -6
_diffrn_reflns_limit_k_max     6
_diffrn_reflns_limit_l_min     -28
_diffrn_reflns_limit_l_max     25
_refine_special_details     ?
_reflns_number_total     4149
_reflns_number_gt     1980
_reflns_threshold_expression     I>2\s(I)
_refine_ls_structure_factor_coef     Fsqd
_refine_ls_matrix_type     full
_refine_ls_R_factor_all     0.1519
_refine_ls_R_factor_gt     0.0565
_refine_ls_wR_factor_gt     0.1090
_refine_ls_wR_factor_ref     0.1451
_refine_ls_goodness_of_fit_ref     0.999
_refine_ls_restrained_S_all     0.999
_refine_ls_number_reflns     4149
_refine_ls_number_parameters     321
_refine_ls_number_restraints     0
_refine_ls_hydrogen_treatment     constr
_refine_ls_weighting_scheme     calc
_refine_ls_weighting_details
              'w=1/[\s^2^(Fo^2^)+(0.0437P)^2^+0.9738P] where P=(Fo^2^+2Fc^2^)/3'
_atom_sites_solution_hydrogens     geom
_atom_sites_solution_primary     ?
_atom_sites_solution_secondary     ?
_refine_ls_shift/su_max     0.008
_refine_ls_shift/su_mean     0.000
_refine_diff_density_max     0.482
_refine_diff_density_min     -0.257
_refine_ls_extinction_method     none
_refine_ls_extinction_coef     .
loop_
    _atom_type_symbol
    _atom_type_description
    _atom_type_scat_dispersion_real
    _atom_type_scat_dispersion_imag
    _atom_type_scat_source
    'C' 'C' 0.0033 0.0016
                         'International Tables Vol C Tables 4.2.6.8 and 6.1.1.4'
    'H' 'H' 0.0000 0.0000
                         'International Tables Vol C Tables 4.2.6.8 and 6.1.1.4'
    'N' 'N' 0.0061 0.0033
                         'International Tables Vol C Tables 4.2.6.8 and 6.1.1.4'
    'O' 'O' 0.0106 0.0060
                         'International Tables Vol C Tables 4.2.6.8 and 6.1.1.4'
    'S' 'S' 0.1246 0.1234
                         'International Tables Vol C Tables 4.2.6.8 and 6.1.1.4'
_computing_data_collection
;
APEX2 (Bruker, 2009)
;
_computing_cell_refinement
;
SAINT (Bruker, 2009)
;
_computing_data_reduction
;
SAINT (Bruker, 2009)
;
_computing_structure_solution
;
SHELXS97 (Sheldrick, 2008)
;
_computing_structure_refinement
;
SHELXL97 (Sheldrick, 2008)
;
_computing_molecular_graphics
;
ORTEPIII (Burnett & Johnson, 1996) and
ORTEP-3 for Windows (Farrugia, 2012)
;
_computing_publication_material
;
PLATON (Spek, 2009) and publCIF (Westrip, 2010)
;
loop_
    _atom_site_type_symbol
    _atom_site_label
    _atom_site_fract_x
    _atom_site_fract_y
    _atom_site_fract_z
    _atom_site_U_iso_or_equiv
    _atom_site_adp_type
    _atom_site_calc_flag
    _atom_site_occupancy
    _atom_site_disorder_assembly
    _atom_site_disorder_group
    C C1 0.17593(18) 0.5680(6) 0.36708(14) 0.0498(8) Uani d 1 . .
    C C2 0.1174(2) 0.6377(7) 0.31368(19) 0.0693(11) Uani d 1 . .
    H H2 0.0834 0.7719 0.3146 0.083 Uiso calc 1 . .
    C C3 0.1096(2) 0.5102(9) 0.25999(18) 0.0784(12) Uani d 1 . .
    H H3 0.0717 0.5614 0.2244 0.094 Uiso calc 1 . .
    C C4 0.1577(2) 0.3074(8) 0.25874(16) 0.0707(11) Uani d 1 . .
    H H4 0.1512 0.2177 0.2226 0.085 Uiso calc 1 . .
    C C5 0.21579(19) 0.2357(6) 0.31078(14) 0.0543(9) Uani d 1 . .
    H H5 0.2479 0.0968 0.3096 0.065 Uiso calc 1 . .
    C C6 0.22670(17) 0.3703(5) 0.36516(14) 0.0418(7) Uani d 1 . .
    C C7 0.28231(19) 0.3227(6) 0.47719(16) 0.0529(8) Uani d 1 . .
    C C8 0.21687(19) 0.4767(6) 0.48721(15) 0.0542(9) Uani d 1 . .
    C C9 0.1957(2) 0.4326(7) 0.53875(16) 0.0659(10) Uani d 1 . .
    H H9 0.2239 0.3061 0.5641 0.079 Uiso calc 1 A 1
    C C10A 0.1328(11) 0.561(4) 0.5602(8) 0.051(3) Uani d 0.57(2) B 1
    C C11A 0.1042(10) 0.781(3) 0.5504(5) 0.084(3) Uani d 0.57(2) B 1
    H H11A 0.1229 0.8915 0.5258 0.101 Uiso calc 0.57(2) B 1
    C C12A 0.0437(9) 0.861(3) 0.5768(6) 0.099(4) Uani d 0.57(2) B 1
    H H12A 0.0224 1.0218 0.5680 0.118 Uiso calc 0.57(2) B 1
    C C13A 0.0161(10) 0.713(5) 0.6139(12) 0.082(6) Uani d 0.57(2) B 1
    H H13A -0.0329 0.7447 0.6210 0.098 Uiso calc 0.57(2) B 1
    C C14A 0.0602(15) 0.521(5) 0.6399(13) 0.094(6) Uani d 0.57(2) B 1
    H H14A 0.0499 0.4360 0.6726 0.113 Uiso calc 0.57(2) B 1
    C C15A 0.1232(12) 0.447(3) 0.6169(9) 0.090(5) Uani d 0.57(2) B 1
    H H15A 0.1593 0.3255 0.6374 0.108 Uiso calc 0.57(2) B 1
    C C10B 0.1358(18) 0.506(5) 0.5683(14) 0.060(8) Uiso d 0.43(2) B 2
    C C11B 0.0671(10) 0.674(4) 0.5314(8) 0.075(5) Uani d 0.43(2) B 2
    H H11B 0.0663 0.7241 0.4920 0.090 Uiso calc 0.43(2) B 2
    C C12B 0.0078(11) 0.752(4) 0.5551(8) 0.077(5) Uani d 0.43(2) B 2
    H H12B -0.0347 0.8505 0.5328 0.092 Uiso calc 0.43(2) B 2
    C C13B 0.0151(18) 0.671(8) 0.6186(18) 0.108(14) Uani d 0.43(2) B 2
    H H13B -0.0142 0.7420 0.6428 0.129 Uiso calc 0.43(2) B 2
    C C14B 0.068(3) 0.483(9) 0.6378(19) 0.17(2) Uani d 0.43(2) B 2
    H H14B 0.0702 0.4082 0.6751 0.206 Uiso calc 0.43(2) B 2
    C C15B 0.1193(14) 0.393(7) 0.6073(16) 0.142(14) Uani d 0.43(2) B 2
    H H15B 0.1421 0.2345 0.6179 0.171 Uiso calc 0.43(2) B 2
    C C16 0.36034(17) 0.1736(5) 0.41243(13) 0.0474(8) Uani d 1 . .
    H H16A 0.3559 0.1496 0.3694 0.057 Uiso calc 1 . .
    H H16B 0.3637 0.0085 0.4313 0.057 Uiso calc 1 . .
    C C17 0.43583(17) 0.3205(5) 0.44203(14) 0.0460(8) Uani d 1 . .
    H H17 0.4441 0.3324 0.4863 0.055 Uiso calc 1 . .
    C C18 0.50908(17) 0.2106(5) 0.42840(14) 0.0468(8) Uani d 1 . .
    H H18A 0.5548 0.2102 0.4645 0.056 Uiso calc 1 . .
    H H18B 0.4994 0.0405 0.4124 0.056 Uiso calc 1 . .
    C C19 0.52051(17) 0.3901(5) 0.38119(13) 0.0419(7) Uani d 1 . .
    C C20 0.57826(18) 0.3586(5) 0.34590(14) 0.0464(8) Uani d 1 . .
    C C21 0.6339(2) 0.1683(7) 0.35988(16) 0.0677(10) Uani d 1 . .
    H H21 0.6341 0.0567 0.3914 0.081 Uiso calc 1 . .
    C C22 0.6896(2) 0.1410(8) 0.3275(2) 0.0860(13) Uani d 1 . .
    H H22 0.7278 0.0140 0.3380 0.103 Uiso calc 1 . .
    C C23 0.6888(3) 0.2994(8) 0.2803(2) 0.0869(13) Uani d 1 . .
    H H23 0.7264 0.2807 0.2587 0.104 Uiso calc 1 . .
    C C24 0.6332(3) 0.4842(8) 0.26472(19) 0.0900(13) Uani d 1 . .
    H H24 0.6323 0.5905 0.2321 0.108 Uiso calc 1 . .
    C C25 0.5777(2) 0.5156(7) 0.29715(18) 0.0725(11) Uani d 1 . .
    H H25 0.5398 0.6431 0.2862 0.087 Uiso calc 1 . .
    N N1 0.28861(14) 0.3038(4) 0.41850(11) 0.0447(6) Uani d 1 . .
    N N2 0.47581(16) 0.5856(4) 0.37434(12) 0.0526(7) Uani d 1 . .
    O O1 0.33070(14) 0.2170(5) 0.51952(10) 0.0720(7) Uani d 1 . .
    O O2 0.42730(13) 0.5703(3) 0.41480(10) 0.0562(6) Uani d 1 . .
    S S1 0.18110(6) 0.72501(16) 0.43621(5) 0.0680(3) Uani d 1 . .
loop_
    _atom_site_aniso_label
    _atom_site_aniso_U_11
    _atom_site_aniso_U_22
    _atom_site_aniso_U_33
    _atom_site_aniso_U_12
    _atom_site_aniso_U_13
    _atom_site_aniso_U_23
    C1 0.0428(19) 0.0534(19) 0.053(2) -0.0024(16) 0.0122(17) 0.0073(16)
    C2 0.053(2) 0.078(2) 0.074(3) 0.011(2) 0.013(2) 0.031(2)
    C3 0.058(3) 0.117(3) 0.049(3) 0.000(2) -0.002(2) 0.031(2)
    C4 0.060(2) 0.098(3) 0.047(2) -0.008(2) 0.0034(19) 0.003(2)
    C5 0.048(2) 0.062(2) 0.047(2) -0.0018(16) 0.0042(17) -0.0010(18)
    C6 0.0375(18) 0.0419(16) 0.044(2) -0.0032(14) 0.0086(15) 0.0042(15)
    C7 0.043(2) 0.059(2) 0.055(2) -0.0010(17) 0.0116(18) 0.0007(18)
    C8 0.050(2) 0.063(2) 0.046(2) -0.0028(17) 0.0077(17) -0.0047(17)
    C9 0.056(2) 0.084(3) 0.054(2) 0.007(2) 0.0101(19) -0.002(2)
    C10A 0.056(7) 0.063(10) 0.035(7) 0.004(6) 0.016(5) 0.006(6)
    C11A 0.085(9) 0.094(8) 0.081(7) -0.015(7) 0.036(6) -0.027(6)
    C12A 0.087(9) 0.114(8) 0.095(8) 0.000(7) 0.025(7) -0.043(7)
    C13A 0.060(9) 0.122(14) 0.081(13) 0.024(9) 0.049(9) 0.004(9)
    C14A 0.091(11) 0.102(9) 0.120(17) 0.033(8) 0.080(11) 0.033(9)
    C15A 0.142(14) 0.096(7) 0.059(9) 0.057(7) 0.072(9) 0.032(6)
    C11B 0.055(9) 0.105(11) 0.067(8) 0.009(8) 0.021(7) 0.001(8)
    C12B 0.061(9) 0.105(11) 0.070(10) 0.024(8) 0.027(7) 0.010(8)
    C13B 0.12(2) 0.123(19) 0.08(2) -0.070(18) 0.028(15) -0.035(17)
    C14B 0.19(3) 0.26(4) 0.08(2) 0.07(2) 0.07(2) 0.03(2)
    C15B 0.058(12) 0.28(4) 0.096(17) 0.007(15) 0.035(10) -0.01(2)
    C16 0.047(2) 0.0446(17) 0.046(2) 0.0058(15) 0.0060(16) -0.0037(15)
    C17 0.0451(19) 0.0443(17) 0.0435(19) 0.0034(15) 0.0042(15) -0.0010(15)
    C18 0.0439(19) 0.0441(17) 0.048(2) 0.0064(15) 0.0052(15) -0.0003(15)
    C19 0.0416(18) 0.0341(15) 0.0426(19) -0.0021(14) -0.0003(15) -0.0037(14)
    C20 0.0431(19) 0.0451(17) 0.047(2) -0.0032(15) 0.0053(16) -0.0015(16)
    C21 0.072(3) 0.070(2) 0.066(3) 0.019(2) 0.028(2) 0.0122(19)
    C22 0.082(3) 0.091(3) 0.095(3) 0.030(2) 0.042(3) 0.013(3)
    C23 0.084(3) 0.097(3) 0.095(3) 0.007(3) 0.050(3) 0.004(3)
    C24 0.097(3) 0.096(3) 0.089(3) 0.005(3) 0.046(3) 0.027(3)
    C25 0.069(3) 0.067(2) 0.084(3) 0.010(2) 0.024(2) 0.019(2)
    N1 0.0421(15) 0.0516(15) 0.0388(16) 0.0008(12) 0.0085(13) -0.0021(12)
    N2 0.0543(17) 0.0399(14) 0.0595(19) 0.0019(13) 0.0095(15) -0.0023(13)
    O1 0.0622(16) 0.1030(19) 0.0471(15) 0.0177(14) 0.0093(13) 0.0139(14)
    O2 0.0586(14) 0.0385(12) 0.0724(16) 0.0094(11) 0.0200(13) -0.0006(11)
    S1 0.0727(7) 0.0573(5) 0.0770(7) 0.0094(5) 0.0258(5) -0.0015(5)
_geom_special_details
;
All e.s.d.'s (except the e.s.d. in the dihedral angle between two l.s. planes)
are estimated using the full covariance matrix. The cell e.s.d.'s are taken
into account individually in the estimation of e.s.d.'s in distances, angles
and torsion angles; correlations between e.s.d.'s in cell parameters are only
used when they are defined by crystal symmetry. An approximate (isotropic)
treatment of cell e.s.d.'s is used for estimating e.s.d.'s involving l.s.
planes.
;
loop_
    _geom_bond_atom_site_label_1
    _geom_bond_atom_site_label_2
    _geom_bond_site_symmetry_2
    _geom_bond_distance
    _geom_bond_publ_flag
    C1 C6 . 1.381(4) ?
    C1 C2 . 1.400(4) ?
    C1 S1 . 1.761(3) ?
    C2 C3 . 1.370(5) ?
    C2 H2 . 0.9300 ?
    C3 C4 . 1.369(5) ?
    C3 H3 . 0.9300 ?
    C4 C5 . 1.378(4) ?
    C4 H4 . 0.9300 ?
    C5 C6 . 1.395(4) ?
    C5 H5 . 0.9300 ?
    C6 N1 . 1.424(3) ?
    C7 O1 . 1.224(4) ?
    C7 N1 . 1.376(4) ?
    C7 C8 . 1.473(4) ?
    C8 C9 . 1.347(4) ?
    C8 S1 . 1.750(3) ?
    C9 C10B . 1.45(3) ?
    C9 C10A . 1.49(2) ?
    C9 H9 . 0.9300 ?
    C10A C11A . 1.26(2) ?
    C10A C15A . 1.48(2) ?
    C11A C12A . 1.418(14) ?
    C11A H11A . 0.9300 ?
    C12A C13A . 1.34(3) ?
    C12A H12A . 0.9300 ?
    C13A C14A . 1.31(5) ?
    C13A H13A . 0.9300 ?
    C14A C15A . 1.40(3) ?
    C14A H14A . 0.9300 ?
    C15A H15A . 0.9300 ?
    C10B C15B . 1.17(4) ?
    C10B C11B . 1.54(3) ?
    C11B C12B . 1.360(15) ?
    C11B H11B . 0.9300 ?
    C12B C13B . 1.48(5) ?
    C12B H12B . 0.9300 ?
    C13B C14B . 1.35(7) ?
    C13B H13B . 0.9300 ?
    C14B C15B . 1.36(5) ?
    C14B H14B . 0.9300 ?
    C15B H15B . 0.9300 ?
    C16 N1 . 1.469(3) ?
    C16 C17 . 1.515(4) ?
    C16 H16A . 0.9700 ?
    C16 H16B . 0.9700 ?
    C17 O2 . 1.453(3) ?
    C17 C18 . 1.514(4) ?
    C17 H17 . 0.9800 ?
    C18 C19 . 1.491(4) ?
    C18 H18A . 0.9700 ?
    C18 H18B . 0.9700 ?
    C19 N2 . 1.280(3) ?
    C19 C20 . 1.465(4) ?
    C20 C21 . 1.373(4) ?
    C20 C25 . 1.386(4) ?
    C21 C22 . 1.384(5) ?
    C21 H21 . 0.9300 ?
    C22 C23 . 1.361(5) ?
    C22 H22 . 0.9300 ?
    C23 C24 . 1.354(5) ?
    C23 H23 . 0.9300 ?
    C24 C25 . 1.383(5) ?
    C24 H24 . 0.9300 ?
    C25 H25 . 0.9300 ?
    N2 O2 . 1.418(3) ?
loop_
    _geom_angle_atom_site_label_1
    _geom_angle_atom_site_label_2
    _geom_angle_atom_site_label_3
    _geom_angle_site_symmetry_1
    _geom_angle_site_symmetry_3
    _geom_angle
    _geom_angle_publ_flag
    C6 C1 C2 . . 119.4(3) ?
    C6 C1 S1 . . 121.0(2) ?
    C2 C1 S1 . . 119.5(3) ?
    C3 C2 C1 . . 120.6(4) ?
    C3 C2 H2 . . 119.7 ?
    C1 C2 H2 . . 119.7 ?
    C4 C3 C2 . . 119.9(3) ?
    C4 C3 H3 . . 120.0 ?
    C2 C3 H3 . . 120.0 ?
    C3 C4 C5 . . 120.3(4) ?
    C3 C4 H4 . . 119.8 ?
    C5 C4 H4 . . 119.8 ?
    C4 C5 C6 . . 120.4(3) ?
    C4 C5 H5 . . 119.8 ?
    C6 C5 H5 . . 119.8 ?
    C1 C6 C5 . . 119.2(3) ?
    C1 C6 N1 . . 120.0(3) ?
    C5 C6 N1 . . 120.8(3) ?
    O1 C7 N1 . . 120.4(3) ?
    O1 C7 C8 . . 121.6(3) ?
    N1 C7 C8 . . 118.0(3) ?
    C9 C8 C7 . . 117.0(3) ?
    C9 C8 S1 . . 125.1(3) ?
    C7 C8 S1 . . 117.5(3) ?
    C8 C9 C10B . . 140.4(11) ?
    C8 C9 C10A . . 128.0(7) ?
    C8 C9 H9 . . 116.0 ?
    C10A C9 H9 . . 116.0 ?
    C11A C10A C15A . . 113.4(15) ?
    C11A C10A C9 . . 131.0(14) ?
    C15A C10A C9 . . 112.0(14) ?
    C10A C11A C12A . . 120.2(12) ?
    C10A C11A H11A . . 119.9 ?
    C12A C11A H11A . . 119.9 ?
    C13A C12A C11A . . 122.4(13) ?
    C13A C12A H12A . . 118.8 ?
    C11A C12A H12A . . 118.8 ?
    C14A C13A C12A . . 118.2(14) ?
    C14A C13A H13A . . 120.9 ?
    C12A C13A H13A . . 120.9 ?
    C13A C14A C15A . . 118(2) ?
    C13A C14A H14A . . 121.0 ?
    C15A C14A H14A . . 121.0 ?
    C14A C15A C10A . . 120.5(17) ?
    C14A C15A H15A . . 119.8 ?
    C10A C15A H15A . . 119.8 ?
    C15B C10B C9 . . 125(3) ?
    C15B C10B C11B . . 113(3) ?
    C9 C10B C11B . . 117(2) ?
    C12B C11B C10B . . 121.4(16) ?
    C12B C11B H11B . . 119.3 ?
    C10B C11B H11B . . 119.3 ?
    C11B C12B C13B . . 115.7(17) ?
    C11B C12B H12B . . 122.1 ?
    C13B C12B H12B . . 122.1 ?
    C14B C13B C12B . . 113(3) ?
    C14B C13B H13B . . 123.4 ?
    C12B C13B H13B . . 123.4 ?
    C13B C14B C15B . . 126(4) ?
    C13B C14B H14B . . 117.1 ?
    C15B C14B H14B . . 117.1 ?
    C10B C15B C14B . . 123(4) ?
    C10B C15B H15B . . 118.6 ?
    C14B C15B H15B . . 118.6 ?
    N1 C16 C17 . . 111.9(2) ?
    N1 C16 H16A . . 109.2 ?
    C17 C16 H16A . . 109.2 ?
    N1 C16 H16B . . 109.2 ?
    C17 C16 H16B . . 109.2 ?
    H16A C16 H16B . . 107.9 ?
    O2 C17 C18 . . 104.7(2) ?
    O2 C17 C16 . . 107.9(2) ?
    C18 C17 C16 . . 112.9(2) ?
    O2 C17 H17 . . 110.4 ?
    C18 C17 H17 . . 110.4 ?
    C16 C17 H17 . . 110.4 ?
    C19 C18 C17 . . 101.2(2) ?
    C19 C18 H18A . . 111.5 ?
    C17 C18 H18A . . 111.5 ?
    C19 C18 H18B . . 111.5 ?
    C17 C18 H18B . . 111.5 ?
    H18A C18 H18B . . 109.3 ?
    N2 C19 C20 . . 121.0(3) ?
    N2 C19 C18 . . 113.8(3) ?
    C20 C19 C18 . . 125.1(3) ?
    C21 C20 C25 . . 118.2(3) ?
    C21 C20 C19 . . 120.4(3) ?
    C25 C20 C19 . . 121.4(3) ?
    C20 C21 C22 . . 120.7(3) ?
    C20 C21 H21 . . 119.7 ?
    C22 C21 H21 . . 119.7 ?
    C23 C22 C21 . . 120.2(4) ?
    C23 C22 H22 . . 119.9 ?
    C21 C22 H22 . . 119.9 ?
    C24 C23 C22 . . 120.1(4) ?
    C24 C23 H23 . . 120.0 ?
    C22 C23 H23 . . 120.0 ?
    C23 C24 C25 . . 120.3(4) ?
    C23 C24 H24 . . 119.9 ?
    C25 C24 H24 . . 119.9 ?
    C24 C25 C20 . . 120.5(4) ?
    C24 C25 H25 . . 119.7 ?
    C20 C25 H25 . . 119.7 ?
    C7 N1 C6 . . 124.2(3) ?
    C7 N1 C16 . . 115.4(2) ?
    C6 N1 C16 . . 119.8(2) ?
    C19 N2 O2 . . 109.2(2) ?
    N2 O2 C17 . . 108.8(2) ?
    C8 S1 C1 . . 99.02(15) ?
loop_
    _geom_hbond_atom_site_label_D
    _geom_hbond_atom_site_label_H
    _geom_hbond_atom_site_label_A
    _geom_hbond_site_symmetry_A
    _geom_hbond_distance_DH
    _geom_hbond_distance_HA
    _geom_hbond_distance_DA
    _geom_hbond_angle_DHA
    C21 H21 O1 3_656 0.93 2.43 3.339(4) 166.1
    C18 H18B N2 1_545 0.97 2.56 3.526(3) 178
_shelx_hkl_file
;
   1   0   0    0.00    0.20
   1   0   0   -0.10    0.20
  -1   0   0   -0.20    0.20
  -1   0   0    0.40    0.30
   1   0   0    0.10    0.40
   1   0   0    0.00    0.20
  -1   0   0   -0.10    0.30
  -1   0   0    0.00    0.20
   3   0   0   -3.60    1.50
  -3   0   0   -1.70    1.60
  -3   0   0    3.80    2.60
  -3   0   0    0.50    1.70
   3   0   0    0.10    2.90
   3   0   0   -0.90    1.80
   3   0   0   -1.90    1.60
  -3   0   0   -2.40    1.40
  -4   0   0  232.58   13.60
  -4   0   0  229.68   13.40
  -4   0   0  240.18   14.70
   4   0   0  238.18   13.60
  -4   0   0  228.38   13.70
   4   0   0  246.08   13.80
   4   0   0  242.48   13.70
   4   0   0  246.28   15.10
  -5   0   0    7.60    4.20
  -5   0   0   -1.10    2.50
  -5   0   0   -3.50    2.30
   5   0   0   -0.80    2.80
   5   0   0   -7.50    2.40
   5   0   0   -2.00    1.90
   5   0   0   -2.60    4.60
  -5   0   0   -4.10    2.40
   6   0   0  555.84   29.90
  -6   0   0  555.44   29.90
   6   0   0  533.65   31.50
  -6   0   0  521.75   29.90
  -6   0   0  561.64   29.90
   6   0   0  555.84   29.90
  -7   0   0   -0.20    2.90
  -7   0   0   -3.70    2.60
   7   0   0   -1.90    2.90
  -7   0   0   -1.00    2.10
   7   0   0    0.10    2.50
   7   0   0   -3.00    5.00
   8   0   0  226.78   16.80
  -8   0   0  222.38   14.40
  -8   0   0  214.28   14.60
  -8   0   0  239.88   14.60
   8   0   0  227.98   14.70
   9   0   0    1.10    6.20
   9   0   0    7.60    4.00
  -9   0   0   -2.60    2.00
  -9   0   0    0.10    3.40
  -9   0   0   -4.00    2.90
  10   0   0  128.09   10.90
 -10   0   0  122.39   10.60
  10   0   0  147.79   13.50
 -10   0   0  132.89   10.60
 -11   0   0   -1.40    4.10
 -11   0   0   -4.10    3.20
  11   0   0    3.90    7.60
  11   0   0    1.30    4.40
  12   0   0    1.20    3.60
  12   0   0   14.30    9.00
 -12   0   0    4.80    4.60
 -12   0   0    9.60    4.20
  13   0   0    3.50    9.30
  13   0   0   -8.00    4.20
 -13   0   0    2.20    4.90
 -13   0   0   -2.20    4.20
  14   0   0   39.00    8.00
 -14   0   0   56.99    8.60
 -14   0   0   55.69    9.20
  14   0   0   46.50   13.00
 -15   0   0    7.80    6.00
  15   0   0    6.90    5.60
 -15   0   0   -1.40    4.70
  15   0   0    4.50    9.90
  16   0   0   10.90    9.30
 -16   0   0   24.10    7.60
  16   0   0    9.10    6.40
 -16   0   0    2.20    5.30
 -17   0   0    2.50    4.90
  17   0   0    9.30   12.60
 -17   0   0   -8.20    5.70
 -18   0   0   -0.90    7.30
  18   0   0    3.00   13.10
 -18   0   0    4.00    6.20
 -19   0   0   -4.80    7.00
 -19   0   0    5.30    6.40
  19   0   0   -0.80   13.40
 -20   0   0   31.00    9.60
  20   0   0   48.60   18.30
  21   0   0  -16.00   14.90
 -21   0   0    9.80    7.70
  22   0   0   14.40   18.10
 -22   0   0    8.40    7.90
  23   0   0    5.00   18.60
 -23   0   0    0.30    7.80
 -24   0   0   -4.10    8.10
  24   0   0  -11.50   17.30
   0  -1   0   -0.70    0.60
   0  -1   0    0.20    0.80
   0  -1   0    0.20    1.00
   0  -1   0   -0.60    2.20
   0  -1   0   -0.30    0.60
   0   1   0    0.30    2.20
   0   1   0   -1.60    1.00
  -1  -1   0   13.90    1.30
   1  -1   0   19.00    3.10
  -1  -1   0   20.30    3.30
   1  -1   0   12.80    1.70
  -1  -1   0   15.20    1.60
  -1  -1   0   12.70    1.20
   1  -1   0   15.80    3.10
   1  -1   0   13.10    1.80
   1  -1   0   12.30    1.70
  -1  -1   0   17.20    1.80
   1   1   0   17.60    3.20
  -1   1   0   14.80    2.90
  -1   1   0   14.90    3.10
  -1   1   0   10.60    1.70
  -1   1   0   14.00    1.50
  -1   1   0   15.70    1.50
   1   1   0   15.20    1.80
  -2  -1   0  384.46   20.80
  -2  -1   0  361.76   19.90
  -2  -1   0  383.96   20.10
   2  -1   0  387.26   20.80
   2  -1   0  383.56   20.30
  -2  -1   0  386.46   19.90
   2  -1   0  377.06   21.20
   2  -1   0  390.16   20.30
   2  -1   0  388.56   20.20
  -2   1   0  383.96   20.10
  -2   1   0  366.96   20.10
   2   1   0  367.36   20.80
   2   1   0  384.06   20.10
  -2   1   0  377.56   20.80
   2   1   0  384.36   19.70
  -2   1   0  382.36   20.30
   2   1   0  379.16   19.70
  -2   1   0  384.76   21.10
   3  -1   0 2581.34  131.49
   3  -1   0 2552.54  131.69
   3  -1   0 2527.95  132.49
  -3  -1   0 2425.76  131.09
  -3  -1   0 2595.04  131.19
  -3  -1   0 2600.14  131.39
  -3  -1   0 2595.44  132.19
   3  -1   0 2656.23  131.59
   3  -1   0 2609.74  131.49
   3   1   0 2561.74  130.99
  -3   1   0 2662.13  132.39
  -3   1   0 2572.44  131.49
   3   1   0 2459.55  131.59
   3   1   0 2626.04  130.99
  -3   1   0 2538.55  131.69
  -3   1   0 2636.24  131.39
   3   1   0 2580.04  131.39
  -4  -1   0  116.99    7.90
   4  -1   0  116.39    9.80
  -4  -1   0  124.99    8.10
   4  -1   0  130.29    8.40
   4  -1   0  114.79    8.10
  -4  -1   0  124.79    9.20
  -4  -1   0  124.39    7.90
   4  -1   0  123.89    8.30
  -4  -1   0  115.79    7.60
   4  -1   0  126.09    8.30
   4   1   0  126.49    7.60
  -4   1   0  119.99    8.10
  -4   1   0  125.59    8.20
   4   1   0  112.99    7.50
  -4   1   0  126.49    9.40
   5  -1   0   73.99    6.70
   5  -1   0   69.59    6.20
  -5  -1   0   70.69    5.80
  -5  -1   0   78.69    7.60
   5  -1   0   83.19    6.50
   5  -1   0   76.99    7.00
  -5  -1   0   83.09    5.90
   5  -1   0   84.69    9.10
  -5  -1   0   72.39    6.30
  -5  -1   0   77.49    6.30
   5   1   0   75.59    5.80
  -5   1   0   68.39    6.00
  -5   1   0   78.69    6.20
   5   1   0   82.79    8.80
  -5   1   0   73.59    6.30
   6  -1   0   -0.50    5.00
  -6  -1   0   -0.70    2.30
   6  -1   0    4.80    3.00
  -6  -1   0   -1.10    2.70
   6  -1   0   -1.00    2.70
  -6  -1   0    7.00    2.80
   6  -1   0    4.30    2.70
  -6   1   0    3.10    2.70
   6   1   0    3.60    4.60
  -6   1   0    2.60    3.00
   6   1   0    0.50    2.40
  -7  -1   0  180.38   12.00
  -7  -1   0  183.88   11.80
   7  -1   0  187.78   11.90
   7  -1   0  193.88   12.20
  -7  -1   0  175.48   11.70
   7  -1   0  174.58   14.40
  -7   1   0  181.28   12.40
  -7   1   0  163.08   11.80
   7   1   0  193.78   14.00
  -8  -1   0   14.70    3.90
  -8  -1   0    9.90    3.60
   8  -1   0   21.50    7.20
  -8  -1   0   17.60    4.20
   8  -1   0   16.90    4.60
   8  -1   0   10.50    4.10
   8   1   0   10.00    6.20
  -8   1   0   14.70    4.00
  -8   1   0   10.00    3.80
   9  -1   0   29.70    8.90
   9  -1   0   41.10    5.80
  -9  -1   0   39.20    5.80
  -9  -1   0   52.79    6.30
  -9  -1   0   48.70    6.10
   9  -1   0   39.20    6.20
  -9   1   0   34.70    5.80
  -9   1   0   41.20    6.10
   9   1   0   20.80    4.50
   9   1   0   39.60    8.70
  10  -1   0  104.79   12.20
 -10  -1   0  115.39   10.20
  10  -1   0   89.59    9.90
  10  -1   0   93.79   13.40
 -10  -1   0  112.39    9.40
 -10  -1   0  129.49   10.90
 -10   1   0   93.59    9.80
 -10   1   0  119.09   10.60
  10   1   0  104.79    9.10
  10   1   0   95.19   12.90
 -11  -1   0    7.30    4.20
  11  -1   0    1.30    4.90
 -11  -1   0   -2.10    3.70
  11  -1   0    0.90    8.50
 -11  -1   0    2.70    3.20
 -11   1   0    5.60    4.40
  11   1   0   -1.00    7.00
 -11   1   0    5.50    4.30
  11   1   0   12.90    4.70
  12  -1   0    6.30    5.50
 -12  -1   0    7.40    4.80
  12  -1   0    2.80    8.90
 -12  -1   0    8.10    5.00
 -12  -1   0    2.20    4.50
 -12   1   0   16.70    5.30
  12   1   0    1.80    4.40
  12   1   0   14.80    9.20
 -12   1   0   20.00    5.90
 -13  -1   0   26.20    6.50
 -13  -1   0   40.20    7.50
  13  -1   0   29.20    6.40
 -13  -1   0   30.30    6.90
  13  -1   0   27.60    9.90
  13   1   0   24.60    6.30
  13   1   0   33.50   10.80
 -13   1   0   41.90    7.90
 -13   1   0   15.90    5.70
  14  -1   0   23.80   11.60
 -14  -1   0    8.90    6.00
 -14  -1   0   33.30    7.30
  14  -1   0    9.90    6.30
  14   1   0   17.50   11.20
  14   1   0   13.40    5.90
 -14   1   0   20.20    6.50
 -14   1   0   28.80    7.40
  15  -1   0   -6.30    5.60
  15  -1   0    9.80   10.90
 -15  -1   0    2.10    5.30
 -15  -1   0   -1.50    4.30
  15   1   0   -4.50    9.10
 -15   1   0    8.20    6.60
 -15   1   0    0.10    4.40
 -16  -1   0   39.80    9.10
  16  -1   0   15.80   12.50
  16  -1   0    5.60    6.80
 -16  -1   0   17.70    6.40
 -16   1   0   39.80    8.10
  16   1   0   47.70   14.20
 -16   1   0   20.00    8.10
 -17  -1   0   32.70    8.10
  17  -1   0   17.60    7.70
 -17  -1   0   19.10    8.30
  17  -1   0   32.10   14.50
 -17   1   0   33.50   11.70
 -17   1   0   25.80    7.50
  17   1   0   29.80   14.10
 -18  -1   0   -0.10    6.80
 -18  -1   0   -2.00    5.90
  18  -1   0   -8.90   11.60
  18  -1   0    0.40    7.20
  18   1   0    9.20   13.80
 -18   1   0    1.70    5.70
 -19  -1   0   -1.90    7.30
  19  -1   0    8.40   14.40
 -19  -1   0   -2.60    5.70
  19   1   0  -15.00   12.30
 -19   1   0   -3.70    5.60
 -20  -1   0   -5.20    6.00
  20  -1   0  -10.70   14.30
 -20  -1   0   -4.00    7.80
 -20   1   0   -4.10    6.20
  20   1   0   24.90   16.00
  21  -1   0   11.10   17.50
 -21  -1   0   -1.50    8.60
 -21  -1   0   14.00    8.30
  21   1   0    8.10   16.00
 -21   1   0   14.60    8.10
 -22  -1   0   -7.60    6.80
  22  -1   0   18.10   19.30
 -22   1   0    3.30    7.20
  22   1   0    1.40   15.50
 -23  -1   0   14.90    9.00
  23  -1   0  -10.70   18.20
  23   1   0    8.90   16.40
 -23   1   0   -1.90    7.20
 -24  -1   0   -0.20    8.70
  24  -1   0  -40.90   19.10
 -24   1   0    3.40    8.80
   0  -2   0  577.54   31.10
   0  -2   0  580.94   29.30
   0  -2   0  552.54   29.20
   0  -2   0  553.24   29.20
   0   2   0  560.24   31.40
   0   2   0  568.34   29.30
  -1  -2   0    9.00    1.50
   1  -2   0   11.60    2.10
   1  -2   0    9.50    2.00
  -1  -2   0    9.70    1.50
  -1  -2   0   13.50    1.90
   1  -2   0    9.40    4.20
   1  -2   0   12.60    2.10
   1   2   0    9.40    4.00
  -1   2   0    9.00    1.80
  -1   2   0    4.60    4.10
   1   2   0   11.40    2.00
  -1   2   0    7.30    2.00
  -2  -2   0  357.56   19.90
   2  -2   0  397.66   20.60
   2  -2   0  363.36   20.50
  -2  -2   0  396.06   20.10
   2  -2   0  385.46   20.60
  -2  -2   0  381.66   20.20
   2  -2   0  408.86   22.50
  -2   2   0  377.86   20.60
  -2   2   0  387.06   22.20
   2   2   0  374.36   20.10
  -2   2   0  376.16   19.80
  -2   2   0  360.36   22.10
  -2   2   0  392.46   20.60
   2   2   0  384.46   22.10
   3  -2   0  520.05   27.10
   3  -2   0  481.25   28.80
  -3  -2   0  509.95   26.40
  -3  -2   0  481.25   26.30
   3  -2   0  492.65   27.00
   3  -2   0  526.85   27.10
  -3  -2   0  505.55   26.60
  -3   2   0  508.05   26.90
   3   2   0  503.95   26.60
  -3   2   0  499.15   26.40
   3   2   0  474.15   28.20
  -3   2   0  519.05   28.30
  -4  -2   0  138.29    8.60
  -4  -2   0  142.79    9.10
  -4  -2   0  147.49    8.80
   4  -2   0  137.19    9.50
   4  -2   0  143.39    9.30
   4  -2   0  119.69   11.00
   4  -2   0  158.68    9.60
  -4   2   0  147.59    9.40
  -4   2   0  130.19   10.20
   4   2   0  146.49    9.20
  -4   2   0  144.59    8.90
   4   2   0  137.69   10.40
  -5  -2   0   18.90    3.20
  -5  -2   0   30.10    4.30
   5  -2   0   13.60    5.50
   5  -2   0   13.30    4.00
  -5  -2   0   22.50    3.20
  -5  -2   0   23.50    3.40
   5  -2   0   16.20    3.60
   5   2   0   19.90    5.10
  -5   2   0   22.40    4.60
   5   2   0   15.80    2.40
  -5   2   0   18.90    3.40
  -5   2   0   15.60    3.40
  -6  -2   0  468.15   26.70
  -6  -2   0  468.75   26.70
  -6  -2   0  524.65   27.40
   6  -2   0  492.85   27.60
   6  -2   0  502.65   27.50
  -6  -2   0  507.65   26.80
   6  -2   0  484.05   29.70
   6   2   0  497.85   26.20
  -6   2   0  469.25   27.40
   6   2   0  473.05   27.80
  -6   2   0  487.65   27.00
  -7  -2   0   53.69    5.80
   7  -2   0   62.39    7.20
   7  -2   0   54.39    6.60
  -7  -2   0   54.89    5.90
   7  -2   0   56.59    9.60
  -7  -2   0   69.89    6.50
   7   2   0   63.39    7.40
   7   2   0   52.79    5.30
  -7   2   0   62.39    6.50
  -7   2   0   69.99    7.10
  -8  -2   0   85.59    7.90
   8  -2   0   87.09    8.50
  -8  -2   0   69.69    7.20
  -8  -2   0   78.29    7.60
   8  -2   0   71.09    8.20
   8  -2   0   67.29   10.80
   8   2   0   96.49    9.20
   8   2   0   81.19    6.80
  -8   2   0   85.99    8.30
   9  -2   0   17.50    5.00
  -9  -2   0   11.10    4.00
  -9  -2   0   12.80    4.00
  -9  -2   0    7.90    3.80
   9  -2   0   15.40    8.30
   9  -2   0   -1.10    4.30
   9   2   0    5.90    4.80
  -9   2   0    7.30    4.20
   9   2   0    3.00    3.40
  -9   2   0   -2.30    2.00
 -10  -2   0   21.20    5.20
  10  -2   0   26.40    6.20
 -10  -2   0   20.70    4.90
  10  -2   0   28.10    9.80
  10  -2   0   13.30    5.30
 -10  -2   0   21.90    5.10
  10   2   0   21.70    4.60
 -10   2   0   25.90    5.50
  10   2   0   23.20    6.00
 -10   2   0   19.40    5.40
 -11  -2   0   17.70    5.00
 -11  -2   0    9.20    4.90
  11  -2   0    8.80    9.00
  11  -2   0   15.30    5.70
  11  -2   0    6.10    5.30
 -11  -2   0    9.70    4.90
  11   2   0    7.60    4.50
 -11   2   0   15.80    5.20
 -11   2   0   10.30    5.20
  11   2   0   11.20    5.50
 -12  -2   0   17.10    5.60
  12  -2   0   26.00   11.60
  12  -2   0    9.80    6.20
 -12  -2   0   19.70    5.40
 -12  -2   0   14.60    5.10
  12   2   0   20.30    5.60
  12   2   0    7.90    5.30
 -12   2   0   13.60    5.50
 -12   2   0   20.20    6.00
  13  -2   0   39.90    8.60
 -13  -2   0   57.59    8.60
 -13  -2   0   57.59    8.90
  13  -2   0   64.79   14.60
  13   2   0   71.09    8.70
 -13   2   0   55.09    8.60
 -13   2   0   70.89    9.80
  14  -2   0    2.90    6.20
 -14  -2   0   -0.80    4.70
 -14  -2   0   -1.70    4.60
  14  -2   0   -4.90   10.50
 -14   2   0   -4.30    4.60
  14   2   0   -2.40    5.20
 -15  -2   0    3.00    5.20
  15  -2   0   -1.50    5.80
 -15  -2   0    0.10    5.20
  15  -2   0   -2.90   10.70
  15   2   0   -5.00    5.10
 -15   2   0   -3.80    4.70
  16  -2   0    0.10    6.20
 -16  -2   0   15.70    6.80
 -16  -2   0   -5.20    5.30
  16  -2   0   -3.40   11.20
  16   2   0    5.70    5.90
 -16   2   0   -9.40    4.30
 -17  -2   0   26.50    7.20
  17  -2   0    8.30    7.70
  17  -2   0   19.50   13.50
 -17  -2   0    9.20    7.40
 -17   2   0   22.50    7.80
  17   2   0   33.00    8.00
  18  -2   0   16.00   14.50
 -18  -2   0    0.00    6.60
 -18  -2   0   11.60    7.90
  18  -2   0   15.30    6.80
 -18   2   0   -2.20    6.30
 -19  -2   0   -3.40    5.70
  19  -2   0   -1.40    6.80
  19  -2   0   -9.00   13.50
 -19  -2   0  -12.10    7.40
 -19   2   0    5.20    6.90
 -20  -2   0   -7.60    6.50
  20  -2   0   -1.60   15.40
 -20  -2   0   -6.70    7.50
 -20   2   0    1.70    6.70
 -21  -2   0    8.10    9.10
 -21  -2   0    5.40    7.90
  21  -2   0   29.60   20.30
 -21   2   0   -0.30    6.90
 -22  -2   0   -6.90   10.10
 -22  -2   0  -13.10    6.20
  22  -2   0   23.00   19.40
 -22   2   0   -4.80    6.60
 -23  -2   0    2.30    9.80
  23  -2   0   -2.80   20.30
 -23  -2   0   -9.80    8.00
 -23   2   0   11.50    8.70
   0  -3   0   -0.90    1.70
   0  -3   0   -0.60    1.30
   0  -3   0    3.30    1.90
   0  -3   0   -3.70    3.70
   0   3   0   -1.90    1.70
   0   3   0    1.30    4.20
   0   3   0    1.00    1.60
   1  -3   0    8.00    2.30
   1  -3   0    3.90    2.20
   1  -3   0    6.40    1.90
  -1  -3   0    7.50    1.50
  -1  -3   0    5.50    1.80
   1  -3   0    7.90    4.80
  -1  -3   0    1.50    1.70
   1   3   0    7.90    1.90
  -1   3   0   10.20    5.10
   1   3   0    4.30    4.60
  -1   3   0    3.50    2.10
  -2  -3   0  212.88   11.20
  -2  -3   0  207.68   11.50
   2  -3   0  201.48   11.90
  -2  -3   0  204.48   11.20
   2  -3   0  209.38   12.20
   2  -3   0  204.08   14.60
  -2  -3   0  198.78   11.50
   2  -3   0  200.48   12.10
   2   3   0  231.48   15.20
  -2   3   0  188.88   11.80
   2   3   0  203.58   11.30
  -2   3   0  200.48   14.60
  -3  -3   0   50.89    4.50
  -3  -3   0   57.39    4.30
   3  -3   0   57.29    5.50
   3  -3   0   67.19    5.40
   3  -3   0   53.29    5.50
  -3  -3   0   50.19    4.40
   3  -3   0   52.99    8.00
   3   3   0   54.19    4.40
   3   3   0   50.19    7.80
  -3   3   0   57.89    5.60
  -3   3   0   67.59    8.70
  -3   3   0   50.29    4.90
   4  -3   0    1.50    5.10
  -4  -3   0    3.00    2.10
   4  -3   0    0.10    2.90
  -4  -3   0    3.30    2.00
  -4  -3   0    6.10    2.60
   4  -3   0    3.60    3.00
  -4  -3   0    2.10    2.10
  -4  -3   0    4.30    2.30
  -4   3   0   -0.10    2.90
  -4   3   0    3.30    4.30
   4   3   0   -0.60    4.70
  -4   3   0   -1.70    2.40
  -5  -3   0    4.00    2.40
   5  -3   0    1.80    3.40
  -5  -3   0    2.90    2.60
   5  -3   0    0.60    3.30
  -5  -3   0    2.40    2.30
  -5  -3   0    1.80    2.30
  -5  -3   0    0.60    2.90
   5  -3   0    2.90    5.50
   5   3   0    3.90    5.00
  -5   3   0    6.90    4.90
  -5   3   0   -0.10    3.40
  -5   3   0   -1.80    2.60
   6  -3   0  170.98   11.60
  -6  -3   0  146.29   10.00
  -6  -3   0  152.38   10.20
  -6  -3   0  156.58   10.00
   6  -3   0  139.19   13.90
   6  -3   0  149.09   11.00
  -6  -3   0  144.89   10.30
  -6   3   0  159.28   10.90
  -6   3   0  139.19   11.70
   6   3   0  150.18   12.90
  -6   3   0  154.88   12.80
   7  -3   0  243.28   19.50
  -7  -3   0  222.18   14.10
  -7  -3   0  230.78   14.20
   7  -3   0  236.08   15.70
   7  -3   0  217.98   15.20
  -7   3   0  222.58   14.20
  -7   3   0  240.58   15.20
   7   3   0  231.18   16.90
  -8  -3   0   -2.30    3.10
   8  -3   0    1.30    4.00
   8  -3   0   10.20    4.70
   8  -3   0   11.40    8.50
  -8  -3   0   -1.30    2.80
   8   3   0    0.80    5.20
  -8   3   0   -2.60    3.00
  -8   3   0    1.10    3.60
   9  -3   0   33.10   10.40
   9  -3   0   22.00    5.80
   9  -3   0   12.60    5.20
  -9  -3   0   22.80    4.90
  -9  -3   0   14.60    4.40
   9   3   0    4.90    5.60
  -9   3   0   18.00    4.70
  -9   3   0   21.60    5.20
 -10  -3   0    7.80    3.80
  10  -3   0    1.40    9.00
  10  -3   0    4.70    6.10
 -10  -3   0    8.20    4.30
  10  -3   0    2.00    5.10
 -10   3   0   13.00    5.10
  10   3   0   17.80    6.60
 -10   3   0    7.90    4.20
 -11  -3   0   15.80    5.30
  11  -3   0    3.10   10.20
  11  -3   0   13.20    6.10
 -11  -3   0   14.20    4.80
 -11   3   0    2.30    4.60
  11   3   0   13.30    6.40
  12  -3   0   19.80   11.30
  12  -3   0   12.10    6.30
 -12  -3   0   23.20    5.80
 -12  -3   0   11.70    4.80
 -12   3   0   12.60    6.00
  12   3   0   25.60    7.70
  13  -3   0  -12.20    8.90
  13  -3   0    2.60    6.10
 -13  -3   0    1.80    4.30
 -13  -3   0    2.30    4.30
  13   3   0    3.40    6.10
 -13   3   0   -5.50    4.70
  14  -3   0    0.10   12.20
  14  -3   0    3.30    6.20
 -14  -3   0    8.30    5.20
 -14  -3   0    1.80    4.90
 -14   3   0   -2.40    4.90
  14   3   0   -1.60    5.80
  15  -3   0   -5.80    5.60
 -15  -3   0    4.50    5.70
  15  -3   0   -4.40   11.50
 -15  -3   0   -8.20    4.60
 -15   3   0    6.00    5.80
  15   3   0    6.00    6.50
  16  -3   0   -7.20    5.80
 -16  -3   0    2.80    5.60
  16  -3   0    7.80   13.70
 -16  -3   0   -0.60    5.20
 -16   3   0   -2.70    5.90
  16   3   0    0.90    6.50
 -17  -3   0   12.50    7.00
  17  -3   0    7.00    7.20
  17  -3   0  -11.50   11.40
 -17  -3   0    8.90    6.80
  17   3   0   -3.20    6.50
 -17   3   0   11.60    7.10
 -18  -3   0   17.70    7.40
  18  -3   0   -3.00   13.60
  18  -3   0    1.30    7.30
 -18  -3   0   -1.80    6.30
 -18   3   0    6.10    7.10
 -19  -3   0   18.60    9.40
  19  -3   0   -7.10   14.80
 -19  -3   0   10.10    7.30
  19  -3   0   23.00    9.30
 -19   3   0   -1.90    6.40
 -20  -3   0    1.40    7.30
  20  -3   0   10.80    9.50
  20  -3   0  -17.50   15.50
 -20  -3   0    8.20    9.30
 -20   3   0    0.20    7.50
  21  -3   0    5.00   18.20
 -21  -3   0  -16.30    7.60
 -21  -3   0   -0.80    7.80
 -21   3   0    6.90    8.80
  22  -3   0  -10.40   18.80
 -22  -3   0   -6.90    8.90
 -22  -3   0    5.30    8.80
 -22   3   0    0.00    8.20
   0  -4   0   22.00    3.50
   0  -4   0   15.00    2.00
   0  -4   0    9.80    6.60
   0  -4   0   14.20    3.10
   0   4   0   15.80    2.40
   0   4   0   25.50    7.00
   1  -4   0    0.50    2.60
   1  -4   0    0.20    1.80
  -1  -4   0   -3.50    5.30
  -1  -4   0    2.90    2.30
  -1  -4   0    1.50    2.50
   1  -4   0   -0.90    2.80
   1  -4   0    8.20    6.40
   1   4   0   -3.50    6.00
  -1   4   0    1.20    2.10
  -1   4   0   -3.10    2.30
  -1   4   0    2.70    5.50
   1   4   0    0.40    1.10
   2  -4   0   42.20    4.30
   2  -4   0   47.60    9.20
   2  -4   0   52.39    5.50
  -2  -4   0   47.20    4.60
  -2  -4   0   37.60    4.20
   2  -4   0   39.00    5.10
  -2   4   0   41.90    8.70
   2   4   0   58.99    9.80
  -2   4   0   43.10    4.60
   3  -4   0   21.30    4.60
   3  -4   0   24.50    4.40
  -3  -4   0   31.20    3.70
   3  -4   0   16.20    7.30
  -3  -4   0   23.70    2.10
  -3  -4   0   28.20    3.60
   3  -4   0   27.00    4.00
  -3   4   0   24.80    4.20
  -3   4   0   37.80    8.30
   3   4   0   29.50    8.00
   4  -4   0   12.50    8.00
  -4  -4   0    6.30    1.80
   4  -4   0    9.60    3.90
  -4  -4   0    5.30    2.90
  -4  -4   0    6.40    2.00
  -4  -4   0    6.30    2.70
  -4  -4   0    7.80    1.80
   4  -4   0   15.70    4.20
   4   4   0    1.90    5.80
  -4   4   0   12.50    6.70
  -4   4   0    3.40    3.40
  -4   4   0    5.50    3.00
   5  -4   0   75.29    8.10
   5  -4   0   59.39   11.40
  -5  -4   0   65.09    5.10
   5  -4   0   70.79    7.50
  -5  -4   0   47.80    5.60
  -5  -4   0   65.09    6.10
  -5   4   0   60.29   10.00
  -5   4   0   68.29    6.70
   5   4   0   68.49   10.70
  -5   4   0   73.69    7.50
  -6  -4   0   17.60    4.00
   6  -4   0   32.80    6.20
   6  -4   0   14.90    9.10
   6  -4   0   14.80    5.10
  -6  -4   0   20.10    3.40
  -6  -4   0   10.80    3.50
  -6   4   0   18.10    4.30
   6   4   0   22.70    7.30
  -6   4   0   30.50    5.40
  -6   4   0   17.70    7.00
   7  -4   0    0.30    8.20
  -7  -4   0    0.70    3.10
  -7  -4   0    0.70    2.80
   7  -4   0    8.00    4.40
  -7  -4   0   -2.20    2.90
   7  -4   0    0.00    4.50
   7   4   0   14.50    7.30
  -7   4   0    2.20    4.50
  -7   4   0    1.30    3.80
  -8  -4   0   16.70    4.70
   8  -4   0    9.60    5.50
  -8  -4   0   10.90    3.70
   8  -4   0   20.90    9.60
  -8  -4   0    9.20    3.70
   8   4   0    8.50    7.00
  -8   4   0    9.40    4.60
  -8   4   0   11.00    5.00
  -9  -4   0    6.80    3.70
  -9  -4   0   17.30    4.80
  -9  -4   0    8.70    3.70
   9  -4   0   17.40   10.50
   9  -4   0    3.80    4.80
  -9   4   0    1.80    4.20
   9   4   0   -4.50    5.50
  -9   4   0   10.60    5.50
  10  -4   0   -0.80   10.40
  10  -4   0   -4.30    4.50
 -10  -4   0   10.00    4.20
 -10  -4   0    4.10    3.90
 -10   4   0   15.30    6.10
  10   4   0   12.90    7.20
 -10   4   0    9.10    5.00
  11  -4   0    0.40   10.60
  11  -4   0   -6.40    5.40
 -11  -4   0   -2.40    3.60
 -11  -4   0    1.00    4.00
 -11   4   0    1.20    5.60
  11   4   0   -5.30    6.20
 -11   4   0   -2.70    4.60
 -12  -4   0   10.20    4.60
 -12  -4   0    3.50    4.80
  12  -4   0    0.80    5.60
  12  -4   0   -2.40   12.00
  12   4   0    1.70    6.90
 -12   4   0   -3.80    4.80
 -13  -4   0   -0.80    4.50
  13  -4   0  -11.00   10.20
 -13  -4   0    3.50    5.00
  13  -4   0   -2.70    5.70
  13   4   0   -3.10    6.70
 -13   4   0    3.20    5.70
 -14  -4   0    6.60    5.10
  14  -4   0    4.20   12.90
  14  -4   0  -11.10    4.90
 -14  -4   0   -1.70    4.60
 -14   4   0    2.60    5.20
  14   4   0   -6.80    6.70
 -15  -4   0   11.50    6.30
  15  -4   0   20.70    8.50
  15  -4   0   -7.60   13.20
 -15  -4   0    7.30    6.00
 -15   4   0   -1.10    5.70
  15   4   0   -1.90    7.00
 -16  -4   0   -4.90    5.40
  16  -4   0  -16.50   13.10
 -16  -4   0    7.00    6.60
  16  -4   0    1.10    7.30
 -16   4   0   -1.90    5.90
  16   4   0   -5.30    6.90
 -17  -4   0   -5.50    5.30
  17  -4   0   -3.80    7.60
  17  -4   0   -1.20   14.80
  17   4   0    0.10    7.70
 -17   4   0   -0.70    6.20
  18  -4   0  -16.30    6.70
 -18  -4   0   -0.80    6.30
  18  -4   0    6.70   17.70
 -18   4   0   -4.40    6.60
  19  -4   0    2.80    9.00
 -19  -4   0   -1.40    6.80
  19  -4   0  -38.20   14.90
 -19   4   0   -3.60    8.30
 -19   4   0   -1.80    7.80
  20  -4   0  -17.40   16.90
  20  -4   0   -4.90    8.90
 -20  -4   0  -14.00    7.10
 -20   4   0   10.80   10.40
 -20   4   0   10.90    8.90
   0  -5   0    1.40    6.80
   0  -5   0    1.40    2.80
   0  -5   0   -1.10    3.20
   0   5   0  -12.20    5.40
  -1  -5   0   38.50    9.10
   1  -5   0   36.20    5.00
   1  -5   0   32.80    5.30
  -1  -5   0   32.60    4.40
   1  -5   0   50.69   10.40
  -1  -5   0   35.40    4.90
  -1   5   0   38.40    9.50
   1   5   0   45.60   10.10
  -2  -5   0    4.70    6.40
   2  -5   0    7.80    7.70
  -2  -5   0   -1.00    2.90
   2  -5   0    0.50    3.80
  -2  -5   0   -0.80    2.70
   2  -5   0    0.90    3.40
  -2   5   0    3.50    6.90
   2   5   0   -4.60    6.10
   3  -5   0    2.30    7.70
   3  -5   0    4.80    3.90
   3  -5   0    4.40    4.20
  -3  -5   0   10.00    3.40
  -3  -5   0   12.70    6.90
  -3  -5   0    1.90    2.80
  -3   5   0    2.30    6.50
   3   5   0    4.10    7.10
   4  -5   0   27.50    5.60
   4  -5   0   14.50    4.80
  -4  -5   0   14.20    3.70
  -4  -5   0    8.30    3.30
   4  -5   0   17.40    9.60
   4   5   0   14.50    7.70
  -4   5   0   16.40    7.60
   5  -5   0    3.20    8.90
  -5  -5   0    9.80    3.80
  -5  -5   0    6.20    3.40
   5  -5   0   11.90    6.20
   5  -5   0    4.30    4.40
  -5   5   0   11.20    7.40
  -5   5   0    2.20    4.20
   5   5   0    6.00    7.30
  -6  -5   0   -2.30    3.40
   6  -5   0    0.10    4.40
   6  -5   0    0.10    8.70
  -6  -5   0    0.90    3.10
  -6   5   0    0.50    3.80
  -6   5   0    1.50    6.00
   6   5   0    8.40    7.50
  -7  -5   0   47.70    6.10
  -7  -5   0   28.80    5.00
   7  -5   0   54.49   12.90
   7  -5   0   31.70    6.80
   7   5   0   56.09   10.90
  -7   5   0   34.10    5.70
  -7   5   0   44.70    6.90
   8  -5   0    0.50    5.00
   8  -5   0   -0.10   10.80
  -8  -5   0    8.60    4.00
   8   5   0    7.70    7.20
  -8   5   0    4.60    4.90
  -8   5   0    2.10    4.00
  -9  -5   0    7.30    4.10
   9  -5   0    2.70    5.60
   9  -5   0   -4.40   11.00
  -9   5   0    3.50    4.60
   9   5   0   -3.30    6.90
  -9   5   0    3.20    5.60
  10  -5   0   16.00   12.80
 -10  -5   0    8.50    4.40
  10  -5   0    5.80    5.80
 -10   5   0    3.80    5.00
  10   5   0   10.20    8.10
 -10   5   0   15.60    6.40
 -11  -5   0    1.50    4.00
  11  -5   0    2.20   12.10
  11  -5   0   -0.80    6.20
  11   5   0   15.20    8.70
 -11   5   0   10.80    6.50
 -11   5   0   12.50    5.70
 -12  -5   0    7.70    5.00
  12  -5   0   -6.80   12.80
  12  -5   0    5.80    6.70
 -12   5   0    0.70    5.00
 -12   5   0   -0.30    6.80
  12   5   0   14.00    8.40
 -13  -5   0    1.10    4.70
  13  -5   0   22.00   16.30
  13  -5   0   -4.10    6.10
  13   5   0   -3.90    7.40
 -13   5   0    6.60    6.00
 -13   5   0   -1.60    6.50
 -14  -5   0   -2.40    4.90
  14  -5   0    3.30    6.70
  14  -5   0  -17.70   15.00
 -14   5   0    7.90    8.30
  14   5   0   -5.80    7.50
 -14   5   0    3.20    6.00
  15  -5   0  -27.40   15.70
 -15  -5   0   -6.20    4.90
  15  -5   0  -12.50    7.20
 -15   5   0   -5.10    7.60
 -15   5   0   -2.20    6.70
  15   5   0   14.40    9.10
  16  -5   0   -0.90    7.30
 -16  -5   0    4.70    6.40
  16  -5   0  -30.70   16.40
  16   5   0   14.00    9.50
 -16   5   0   -2.40    8.40
 -16   5   0    1.00    7.40
  17  -5   0   -8.50   19.40
 -17  -5   0   -3.70    6.50
  17  -5   0    1.30    9.00
 -17   5   0   -0.60    8.60
 -17   5   0    2.10    7.50
  18  -5   0  -13.30   16.80
 -18  -5   0    8.70    7.90
  18  -5   0    1.90    8.80
 -18   5   0    4.30    8.40
 -18   5   0   -2.40    9.00
   0  -6   0   -3.60    3.80
   0  -6   0   -3.00    3.10
   0   6   0    9.30    7.80
  -1  -6   0   10.10    3.90
  -1  -6   0    8.00    3.60
   1  -6   0    8.60    3.90
   1  -6   0    3.80    5.10
   1   6   0   12.40    8.60
  -1   6   0    7.20    7.80
   2  -6   0    0.00    4.00
   2  -6   0    4.80   14.50
  -2  -6   0   -2.30    3.50
  -2  -6   0    1.40    3.30
  -2   6   0  -13.60    6.40
   2   6   0    0.50    7.90
   3  -6   0    0.80   10.20
  -3  -6   0   -3.00    3.50
  -3  -6   0    5.00    3.60
   3  -6   0    5.00    4.50
  -3   6   0   11.00    8.60
   3   6   0  -11.50    5.80
   4  -6   0    1.10   10.70
   4  -6   0    5.30    4.80
  -4  -6   0   11.10    4.10
  -4  -6   0    0.40    3.40
  -4   6   0    9.70    8.40
   4   6   0    6.80    7.90
  -5  -6   0    5.40    3.80
   5  -6   0   -4.10   11.00
   5  -6   0    0.70    5.20
   5   6   0   16.00    9.20
  -5   6   0   11.10    8.10
   6  -6   0    2.70    5.60
  -6  -6   0    3.20    3.70
   6  -6   0   -1.60   10.70
   6   6   0   18.10    8.60
   7  -6   0  -10.70    4.80
   7  -6   0   -7.90   11.20
  -7  -6   0   -5.80    3.30
   7   6   0    5.30    7.40
  -8  -6   0    1.10    3.90
   8  -6   0  -11.80   11.90
   8  -6   0    4.70    5.50
   8   6   0   -2.40    8.00
  -9  -6   0    4.20    4.50
   9  -6   0    2.00    6.40
   9  -6   0   -7.10   13.10
   9   6   0   -5.10    8.20
  10  -6   0  -22.80   13.70
  10  -6   0   -0.50    6.00
 -10  -6   0    0.50    4.20
  10   6   0   -2.80    8.70
  11  -6   0    7.30    7.20
  11  -6   0  -15.40   14.60
 -11  -6   0   -5.20    4.50
  11   6   0   15.80    9.90
  12  -6   0    0.90   15.80
  12  -6   0  -12.10    6.60
 -12  -6   0    3.30    5.10
  12   6   0    0.80    8.90
 -13  -6   0    8.10    5.60
  13  -6   0   -9.00    7.30
  13  -6   0   -8.40   15.90
  13   6   0   -4.40    8.60
  14  -6   0   -9.30   18.80
 -14  -6   0    3.30    5.90
  14  -6   0   -3.50    8.00
  14   6   0    6.20   10.20
  15  -6   0    5.80    9.20
 -15  -6   0    2.50    5.60
  15  -6   0  -12.90   19.30
  15   6   0   -1.50    9.40
   0  -7   0    0.50    4.00
   0   7   0    4.20    8.20
   1  -7   0    3.20    4.10
  -1  -7   0   -3.10    3.60
   1   7   0    7.10    8.90
  -1   7   0    2.40    8.90
  -2  -7   0    1.20    3.80
   2  -7   0    2.20    4.30
  -2   7   0   14.00    9.60
   2   7   0    7.30    9.40
  -3  -7   0    4.00    3.90
   3  -7   0    1.40    4.70
  -3   7   0    5.00    9.40
   3   7   0    6.70    9.40
  -4  -7   0    1.30    3.70
   4  -7   0   -4.80    4.50
   4   7   0   14.60   10.50
  -4   7   0   -7.30    7.50
   5  -7   0   -6.40    5.40
  -5  -7   0    0.20    3.90
   5   7   0   13.30   10.70
   6  -7   0   -2.30    5.80
  -6  -7   0    8.40    4.20
   6   7   0   -2.60    8.70
   7  -7   0    2.90    6.40
  -7  -7   0    1.60    4.10
   7   7   0   28.00   11.90
  -8  -7   0    0.10    4.20
   8  -7   0    3.00    6.60
   8   7   0   18.60   11.20
  -9  -7   0    4.30    4.60
   9  -7   0    8.10    7.30
   9   7   0   -0.20   10.00
 -10  -7   0    1.70    4.60
  10  -7   0   -4.00    7.90
  10   7   0    9.60   10.70
 -24   0   1   -0.10    8.40
  24   0  -1   11.80   21.30
 -23   0   1    7.10    8.60
  23   0  -1   -8.10   18.00
  22   0  -1   21.90   18.70
 -22   0   1   -0.40    6.80
 -21   0   1    5.50    7.60
  21   0  -1    7.30   17.80
 -20   0   1    1.00    6.60
  20   0  -1   -3.40   13.80
 -19   0   1   14.00    8.60
 -19   0   1    9.20    6.20
  19   0  -1   28.10   15.00
 -18   0   1   -9.90    6.10
 -18   0   1   -3.00    4.70
  18   0  -1    3.90   12.40
  17   0  -1  132.59   20.90
 -17   0   1  166.68   16.70
 -17   0   1  135.49   15.30
 -16   0   1    4.40    5.00
  16   0  -1   -5.40    5.10
  16   0  -1    3.30   10.60
 -16   0   1   -2.40    5.80
 -15   0   1    2.70    4.70
  15   0  -1   10.70    6.20
 -15   0   1   17.80    6.80
  15   0  -1    7.50   10.60
  14   0  -1    4.10   10.40
 -14   0   1    0.90    4.70
  14   0  -1    2.70    5.30
 -14   0   1    5.50    5.60
 -13   0   1  107.09   11.30
  13   0  -1   93.39   11.00
 -13   0   1  155.18   13.30
  13   0  -1  110.49   15.60
 -12   0   1   -3.90    3.70
  12   0  -1    0.20    4.60
 -12   0   1   -1.80    3.10
  12   0  -1    9.90    8.90
 -11   0   1   20.70    5.40
  11   0  -1   27.90    9.20
 -11   0   1   17.20    4.80
  11   0  -1   15.60    5.30
  10   0  -1   -0.10    3.80
  10   0  -1    4.90    6.70
 -10   0   1    4.80    3.60
 -10   0   1    1.20    2.70
  -9   0   1   41.80    5.90
   9   0  -1   30.10    8.10
   9   0  -1   24.80    5.10
  -9   0   1   28.60    5.30
  -9   0   1   30.80    5.20
   8   0  -1   -3.70    5.30
  -8   0   1   -1.20    2.90
   8   0  -1   -3.40    3.20
  -8   0   1   -1.00    2.80
  -8   0   1    2.40    3.20
   7   0  -1    6.50    2.70
  -7   0   1    2.60    2.90
  -7   0   1    7.70    2.70
  -7   0   1    3.70    3.10
   7   0  -1    4.50    3.40
   7   0  -1    6.50    5.40
  -6   0   1    0.20    2.70
   6   0  -1   -2.20    2.60
  -6   0   1   -1.40    2.50
  -6   0   1   -1.00    1.90
   6   0  -1   -5.10    4.50
   6   0  -1   -0.40    3.00
  -5   0   1  163.98   10.20
  -5   0   1  159.88    9.90
   5   0  -1  148.69    9.70
   5   0  -1  172.38   11.50
   5   0  -1  159.08    9.90
  -5   0   1  153.28   11.10
  -5   0   1  129.09    9.80
  -5   0   1  162.48    9.90
   4   0  -1    0.60    3.70
  -4   0   1   -0.10    3.10
  -4   0   1    0.30    2.30
  -4   0   1    2.20    2.30
   4   0  -1   -1.10    2.20
   4   0  -1    0.50    2.50
  -4   0   1   -2.10    2.00
  -4   0   1   -0.10    2.10
   3   0  -1    0.80    1.70
  -3   0   1   10.00    2.50
   3   0  -1    3.00    1.90
  -3   0   1    5.60    1.60
  -3   0   1    6.00    1.80
   3   0  -1    3.20    1.60
   3   0  -1    4.30    2.60
  -3   0   1    3.40    2.40
  -2   0   1   -6.60    0.80
   2   0  -1   -6.10    1.50
   2   0  -1   -8.60    0.60
   2   0  -1   -9.10    1.10
  -2   0   1   -9.10    1.00
  -2   0   1   -9.00    0.80
  -2   0   1   -8.50    1.00
   2   0  -1   -8.00    1.40
   1   0  -1    0.20    0.20
  -1   0   1    0.10    0.30
   1   0  -1    0.10    0.40
  -1   0   1    0.10    0.30
   1   0  -1    0.10    0.40
   1   0  -1   -0.10    0.30
  -1   0   1   -0.10    0.30
  -1   0   1    0.10    0.30
   0   0   1    0.00    0.10
   0   0  -1    0.00    0.10
   0   0   1   -0.10    0.10
   0   0  -1    0.00    0.10
   0   0  -1   -0.10    0.10
   0   0   1    0.00    0.10
   1   0   1    1.30    0.90
   1   0   1    0.10    0.50
  -1   0  -1   -0.30    0.50
  -1   0  -1    0.00    0.70
   1   0   1   -0.30    0.40
  -1   0  -1    0.30    0.50
  -1   0  -1   -0.20    0.60
   1   0   1   -0.60    0.40
   2   0   1    0.40    2.00
  -2   0  -1   -1.50    1.20
   2   0   1    0.30    1.30
   2   0   1   -1.20    1.10
  -2   0  -1   -1.80    1.30
   2   0   1   -0.30    0.90
  -2   0  -1    1.30    1.40
  -2   0  -1    2.00    1.60
  -3   0  -1 2613.64  131.79
   3   0   1 2599.84  130.99
  -3   0  -1 2598.34  130.99
   3   0   1 2555.74  130.99
   3   0   1 2455.35  131.79
   3   0   1 2673.33  131.09
  -3   0  -1 2559.94  130.99
  -3   0  -1 2490.35  131.09
  -4   0  -1    1.30    2.40
  -4   0  -1    0.80    2.40
  -4   0  -1   -0.90    2.40
   4   0   1   -4.80    2.70
   4   0   1   -0.90    2.60
  -4   0  -1    0.10    3.00
   4   0   1    0.00    4.40
   4   0   1   -3.70    2.20
  -5   0  -1   11.40    4.80
   5   0   1    8.80    5.40
   5   0   1   16.70    3.60
   5   0   1   15.20    3.60
  -5   0  -1   16.00    3.50
  -5   0  -1   18.00    3.50
   5   0   1   14.60    2.90
  -5   0  -1   17.40    3.70
  -6   0  -1   -1.60    2.70
   6   0   1    2.40    2.70
  -6   0  -1   -1.60    2.80
   6   0   1    5.70    5.40
   6   0   1   -5.20    2.80
  -6   0  -1    1.30    2.70
  -7   0  -1   15.00    3.80
  -7   0  -1   11.70    3.30
   7   0   1   11.50    5.00
  -7   0  -1   13.80    3.70
   7   0   1    7.10    3.60
   8   0   1    0.50    3.50
  -8   0  -1    1.90    2.90
   8   0   1    0.60    5.80
  -8   0  -1   -3.00    3.00
  -8   0  -1   -0.70    3.10
   9   0   1    7.10    6.60
  -9   0  -1    3.60    3.80
  -9   0  -1    5.40    3.50
  -9   0  -1    5.60    3.60
   9   0   1    1.70    3.10
 -10   0  -1    3.00    3.90
 -10   0  -1    3.50    3.70
  10   0   1   -1.40    6.50
  10   0   1    4.70    4.20
 -11   0  -1   14.60    5.10
 -11   0  -1   19.80    5.40
  11   0   1   12.70    5.20
  11   0   1   14.80    7.10
  12   0   1   -3.50    5.90
  12   0   1    9.60    5.30
 -12   0  -1   -2.70    3.80
 -12   0  -1   -7.70    2.80
  13   0   1   84.19   10.40
  13   0   1   85.39   14.70
 -13   0  -1  114.79   11.60
 -13   0  -1   97.59   11.30
 -14   0  -1   -5.00    5.00
  14   0   1    0.40    9.40
 -14   0  -1    3.20    4.80
  14   0   1   -1.20    5.10
 -15   0  -1   28.10    7.70
  15   0   1   15.20    9.60
  15   0   1   14.40    6.40
 -15   0  -1   22.30    6.40
 -16   0  -1    4.50    6.70
  16   0   1   -6.40    5.30
  16   0   1   -3.00   10.10
 -16   0  -1   -3.80    4.60
 -17   0  -1    8.80    7.50
 -17   0  -1    5.20    5.90
  17   0   1  -15.40   10.20
 -18   0  -1   -3.90    7.20
  18   0   1   -8.20   12.60
 -18   0  -1   -3.60    5.90
 -19   0  -1   -5.70    5.70
  19   0   1   -0.90   13.80
 -19   0  -1    1.30    7.90
  20   0   1    4.70   15.20
 -20   0  -1   -7.50    6.50
  21   0   1   -8.90   15.30
 -21   0  -1    2.20    7.00
 -22   0  -1   -3.80    6.40
  22   0   1   -4.40   16.40
  23   0   1   12.60   18.80
 -23   0  -1    1.20    7.30
  24   0   1   26.90   21.60
 -24   0  -1   -6.80    7.80
 -24  -1   1    8.30    9.10
  24  -1  -1   -5.60   22.70
  24   1  -1   50.19   21.90
 -24   1   1    2.70    8.50
  23  -1  -1  -24.30   18.00
 -23  -1   1    2.00    8.10
 -23   1   1   12.50    9.00
  23   1  -1   12.60   17.60
 -22  -1   1   -6.30    6.70
  22  -1  -1    7.50   20.10
  22   1  -1    1.20   16.50
 -22   1   1   -3.10    6.80
 -21  -1   1  -17.00    7.50
  21  -1  -1  -11.10   16.10
 -21  -1   1    4.30    7.30
  21   1  -1   16.90   16.80
 -21   1   1   -3.50    6.80
 -20  -1   1    3.70    8.40
 -20  -1   1    1.00    6.40
  20  -1  -1   12.00   14.70
  20   1  -1   14.90   15.20
 -20   1   1    6.20    6.90
  19  -1  -1    9.30   15.10
 -19  -1   1    3.00    7.30
 -19  -1   1    6.40    6.80
  19   1  -1   19.50   14.90
 -19   1   1   -3.90    6.10
 -18  -1   1    5.90    5.90
  18  -1  -1    0.80   12.40
  18  -1  -1  -10.40    6.00
 -18  -1   1    4.40    7.20
 -18   1   1   10.00    6.60
  18   1  -1    2.80   12.40
  17  -1  -1   64.69   10.60
  17  -1  -1   71.79   17.10
 -17  -1   1   75.59   11.70
 -17  -1   1   56.59   10.40
 -17   1   1   48.60    9.60
 -17   1   1   82.09   14.30
  17   1  -1   64.59   16.30
 -16  -1   1   -4.40    4.40
  16  -1  -1    0.90    6.50
  16  -1  -1    8.50   11.70
 -16  -1   1    2.10    5.90
 -16   1   1   -0.60    6.00
  16   1  -1    8.70   10.80
 -16   1   1    7.60    5.20
  15  -1  -1   -4.70    5.30
 -15  -1   1   -4.40    4.10
 -15  -1   1    3.10    5.60
  15  -1  -1   -3.30    9.80
 -15   1   1    3.00    4.60
 -15   1   1   -6.90    5.10
  15   1  -1   -4.90    9.20
  14  -1  -1    5.40    4.70
  14  -1  -1    1.80    9.80
 -14  -1   1    1.70    4.90
 -14  -1   1    3.00    5.60
 -14   1   1   -6.40    4.80
 -14   1   1    8.40    5.40
  14   1  -1    9.00   10.70
  14   1  -1   -7.50    4.30
 -13  -1   1   33.70    7.30
  13  -1  -1   39.60    7.80
 -13  -1   1   33.10    7.20
 -13  -1   1   43.20    7.90
  13  -1  -1   26.20   11.20
 -13   1   1   21.80    6.10
  13   1  -1   22.90    6.50
 -13   1   1   61.19    8.50
  13   1  -1   50.09   12.10
  12  -1  -1   -0.20    5.20
 -12  -1   1    9.90    4.80
  12  -1  -1   12.40    9.80
 -12  -1   1   16.90    5.50
 -12  -1   1   11.20    5.10
 -12   1   1    7.20    4.50
 -12   1   1   12.10    5.20
  12   1  -1   18.10    5.60
  12   1  -1    3.00    8.20
 -11  -1   1   83.59    9.10
  11  -1  -1   72.59   12.80
 -11  -1   1  107.69   10.10
  11  -1  -1   72.29    9.20
 -11  -1   1  108.29   10.40
  11   1  -1   91.79   13.10
 -11   1   1   66.59    8.60
 -11   1   1   98.69    9.90
  11   1  -1   80.59    8.70
  10  -1  -1   15.60    7.90
 -10  -1   1   12.20    3.80
  10  -1  -1   24.90    5.00
 -10  -1   1   18.00    4.80
 -10  -1   1   13.60    4.60
  10  -1  -1   20.20    5.50
 -10   1   1   19.40    4.60
  10   1  -1   18.90    4.60
 -10   1   1   17.30    4.80
  10   1  -1   17.60    7.80
   9  -1  -1    2.90    6.50
  -9  -1   1    6.30    3.60
  -9  -1   1    5.80    3.90
   9  -1  -1    3.90    4.10
  -9  -1   1    2.60    3.40
   9  -1  -1    3.90    4.20
  -9   1   1   -0.90    3.20
  -9   1   1    3.90    3.50
   9   1  -1    0.20    3.00
   9   1  -1   -0.30    5.70
  -8  -1   1   61.29    6.50
  -8  -1   1   52.89    6.40
   8  -1  -1   41.90    5.90
  -8  -1   1   60.99    6.60
   8  -1  -1   63.89    9.30
   8  -1  -1   63.79    7.00
   8   1  -1   60.59    8.90
  -8   1   1   56.49    6.60
  -8   1   1   67.09    6.80
   7  -1  -1  132.99   10.10
   7  -1  -1  148.19   10.20
  -7  -1   1  152.98   10.20
  -7  -1   1  142.49    9.70
   7  -1  -1  147.49   12.60
  -7  -1   1  137.79    9.60
  -7   1   1  139.59   10.30
  -7   1   1  138.39    9.80
   7   1  -1  135.69   11.50
   6  -1  -1    9.60    5.50
  -6  -1   1    0.50    2.50
   6  -1  -1    2.20    3.10
   6  -1  -1   -1.60    2.70
  -6  -1   1    1.60    3.00
  -6  -1   1    3.60    2.50
  -6   1   1    2.60    2.50
   6   1  -1    2.60    4.00
   6   1  -1    2.40    4.50
   6   1  -1   -2.00    1.30
  -6   1   1    0.70    2.50
   5  -1  -1    5.50    2.80
   5  -1  -1    5.90    4.70
   5  -1  -1   -1.50    2.60
  -5  -1   1    3.50    3.60
  -5  -1   1    4.20    2.30
  -5  -1   1    4.60    3.10
  -5  -1   1    2.70    2.30
   5  -1  -1   -1.80    2.50
   5   1  -1    3.10    3.80
  -5   1   1   -3.70    2.10
  -5   1   1    1.80    2.40
  -5   1   1    0.10    1.60
   5   1  -1    7.90    3.60
   5   1  -1    3.50    2.40
   4  -1  -1   72.59    6.60
  -4  -1   1   75.99    6.80
   4  -1  -1   92.09    6.20
   4  -1  -1   70.09    6.10
  -4  -1   1   76.19    5.80
   4  -1  -1   84.39    8.20
  -4  -1   1   71.99    5.90
  -4  -1   1   83.89    6.20
   4  -1  -1   82.49    6.10
  -4   1   1   83.39    7.40
  -4   1   1   79.49    6.00
   4   1  -1   78.89    6.40
   4   1  -1   74.39    5.60
   4   1  -1   72.39    6.80
  -4   1   1   80.09    6.10
   4   1  -1   90.29    5.80
   3  -1  -1    8.30    3.10
   3  -1  -1    6.90    2.40
   3  -1  -1    8.10    2.20
   3  -1  -1    8.80    4.30
  -3  -1   1    5.70    2.10
   3  -1  -1    8.90    2.40
  -3  -1   1    8.30    2.60
  -3  -1   1   11.80    3.60
  -3   1   1    7.10    2.40
  -3   1   1    6.10    2.10
   3   1  -1    9.70    2.00
  -3   1   1    1.60    3.50
   3   1  -1    4.80    2.00
   3   1  -1    6.90    2.70
  -2  -1   1  305.27   16.60
  -2  -1   1  313.97   16.80
   2  -1  -1  303.57   17.80
   2  -1  -1  305.57   16.60
   2  -1  -1  317.37   17.40
   2  -1  -1  311.07   16.60
  -2  -1   1  305.57   16.60
   2  -1  -1  319.87   16.70
  -2   1   1  314.37   17.50
  -2   1   1  331.47   17.90
  -2   1   1  307.37   16.70
   2   1  -1  314.37   16.80
   2   1  -1  306.87   17.50
   2   1  -1  311.57   16.40
  -2   1   1  330.77   16.50
   2   1  -1  315.77   16.40
  -2   1   1  300.77   16.40
  -1  -1   1   96.59    5.70
  -1  -1   1  108.69    6.90
   1  -1  -1  102.39    5.60
   1  -1  -1   99.99    6.80
   1  -1  -1   97.99    7.00
  -1  -1   1   97.69    5.70
  -1  -1   1  103.59    6.00
   1  -1  -1   96.59    5.40
   1  -1  -1   97.99    5.40
  -1  -1   1  102.49    5.90
   1   1  -1  102.29    6.00
   1   1  -1   95.79    7.00
   1   1  -1  103.19    5.60
  -1   1   1   92.79    6.80
   1   1  -1   94.09    5.90
   1   1  -1   97.79    5.50
  -1   1   1   96.29    5.60
   0  -1   1 4172.78  207.08
   0  -1   1 4033.40  207.38
   0  -1   1 4214.18  207.78
   0  -1   1 3918.01  206.98
   0  -1   1 4071.19  206.98
   0  -1  -1 4110.59  207.78
   0  -1   1 4132.49  207.08
   0   1   1 4014.70  207.78
   0   1  -1 4105.59  206.88
   0   1  -1 4112.19  207.08
   0   1  -1 3988.40  207.78
   0   1  -1 4127.49  206.88
   1  -1   1  412.96   20.50
  -1  -1  -1  377.36   19.80
  -1  -1  -1  397.46   21.10
   1  -1   1  390.56   20.90
   1  -1   1  388.66   21.00
   1  -1   1  369.96   20.30
  -1  -1  -1  395.06   19.90
   1  -1   1  373.16   20.30
  -1   1  -1  378.16   20.20
   1   1   1  383.16   21.00
  -1   1  -1  381.86   20.90
  -1   1  -1  374.86   20.80
  -1   1  -1  383.86   20.30
  -1   1  -1  394.06   20.40
  -1   1  -1  387.36   20.50
  -2  -1  -1  240.78   13.40
  -2  -1  -1  236.68   13.20
   2  -1   1  263.17   14.00
  -2  -1  -1  242.58   13.30
   2  -1   1  257.87   13.90
   2  -1   1  239.68   14.60
  -2  -1  -1  253.97   13.50
  -2  -1  -1  258.77   14.40
   2  -1   1  251.97   13.90
  -2   1  -1  257.37   14.60
   2   1   1  245.68   14.30
  -2   1  -1  256.27   14.30
  -2   1  -1  248.98   13.70
   2   1   1  245.58   13.00
  -2   1  -1  263.77   13.90
  -2   1  -1  250.47   13.70
   2   1   1  247.08   13.00
   3  -1   1 2415.36  126.19
   3  -1   1 2547.95  126.39
  -3  -1  -1 2451.55  126.99
  -3  -1  -1 2491.15  125.99
  -3  -1  -1 2477.15  125.79
   3  -1   1 2484.45  126.19
  -3  -1  -1 2402.06  125.79
  -3  -1  -1 2419.36  125.69
   3  -1   1 2493.55  126.19
   3  -1   1 2408.86  127.09
  -3   1  -1 2429.56  126.19
  -3   1  -1 2530.95  126.09
  -3   1  -1 2507.05  126.99
   3   1   1 2413.06  126.19
  -3   1  -1 2452.95  126.29
   3   1   1 2520.95  125.59
   3   1   1 2520.65  125.59
  -4  -1  -1   14.20    3.20
  -4  -1  -1    7.40    4.30
  -4  -1  -1    9.90    2.70
  -4  -1  -1    9.20    2.30
   4  -1   1   11.70    3.10
  -4  -1  -1    9.00    2.40
   4  -1   1   15.90    5.00
   4  -1   1   11.20    3.20
   4  -1   1   12.80    3.20
   4  -1   1   12.20    3.30
   4   1   1    8.80    2.20
  -4   1  -1    9.30    2.70
   4   1   1   11.50    3.20
  -4   1  -1   11.90    3.20
   4   1   1    6.40    2.30
  -4   1  -1    8.00    4.00
  -4   1  -1    8.60    2.70
  -5  -1  -1    1.90    2.60
   5  -1   1    3.90    2.70
   5  -1   1   11.90    4.90
   5  -1   1   10.80    3.30
  -5  -1  -1    0.90    2.10
  -5  -1  -1    2.30    2.40
   5  -1   1    0.60    3.00
  -5  -1  -1    0.40    2.60
   5   1   1    3.30    4.30
  -5   1  -1    5.60    2.90
  -5   1  -1    2.80    2.60
  -5   1  -1    0.70    2.60
   5   1   1    6.60    2.90
   5   1   1   -0.80    2.20
  -6  -1  -1  384.46   20.90
   6  -1   1  387.96   21.40
  -6  -1  -1  368.66   20.80
   6  -1   1  384.16   21.30
   6  -1   1  374.46   20.50
  -6  -1  -1  345.67   20.80
   6  -1   1  361.66   23.00
   6   1   1  343.57   20.50
   6   1   1  372.36   22.70
  -6   1  -1  373.66   21.10
  -6   1  -1  361.16   21.30
  -7  -1  -1  175.58   11.30
   7  -1   1  147.99   11.50
   7  -1   1  188.28   11.80
   7  -1   1  169.48   13.90
   7  -1   1  169.28   10.70
  -7  -1  -1  161.78   11.00
  -7  -1  -1  152.48   11.10
  -7   1  -1  164.58   11.50
  -7   1  -1  159.58   11.30
   7   1   1  168.78   13.80
  -8  -1  -1  146.39   10.90
   8  -1   1  165.78   11.40
   8  -1   1  149.09   14.10
  -8  -1  -1  170.58   11.50
   8  -1   1  169.08   11.70
  -8  -1  -1  156.28   11.00
  -8   1  -1  156.08   11.30
   8   1   1  144.89   13.40
  -8   1  -1  167.68   11.80
   9  -1   1    5.10    3.20
  -9  -1  -1    0.10    3.10
  -9  -1  -1   -2.40    3.10
   9  -1   1   -0.80    4.00
   9  -1   1    2.30    6.70
  -9  -1  -1    1.40    3.20
   9   1   1    2.90    2.20
  -9   1  -1   -5.50    3.10
  -9   1  -1    1.60    3.40
   9   1   1   -0.30    5.80
  10  -1   1    9.90    7.60
 -10  -1  -1   12.80    4.60
 -10  -1  -1   12.60    4.40
  10  -1   1    4.30    4.80
 -10  -1  -1   20.70    4.90
  10   1   1   14.10    7.60
 -10   1  -1   14.30    4.80
  10   1   1    2.50    3.60
 -10   1  -1    7.20    4.10
 -11  -1  -1    8.40    4.80
 -11  -1  -1   12.90    4.80
 -11  -1  -1   11.40    4.50
  11  -1   1    8.10    5.30
  11  -1   1    4.80    8.50
 -11   1  -1   10.50    5.00
  11   1   1    1.20    4.10
 -11   1  -1    3.60    4.10
  11   1   1   11.00    8.30
 -12  -1  -1    5.40    4.80
 -12  -1  -1    2.60    4.20
 -12  -1  -1   -2.80    4.00
  12  -1   1   -0.90    5.10
  12  -1   1    8.30    7.70
  12   1   1   -1.00    8.20
  12   1   1    2.50    4.40
 -12   1  -1   -1.60    4.30
 -12   1  -1    0.30    4.70
 -13  -1  -1  270.17   19.00
  13  -1   1  281.57   19.80
 -13  -1  -1  280.97   19.40
  13  -1   1  259.27   23.40
  13   1   1  268.87   18.70
  13   1   1  299.67   24.00
 -13   1  -1  267.07   19.30
 -13   1  -1  259.27   19.30
  14  -1   1   32.20   12.20
 -14  -1  -1   36.50    7.70
  14  -1   1   19.70    7.20
 -14  -1  -1   48.70    8.60
  14   1   1   38.50   12.50
 -14   1  -1   44.50    8.70
  14   1   1   26.20    6.60
 -14   1  -1   41.10    8.20
 -15  -1  -1   68.49   10.30
 -15  -1  -1   83.09   11.20
  15  -1   1   58.69   14.60
  15  -1   1   52.59    9.50
 -15   1  -1   92.19   11.80
  15   1   1   61.29   14.30
 -15   1  -1   60.19    9.60
  16  -1   1    4.00   10.90
 -16  -1  -1   12.40    7.10
  16  -1   1   -0.70    5.60
 -16  -1  -1   12.50    6.30
 -16   1  -1    9.60    7.10
  16   1   1   -4.70   10.80
 -16   1  -1    5.50    5.80
  17  -1   1   21.80   13.50
 -17  -1  -1   13.10    6.60
 -17  -1  -1   28.40    8.60
  17  -1   1   26.40    8.50
  17   1   1   27.50   13.90
 -17   1  -1   11.90    6.60
 -18  -1  -1   15.50    7.00
 -18  -1  -1   -9.50    4.30
  18  -1   1   -4.90   12.20
  18   1   1   27.70   15.40
 -18   1  -1   -7.50    5.20
 -19  -1  -1    1.40    7.80
  19  -1   1   13.40   13.90
 -19  -1  -1    6.60    6.90
  19   1   1   13.20   14.60
 -19   1  -1   -0.10    5.90
 -20  -1  -1    4.70    7.60
  20  -1   1   13.80   17.00
 -20  -1  -1   10.20    8.60
 -20   1  -1    5.00    6.90
  20   1   1   17.30   16.10
  21  -1   1  -11.70   14.90
 -21  -1  -1   15.10    8.60
 -21  -1  -1    1.00    9.30
 -21   1  -1   -3.90    6.30
  21   1   1   13.50   17.30
  22  -1   1    6.10   19.30
 -22  -1  -1   -7.80    6.60
  22   1   1  -12.20   14.90
 -22   1  -1    8.10    8.00
  23  -1   1    3.70   19.90
 -23  -1  -1    2.70    8.70
 -23   1  -1   -2.80    6.80
 -23  -2   1  -10.20    8.50
  23  -2  -1    9.00   22.40
 -23  -2   1    6.70    8.90
 -23   2   1   11.50    8.60
 -22  -2   1    1.00    7.30
 -22  -2   1    8.30    9.80
  22  -2  -1   -7.80   18.30
 -22   2   1  -15.40    7.20
  21  -2  -1    3.70   17.20
 -21  -2   1   -6.60    8.40
 -21  -2   1   -2.50    7.60
 -21   2   1   -9.20    6.60
 -20  -2   1   -4.40    8.20
 -20  -2   1   -3.10    6.00
  20  -2  -1   -5.00   15.40
 -20   2   1   20.00    8.40
 -19  -2   1    4.20    6.80
  19  -2  -1    4.50    7.50
  19  -2  -1   -8.90   13.50
 -19  -2   1    5.80    7.50
 -19   2   1   13.30    7.60
  18  -2  -1  -18.40   11.50
 -18  -2   1    0.50    6.40
  18  -2  -1   -4.20    6.70
 -18  -2   1    2.20    5.70
  18   2  -1   -7.60    5.90
 -18   2   1  -14.70    5.30
  17  -2  -1    6.40   12.30
 -17  -2   1    5.50    6.40
 -17  -2   1    9.50    7.50
  17  -2  -1   11.30    7.80
  17   2  -1   -1.90    6.00
 -17   2   1    7.00    6.50
  16  -2  -1    1.60    6.40
 -16  -2   1   10.30    5.90
 -16  -2   1    3.10    5.80
  16  -2  -1    2.70   11.10
  16   2  -1    7.80    6.30
 -16   2   1    0.90    5.80
 -15  -2   1   14.60    6.70
 -15  -2   1   15.60    6.40
  15  -2  -1   21.90   12.40
  15  -2  -1   15.60    7.00
  15   2  -1   11.20    6.50
 -15   2   1   14.50    6.20
  14  -2  -1   54.09   13.90
 -14  -2   1   61.49    8.90
 -14  -2   1   67.29    9.40
 -14   2   1   47.10    8.20
 -14   2   1   73.89   13.00
 -13  -2   1    7.90    4.70
  13  -2  -1    5.00    6.00
  13  -2  -1    9.80   10.50
 -13  -2   1    9.70    5.20
 -13   2   1    4.80    5.00
 -13   2   1    0.80    5.10
  12  -2  -1    8.50   10.10
  12  -2  -1    4.20    5.40
 -12  -2   1   10.70    5.10
  12  -2  -1   21.30    6.50
 -12  -2   1    7.60    4.60
 -12   2   1    3.10    4.60
 -12   2   1    4.30    4.60
  12   2  -1    6.40    4.40
 -11  -2   1  154.18   11.80
  11  -2  -1  152.68   12.80
  11  -2  -1  116.79   12.60
 -11  -2   1  140.59   11.90
  11  -2  -1  124.39   17.00
 -11   2   1  174.28   12.20
  11   2  -1  159.28   11.30
 -11   2   1  137.29   12.80
  10  -2  -1   -1.40    4.30
  10  -2  -1    1.70    4.80
 -10  -2   1    0.20    3.70
 -10  -2   1    3.40    3.90
  10  -2  -1   10.00    8.90
  10   2  -1   -1.80    3.00
 -10   2   1    2.30    3.00
 -10   2   1    7.50    3.90
  10   2  -1    1.70    4.80
   9  -2  -1   23.90    8.60
   9  -2  -1   23.20    5.20
  -9  -2   1   16.80    4.40
  -9  -2   1   15.20    4.00
   9  -2  -1   21.60    5.50
   9   2  -1   18.10    5.50
   9   2  -1   17.30    4.00
  -9   2   1   14.70    4.40
   8  -2  -1    0.20    3.70
  -8  -2   1   -1.10    2.50
   8  -2  -1    2.90    6.60
  -8  -2   1    1.40    3.20
   8  -2  -1    1.80    3.50
   8   2  -1    0.40    4.20
  -8   2   1   -1.90    2.50
  -8   2   1    0.40    3.00
   8   2  -1   -1.10    2.60
  -7  -2   1    3.60    2.90
   7  -2  -1    2.60    3.30
   7  -2  -1    1.20    3.50
  -7  -2   1   -1.70    2.30
   7  -2  -1    7.00    6.00
  -7   2   1    1.90    3.00
   7   2  -1   -4.30    3.90
  -7   2   1    1.60    3.10
   7   2  -1   -0.70    2.50
  -6  -2   1   15.00    3.20
   6  -2  -1   17.70    3.80
   6  -2  -1   15.30    3.90
   6  -2  -1   15.00    6.80
   6   2  -1   13.80    4.70
  -6   2   1   19.00    3.80
  -6   2   1   13.20    3.40
   6   2  -1   14.50    3.00
   6   2  -1   20.60    5.20
  -5  -2   1    0.40    3.70
  -5  -2   1   -2.30    1.90
   5  -2  -1    7.00    5.30
   5  -2  -1    2.10    3.10
   5  -2  -1    3.20    2.90
  -5  -2   1   -1.80    2.60
  -5   2   1    2.80    2.30
   5   2  -1    0.10    3.10
   5   2  -1    0.60    1.90
  -5   2   1   -2.20    2.20
   5   2  -1    6.10    4.30
   4  -2  -1  454.25   24.80
  -4  -2   1  464.75   25.90
  -4  -2   1  462.05   24.80
  -4  -2   1  454.15   24.50
   4  -2  -1  466.25   24.90
  -4  -2   1  446.56   24.40
   4  -2  -1  453.55   27.00
   4  -2  -1  466.35   24.90
   4   2  -1  452.05   24.80
   4   2  -1  470.35   23.80
  -4   2   1  430.66   25.90
  -4   2   1  443.96   24.30
   4   2  -1  459.55   26.20
  -4   2   1  447.66   24.80
   3  -2  -1  148.89    9.30
   3  -2  -1  164.38   12.10
   3  -2  -1  146.39    9.20
  -3  -2   1  151.18    9.30
  -3  -2   1  160.68    9.20
  -3  -2   1  154.88    9.00
  -3  -2   1  141.39    9.00
   3  -2  -1  166.88    9.50
  -3   2   1  149.99    8.60
   3   2  -1  143.69   11.10
  -3   2   1  150.98    9.30
  -3   2   1  154.28   10.90
   3   2  -1  151.48    9.30
   2  -2  -1    3.10    1.80
   2  -2  -1    3.00    1.70
  -2  -2   1    0.60    1.50
   2  -2  -1    0.40    4.10
  -2  -2   1    1.90    1.60
  -2  -2   1    2.30    2.00
   2  -2  -1    1.00    1.60
   2   2  -1    1.10    2.00
  -2   2   1    1.50    1.60
  -2   2   1    0.50    3.40
   2   2  -1   -0.90    3.60
  -1  -2   1  225.28   11.80
   1  -2  -1  200.18   13.70
   1  -2  -1  207.88   11.40
  -1  -2   1  201.78   11.60
   1  -2  -1  199.18   11.40
   1  -2  -1  219.78   11.50
  -1  -2   1  218.88   11.70
  -1   2   1  212.58   11.50
   1   2  -1  213.88   11.90
  -1   2   1  212.08   11.40
   1   2  -1  220.98   11.80
   1   2  -1  220.28   13.80
  -1   2   1  205.48   13.80
   0  -2   1  143.29    8.40
   0  -2  -1  138.89    7.40
   0  -2   1  151.68    9.60
   0  -2   1  138.99    8.20
   0  -2   1  146.69    8.30
   0  -2   1  133.09    8.10
   0   2   1  140.39   10.20
   0   2   1  125.59    7.40
   0   2   1  142.49    7.40
   0   2  -1  141.89    8.30
   0   2  -1  144.89   10.20
   1  -2   1  141.29    8.40
   1  -2   1  137.59    9.90
   1  -2   1  144.09    8.40
   1  -2   1  151.18    8.50
  -1  -2  -1  142.09    7.30
  -1   2  -1  135.89    8.40
  -1   2  -1  138.89    8.30
   1   2   1  130.09    7.30
   1   2   1  141.39   10.50
  -1   2  -1  130.59    7.50
  -1   2  -1  141.09   10.40
   2  -2   1   22.90    4.80
  -2  -2  -1   14.40    2.10
  -2  -2  -1   15.10    1.70
   2  -2   1   16.70    2.90
   2  -2   1   14.00    2.80
   2  -2   1   14.50    2.80
  -2  -2  -1   20.10    2.00
  -2  -2  -1   15.80    1.70
  -2  -2  -1   12.40    1.70
  -2   2  -1    9.60    2.40
  -2   2  -1   19.20    3.10
  -2   2  -1   14.00    2.10
   2   2   1   17.50    4.60
  -2   2  -1   15.40    4.30
  -2   2  -1   10.50    3.50
   3  -2   1  118.99    9.40
  -3  -2  -1  113.69    6.90
   3  -2   1  107.19    7.90
  -3  -2  -1  111.29    6.90
  -3  -2  -1  122.39    7.00
  -3  -2  -1  114.49    7.10
   3  -2   1  118.49    8.10
   3  -2   1  119.99    7.90
  -3   2  -1  108.39    9.00
   3   2   1  111.79    9.20
  -3   2  -1  121.69    8.00
  -3   2  -1  110.89    8.10
  -3   2  -1  114.29    7.40
  -3   2  -1  107.79    9.10
  -4  -2  -1    1.70    1.90
   4  -2   1    1.50    2.40
   4  -2   1    0.70    4.10
   4  -2   1    1.90    2.60
  -4  -2  -1    0.90    2.50
  -4  -2  -1   -0.30    1.70
  -4  -2  -1    1.80    2.00
   4   2   1    1.90    3.90
  -4   2  -1    4.50    2.70
  -4   2  -1    1.80    2.20
  -4   2  -1    0.30    3.30
  -5  -2  -1   53.19    5.00
  -5  -2  -1   53.59    5.10
   5  -2   1   47.80    5.60
  -5  -2  -1   44.10    4.50
   5  -2   1   52.09    7.90
  -5  -2  -1   61.09    5.90
   5  -2   1   37.80    5.40
  -5   2  -1   60.19    5.60
  -5   2  -1   49.70    5.50
  -5   2  -1   48.80    6.50
   5   2   1   46.00    3.80
   5   2   1   57.99    6.90
  -6  -2  -1   37.00    4.70
   6  -2   1   36.50    5.80
  -6  -2  -1   44.90    5.80
   6  -2   1   48.20    5.80
   6  -2   1   43.90    8.20
  -6  -2  -1   43.50    4.80
  -6  -2  -1   43.50    4.70
   6   2   1   46.70    6.30
  -6   2  -1   35.70    5.30
  -6   2  -1   52.29    5.70
   6   2   1   41.90    4.10
   7  -2   1   -1.80    3.50
  -7  -2  -1    1.60    2.80
   7  -2   1    0.70    4.10
   7  -2   1   -4.00    5.70
  -7  -2  -1   -2.00    2.70
  -7  -2  -1    2.90    2.90
   7   2   1    3.60    2.40
   7   2   1    7.20    4.30
  -7   2  -1    1.00    3.30
  -7   2  -1    1.00    2.00
  -8  -2  -1   18.10    4.20
   8  -2   1   18.10    4.80
   8  -2   1    9.30    7.20
   8  -2   1   11.60    4.70
  -8  -2  -1   10.20    3.50
  -8  -2  -1   18.70    4.30
   8   2   1   17.60    3.60
  -8   2  -1    7.80    4.20
   8   2   1   11.50    4.80
  -9  -2  -1   26.20    4.90
   9  -2   1   15.60    5.40
   9  -2   1   25.60    5.80
   9  -2   1   35.20    9.60
  -9  -2  -1   32.50    5.30
  -9  -2  -1   17.90    4.40
   9   2   1   33.40    6.20
   9   2   1   28.30    4.60
  -9   2  -1   23.90    5.20
  -9   2  -1   30.30    5.60
 -10  -2  -1   10.10    4.40
 -10  -2  -1   -0.20    3.50
  10  -2   1    2.80    4.90
  10  -2   1   -1.80    7.80
 -10  -2  -1    9.60    4.30
  10  -2   1   14.00    5.50
 -10   2  -1    4.60    4.10
  10   2   1    8.60    5.20
 -10   2  -1   14.70    5.10
  10   2   1    7.20    3.70
 -11  -2  -1   51.89    7.40
  11  -2   1   41.60    7.10
 -11  -2  -1   35.90    6.40
  11  -2   1   40.30   11.90
 -11  -2  -1   37.30    6.80
  11  -2   1   38.10    7.50
  11   2   1   32.40    5.70
 -11   2  -1   44.20    7.60
 -11   2  -1   66.89    8.30
  11   2   1   32.60    6.70
 -12  -2  -1    4.80    4.70
  12  -2   1    3.90   10.00
 -12  -2  -1   -0.90    4.00
  12  -2   1   -1.90    5.10
 -12  -2  -1    2.90    5.10
  12   2   1    1.90    4.40
 -12   2  -1    2.50    4.90
 -12   2  -1   -3.80    4.50
  12   2   1    1.60    4.90
  13  -2   1   46.50    8.90
 -13  -2  -1   44.70    7.80
  13  -2   1   53.79   13.70
 -13  -2  -1   52.49    8.30
 -13   2  -1   68.99    9.50
  13   2   1   53.79    8.10
 -13   2  -1   68.29    9.30
 -14  -2  -1    1.10    4.60
  14  -2   1    3.30    9.90
  14  -2   1    2.10    5.80
 -14  -2  -1   -0.10    4.40
 -14   2  -1    5.60    5.40
  14   2   1   -0.10    5.00
 -15  -2  -1    5.30    5.50
 -15  -2  -1   -5.60    4.70
  15  -2   1    0.60    5.90
  15  -2   1   -2.60   10.70
 -15   2  -1   17.00    6.90
  15   2   1    8.50    5.90
 -16  -2  -1   28.00    8.00
  16  -2   1   10.40    6.90
 -16  -2  -1   29.10    7.90
  16  -2   1   19.80   12.90
 -16   2  -1   20.20    7.20
  16   2   1    9.60    6.00
  17  -2   1   -3.70   11.40
 -17  -2  -1    6.00    7.40
  17  -2   1    3.40    7.10
 -17  -2  -1   -7.50    5.00
 -17   2  -1    7.00    6.30
  17   2   1    0.70    9.70
  18  -2   1   -1.60    7.30
  18  -2   1   -5.20   12.40
 -18  -2  -1    5.50    7.00
 -18  -2  -1   -2.20    7.10
 -18   2  -1    4.10    6.80
 -19  -2  -1   20.00    8.10
  19  -2   1   -5.40   13.80
 -19  -2  -1   14.50    7.90
 -19   2  -1   14.20    8.10
  20  -2   1  -20.60   13.20
 -20  -2  -1   -4.50    7.60
 -20  -2  -1   -9.80    6.60
 -20   2  -1    5.50    6.80
  21  -2   1   19.60   17.90
 -21  -2  -1  -11.90    8.00
 -21  -2  -1   -9.40    6.40
 -21   2  -1    2.80    7.00
 -22  -2  -1  -11.70    7.00
  22  -2   1  -23.30   16.30
 -22  -2  -1   -5.60   10.20
 -22   2  -1    3.50    7.80
  23  -2   1   -2.70   20.10
 -23  -2  -1   19.20   11.80
 -23  -2  -1   -6.00    8.10
 -23   2  -1   -6.80    7.00
 -22  -3   1    6.00    8.20
 -22  -3   1    2.00    9.00
  22  -3  -1    2.80   18.50
 -22   3   1   11.30    9.00
  21  -3  -1    4.80   17.70
 -21  -3   1   -0.20    9.10
 -21  -3   1   -5.90    7.10
 -21   3   1   -6.40    7.60
 -20  -3   1    3.50    7.00
 -20  -3   1   -9.50    7.50
  20  -3  -1    1.80    8.20
  20  -3  -1    5.20   17.20
 -20   3   1    7.80    7.30
  19  -3  -1    7.00    7.80
 -19  -3   1   10.60    7.90
  19  -3  -1   10.70   16.40
 -19  -3   1    1.00    6.60
 -19   3   1   -0.40    6.20
  18  -3  -1    9.90    7.60
  18  -3  -1   -3.50   13.70
 -18  -3   1   22.20    8.10
 -18  -3   1   -2.30    5.90
 -18   3   1   -7.00    5.10
  18   3  -1    4.90    6.80
 -17  -3   1   -3.70    5.30
 -17  -3   1   -4.80    5.40
  17  -3  -1  -13.90   11.40
  17  -3  -1  -10.20    6.20
  17   3  -1    3.50    6.80
 -17   3   1   -1.70    5.90
  16  -3  -1    8.10    7.30
  16  -3  -1    2.00   12.70
 -16  -3   1   -3.60    5.10
 -16  -3   1    2.20    5.30
 -16   3   1  -11.10    4.70
  16   3  -1   -7.40    6.50
  15  -3  -1    2.00    6.40
 -15  -3   1  -14.80    4.40
 -15  -3   1   14.70    6.70
  15  -3  -1    2.70   12.00
  15   3  -1    2.20    6.20
 -15   3   1    0.40    5.50
 -14  -3   1    6.50    5.10
  14  -3  -1   -4.40    5.20
 -14  -3   1   -2.30    4.50
  14  -3  -1    4.30   11.40
  14   3  -1   -5.30    5.90
 -14   3   1   -1.80    5.20
  13  -3  -1    7.30    6.00
 -13  -3   1    0.20    4.50
 -13  -3   1    3.00    4.90
  13  -3  -1   15.60   11.20
 -13   3   1   -1.00    4.70
  13   3  -1   10.20    6.70
  12  -3  -1    1.30   10.80
  12  -3  -1   -3.60    5.20
 -12  -3   1    3.90    4.60
 -12  -3   1   -1.80    4.30
  12   3  -1    1.30    5.80
 -12   3   1   -0.20    4.50
  11  -3  -1    7.70   10.20
  11  -3  -1    9.20    5.80
 -11  -3   1    3.00    4.70
 -11  -3   1   16.00    5.20
 -11  -3   1    6.30    4.50
 -11   3   1    7.10    4.90
  11   3  -1    5.40    6.10
 -10  -3   1    4.90    3.60
 -10  -3   1    9.40    4.40
 -10  -3   1    8.90    4.30
  10  -3  -1    6.00    5.30
  10  -3  -1    4.30    5.50
  10  -3  -1    0.90    8.60
 -10   3   1   13.30    4.70
  10   3  -1    9.90    6.70
 -10   3   1   12.60    5.00
   9  -3  -1   36.90    7.00
  -9  -3   1   40.20    6.00
   9  -3  -1   29.20    6.40
   9  -3  -1   36.20   10.40
  -9  -3   1   31.60    5.30
  -9  -3   1   31.90    5.90
   9   3  -1   38.50    8.10
  -9   3   1   34.20    6.10
  -9   3   1   37.50    5.70
   8  -3  -1   56.59    7.60
  -8  -3   1   66.19    7.00
   8  -3  -1   86.89    8.70
   8  -3  -1   69.49   12.00
  -8  -3   1   60.89    6.60
  -8  -3   1   59.59    7.10
   8   3  -1   61.69    9.40
  -8   3   1   78.59    7.30
  -8   3   1   75.99    7.80
  -7  -3   1   12.00    3.80
   7  -3  -1   14.40    4.40
   7  -3  -1   13.30    7.60
  -7  -3   1    9.80    3.20
   7  -3  -1    9.00    4.20
  -7  -3   1    8.00    3.40
  -7   3   1    9.10    3.30
   7   3  -1   12.70    6.10
  -7   3   1   11.20    3.80
  -6  -3   1   20.60    3.60
  -6  -3   1    9.30    3.00
   6  -3  -1   11.80    3.70
   6  -3  -1    8.30    7.10
   6  -3  -1   -0.50    3.50
  -6  -3   1   20.60    5.00
  -6  -3   1    9.80    3.40
   6   3  -1   27.20    5.10
  -6   3   1    9.50    3.60
   6   3  -1   15.60    5.60
  -5  -3   1   12.20    2.90
  -5  -3   1   14.60    3.60
   5  -3  -1   14.10    4.00
  -5  -3   1   12.50    3.20
   5  -3  -1   14.50    4.00
  -5  -3   1   14.60    3.30
   5  -3  -1   19.10    7.60
   5   3  -1   18.60    4.00
  -5   3   1   15.30    3.40
  -5   3   1   13.00    5.60
   5   3  -1   14.10    5.50
  -4  -3   1   71.59    5.80
  -4  -3   1   76.09    6.00
   4  -3  -1   67.89    6.60
   4  -3  -1   70.89    9.80
   4  -3  -1   72.29    6.70
  -4  -3   1   73.89    5.80
   4  -3  -1   80.09    6.40
  -4  -3   1   70.59    5.80
  -4   3   1   74.39    9.10
  -4   3   1   76.69    6.20
  -4   3   1   91.19    6.70
   4   3  -1   94.79    9.90
   4   3  -1   78.49    6.10
  -3  -3   1   59.59    4.60
  -3  -3   1   41.60    4.40
   3  -3  -1   49.50    5.00
  -3  -3   1   52.49    4.50
   3  -3  -1   51.49    4.60
   3  -3  -1   50.19    8.80
   3  -3  -1   49.20    5.10
  -3   3   1   49.90    4.90
   3   3  -1   53.59    7.80
  -3   3   1   39.30    7.30
   3   3  -1   54.99    4.80
  -3   3   1   51.29    4.60
  -2  -3   1    7.20    2.00
   2  -3  -1    7.20    2.40
  -2  -3   1    5.90    2.20
   2  -3  -1    6.00    2.30
  -2  -3   1   10.90    2.30
  -2  -3   1    4.00    2.10
   2  -3  -1    8.50    2.00
   2  -3  -1    4.10    5.20
  -2   3   1    5.20    4.90
   2   3  -1    9.00    5.20
  -2   3   1   11.50    2.40
   2   3  -1    6.80    2.50
  -2   3   1    6.90    1.90
   1  -3  -1    3.60    1.90
  -1  -3   1    4.00    4.00
  -1  -3   1    5.40    1.80
   1  -3  -1    1.90    1.40
   1  -3  -1    2.20    1.80
  -1  -3   1    3.20    2.00
   1  -3  -1   -4.00    4.50
  -1  -3   1    5.00    2.20
  -1  -3   1    3.60    2.10
  -1   3   1    6.30    4.40
   1   3  -1    2.40    4.80
  -1   3   1    5.20    1.70
   1   3  -1    4.10    2.40
   0  -3   1    2.20    1.80
   0  -3  -1    3.70    1.50
   0  -3   1    2.10    2.20
   0  -3  -1    2.10    5.00
   0  -3   1    4.60    2.30
   0  -3  -1    4.30    1.60
   0  -3   1   -2.10    3.80
   0   3   1    4.00    4.60
   0   3  -1    4.50    2.20
   0   3   1    2.80    1.30
   0   3  -1    4.90    2.40
   0   3  -1    2.50    5.00
  -1  -3  -1   -0.10    1.30
   1  -3   1   -3.40    4.00
   1  -3   1    1.20    2.30
  -1  -3  -1    1.50    1.30
   1  -3   1    1.60    2.00
   1  -3   1    0.90    2.30
   1   3   1   -2.30    4.00
  -1   3  -1    1.60    2.20
  -1   3  -1    4.90    4.40
   2  -3   1   -1.80    2.10
   2  -3   1    1.80    2.60
   2  -3   1    1.90    2.60
  -2  -3  -1    0.20    1.40
   2  -3   1   -0.20    4.30
  -2  -3  -1    2.80    1.50
   2   3   1    3.80    4.80
  -2   3  -1    2.30    4.70
  -2   3  -1   -1.20    2.40
   3  -3   1  151.18   12.40
   3  -3   1  157.18   10.40
  -3  -3  -1  156.48    8.80
   3  -3   1  156.08   10.60
   3  -3   1  162.78   10.40
  -3  -3  -1  157.18    8.80
  -3  -3  -1  157.28    9.20
  -3   3  -1  153.48   12.20
   3   3   1  149.59   12.30
  -3   3  -1  175.38   10.30
  -3   3  -1  147.39   10.30
  -4  -3  -1   56.79    4.30
   4  -3   1   35.50    5.40
  -4  -3  -1   43.00    4.30
   4  -3   1   55.69    6.30
  -4  -3  -1   54.19    4.50
  -4  -3  -1   55.29    4.30
   4  -3   1   53.89    8.40
  -4   3  -1   61.29    5.70
   4   3   1   50.59    7.90
  -4   3  -1   63.39    8.00
  -4   3  -1   45.50    5.80
   5  -3   1   50.89    6.30
  -5  -3  -1   41.60    4.50
  -5  -3  -1   56.59    5.40
  -5  -3  -1   45.00    4.40
   5  -3   1   39.50    5.80
  -5  -3  -1   47.20    4.90
   5  -3   1   45.70    9.00
  -5   3  -1   46.40    6.30
  -5   3  -1   49.20    5.70
  -5   3  -1   40.40    7.30
   5   3   1   50.59    7.80
  -6  -3  -1   18.80    3.40
  -6  -3  -1   19.40    4.10
  -6  -3  -1   15.60    3.30
   6  -3   1   26.20    5.40
   6  -3   1   12.10    4.40
   6  -3   1   13.50    7.40
  -6  -3  -1   20.60    3.80
   6   3   1   21.50    6.30
  -6   3  -1   19.30    4.40
  -6   3  -1   12.80    4.80
  -6   3  -1   15.60    5.70
  -6   3  -1   17.40    3.70
   7  -3   1   28.20    8.60
  -7  -3  -1   25.70    4.50
  -7  -3  -1   24.30    4.00
   7  -3   1   11.20    4.70
  -7  -3  -1   24.80    4.10
   7  -3   1   20.30    5.10
  -7   3  -1   29.60    4.60
  -7   3  -1   16.40    4.60
   7   3   1   20.90    6.70
   8  -3   1    2.60    4.50
  -8  -3  -1    3.50    3.10
   8  -3   1  -12.60    3.90
  -8  -3  -1    3.80    3.60
   8  -3   1   -4.80    7.50
  -8  -3  -1    6.30    3.60
  -8   3  -1    3.70    3.80
  -8   3  -1    6.30    4.30
   8   3   1    2.00    5.20
   9  -3   1   -2.80    5.00
  -9  -3  -1    1.90    3.50
   9  -3   1   10.70    9.60
  -9  -3  -1    3.50    3.40
   9  -3   1   12.10    5.20
  -9  -3  -1   13.70    4.50
  -9   3  -1    8.50    4.00
   9   3   1    6.30    5.70
  -9   3  -1   -1.30    3.90
  10  -3   1    6.40    5.40
 -10  -3  -1    4.40    4.30
 -10  -3  -1    0.10    3.80
 -10  -3  -1   -1.90    3.70
  10  -3   1  -14.10    9.40
 -10   3  -1   -6.00    3.90
  10   3   1  -11.00    5.00
 -10   3  -1    0.60    4.40
  11  -3   1    6.50    5.40
 -11  -3  -1    3.70    4.50
 -11  -3  -1    6.00    4.40
 -11  -3  -1   -3.70    4.20
  11  -3   1    7.50   10.00
 -11   3  -1   -2.10    4.60
  11   3   1   -0.70    5.40
 -12  -3  -1    0.00    4.00
  12  -3   1    1.20   10.40
  12  -3   1   -4.80    4.80
 -12  -3  -1   -0.70    4.10
  12   3   1    1.30    5.80
 -12   3  -1   -1.80    4.20
  13  -3   1    3.10    5.70
 -13  -3  -1   -2.40    4.50
 -13  -3  -1    3.80    4.40
  13  -3   1   -6.60   10.80
 -13   3  -1    7.10    5.30
  13   3   1   -2.00    5.70
  14  -3   1   -3.70   11.20
  14  -3   1   -8.40    5.00
 -14  -3  -1    0.50    5.00
 -14  -3  -1    7.70    5.30
 -14   3  -1    0.20    4.90
  14   3   1    8.40    6.40
  15  -3   1    8.40    7.00
 -15  -3  -1   15.10    6.90
  15  -3   1    2.90   12.10
 -15  -3  -1   12.40    6.00
 -15   3  -1   20.80    7.00
  15   3   1   21.00    7.60
  16  -3   1   -2.40   12.20
 -16  -3  -1    6.50    5.70
 -16  -3  -1    1.50    6.20
  16  -3   1   11.40    7.80
  16   3   1    1.60    6.30
 -16   3  -1    0.30    6.30
 -17  -3  -1    2.30    6.30
 -17  -3  -1    9.90    7.00
  17  -3   1    7.00    7.70
  17  -3   1   -3.00   13.70
 -17   3  -1    3.00    5.70
  18  -3   1   13.50   15.20
 -18  -3  -1   -0.50    6.70
  18  -3   1    9.10    8.30
 -18  -3  -1    8.70    7.10
 -18   3  -1   -6.00    6.70
 -19  -3  -1    0.90    6.70
  19  -3   1  -10.40    7.00
  19  -3   1  -10.90   15.50
 -19  -3  -1    6.90    7.70
 -19   3  -1   -0.40    6.50
 -20  -3  -1    0.50    7.80
  20  -3   1  -27.20   15.60
 -20  -3  -1   15.20    7.80
 -20   3  -1    0.30    7.90
 -21  -3  -1   -3.50    8.10
 -21  -3  -1    6.70    8.50
  21  -3   1   -3.10   17.50
 -21   3  -1   -3.80    7.00
 -22  -3  -1   -1.60    9.30
 -22  -3  -1   13.90    9.30
  22  -3   1  -17.10   17.10
 -22   3  -1   -8.10    7.10
  20  -4  -1   -2.50    8.70
 -20  -4   1    6.00    9.10
  20  -4  -1  -10.80   16.30
 -20   4   1   -4.50    8.00
  19  -4  -1    3.30   18.90
 -19  -4   1    7.30    8.40
  19  -4  -1   -9.10    7.20
 -19   4   1    8.90    7.50
  18  -4  -1   -9.80   14.40
 -18  -4   1   -3.20    6.90
  18  -4  -1    8.20    8.40
 -18   4   1   -2.40    6.90
 -17  -4   1    0.60    5.70
 -17  -4   1    4.80    8.70
  17  -4  -1  -12.00   13.30
  17  -4  -1   -5.20    6.80
  17   4  -1   -7.30    7.20
 -17   4   1    0.90    6.20
  16  -4  -1   -9.40   13.10
 -16  -4   1   18.30    7.00
 -16  -4   1   -2.30    5.20
  16  -4  -1   18.40    8.60
 -16   4   1    4.80    5.80
  16   4  -1   18.60    8.40
  15  -4  -1    6.50    6.70
  15  -4  -1    7.30   13.70
 -15  -4   1   -5.30    4.90
 -15  -4   1    5.70    5.70
  15   4  -1   -8.20    6.60
 -15   4   1   21.60    7.10
 -14  -4   1    2.00    4.80
  14  -4  -1    3.40    6.30
 -14  -4   1    0.60    5.10
  14  -4  -1    7.00   13.50
 -14   4   1    1.70    5.30
  14   4  -1   -9.20    6.30
 -13  -4   1   17.90    5.70
  13  -4  -1  -12.30   10.80
 -13  -4   1   11.50    5.10
  13  -4  -1    0.80    6.80
  13   4  -1    7.90    7.40
 -13   4   1    9.30    5.90
 -12  -4   1    3.90    4.40
 -12  -4   1    4.80    4.30
  12  -4  -1   13.90    6.20
  12  -4  -1   -7.00   10.40
 -12   4   1    6.70    5.30
  12   4  -1    2.70    6.70
  11  -4  -1   -2.30    5.60
 -11  -4   1    1.20    3.90
 -11  -4   1    1.10    3.90
  11  -4  -1    3.20   11.00
 -11   4   1   -1.50    4.40
  11   4  -1    8.40    7.40
  10  -4  -1  -11.50    3.60
 -10  -4   1    5.70    3.90
  10  -4  -1   12.60   10.50
 -10  -4   1   -3.40    3.30
  10   4  -1   -6.10    5.60
 -10   4   1   -6.30    3.70
   9  -4  -1    5.20    4.70
  -9  -4   1    0.60    3.30
  -9  -4   1    9.80    4.50
  -9  -4   1    5.80    3.80
   9  -4  -1    4.30    9.30
  -9   4   1   -1.20    4.00
   9   4  -1    6.60    7.00
  -9   4   1    2.40    5.00
   8  -4  -1    0.00    4.60
   8  -4  -1    3.60    5.00
  -8  -4   1    0.30    3.20
  -8  -4   1    3.60    3.80
   8  -4  -1   -4.20    8.50
  -8  -4   1    0.00    3.30
  -8   4   1    6.40    4.20
   8   4  -1    9.70    7.10
  -8   4   1    0.40    4.50
   7  -4  -1    3.00    5.10
   7  -4  -1   17.00    4.80
   7  -4  -1   13.50    9.60
  -7  -4   1   13.80    3.70
  -7  -4   1   22.50    4.30
  -7  -4   1   20.90    4.50
  -7   4   1   18.10    5.00
  -7   4   1   14.50    4.30
   7   4  -1   13.30    7.40
   6  -4  -1  174.58   17.30
  -6  -4   1  151.18   10.30
   6  -4  -1  154.88   12.00
   6  -4  -1  191.48   12.50
  -6  -4   1  149.99   10.90
  -6  -4   1  162.88   11.20
  -6   4   1  150.18   11.20
   6   4  -1  159.98   15.80
  -6   4   1  159.58   11.60
  -6   4   1  157.78   16.00
   5  -4  -1   26.70    5.50
  -5  -4   1   27.60    3.60
   5  -4  -1   18.90    4.70
  -5  -4   1   15.30    3.80
  -5  -4   1   19.70    4.20
   5  -4  -1   40.90   10.40
   5   4  -1   11.60    6.70
  -5   4   1   23.40    4.60
  -5   4   1   21.40    7.50
  -5   4   1   27.30    4.10
  -4  -4   1    0.60    2.60
  -4  -4   1    2.90    3.10
   4  -4  -1   -1.20    3.50
   4  -4  -1    2.50    3.40
   4  -4  -1   10.30    7.80
  -4  -4   1    3.60    2.30
  -4   4   1    4.30    3.00
  -4   4   1    0.00    5.60
   4   4  -1    6.20    6.60
  -4   4   1    3.80    2.50
   4   4  -1    1.40    2.90
   3  -4  -1   -0.80    3.30
  -3  -4   1   -2.10    2.50
  -3  -4   1    0.10    1.70
   3  -4  -1    6.10    3.20
  -3  -4   1    4.70    2.10
  -3  -4   1    3.60    2.80
   3  -4  -1    2.40    6.60
  -3   4   1    4.00    2.80
  -3   4   1    3.60    5.70
  -3   4   1    1.80    3.00
   3   4  -1   -0.50    2.30
   3   4  -1    0.50    6.40
  -2  -4   1   25.00    2.80
   2  -4  -1   24.40    4.00
  -2  -4   1   18.90    6.40
  -2  -4   1   15.70    3.30
   2  -4  -1   34.20    8.80
  -2  -4   1   23.50    3.70
   2  -4  -1   27.00    3.90
  -2   4   1   17.90    7.20
   2   4  -1   20.70    7.90
  -2   4   1   27.60    3.20
   2   4  -1   23.60    3.20
  -2   4   1   27.90    3.60
  -1  -4   1   18.00    3.50
   1  -4  -1   22.60    3.50
   1  -4  -1   34.50    8.30
  -1  -4   1   22.20    6.50
   1  -4  -1   17.50    3.60
  -1  -4   1   27.40    4.00
  -1  -4   1   27.50    2.90
   1   4  -1   19.10    7.30
   1   4  -1   22.10    3.40
  -1   4   1   28.10    2.60
  -1   4   1   25.70    2.70
  -1   4   1    4.60    5.60
   0  -4   1   21.90    3.00
   0  -4  -1   23.80    3.30
   0  -4  -1   25.90    3.60
   0  -4   1   24.50    6.80
   0  -4  -1   17.80    7.10
   0  -4   1   25.60    4.00
   0  -4   1   28.90    4.30
   0   4  -1   25.70    3.40
   0   4   1   25.90    6.90
   0   4  -1   27.70    3.90
   0   4  -1   30.60    7.40
  -1  -4  -1   50.89    9.20
   1  -4   1   52.39    4.60
   1  -4   1   37.80    8.40
  -1  -4  -1   43.10    4.20
   1  -4   1   49.00    5.50
   1  -4   1   46.40    5.40
  -1  -4  -1   43.50    4.10
   1   4   1   51.59    9.20
  -1   4  -1   50.49    4.90
  -1   4  -1   50.39    8.90
  -1   4  -1   42.60    5.10
   2  -4   1   51.59    5.10
  -2  -4  -1   47.70    4.40
   2  -4   1   58.09    6.00
   2  -4   1   51.99    6.00
  -2  -4  -1   41.80    4.20
   2  -4   1   52.89    9.20
  -2   4  -1   53.09    5.40
  -2   4  -1   51.09    9.00
   2   4   1   60.29    9.60
  -3  -4  -1   16.10    3.00
   3  -4   1   24.80    4.90
  -3  -4  -1   21.80    3.30
   3  -4   1   23.00    4.70
   3  -4   1   19.30    7.70
   3   4   1   27.60    7.70
  -3   4  -1   23.90    7.10
  -3   4  -1   32.70    4.70
  -4  -4  -1    7.10    2.50
   4  -4   1    2.70    4.00
  -4  -4  -1    2.60    2.50
   4  -4   1    7.40    7.20
   4  -4   1    5.00    4.40
  -4   4  -1    6.00    3.70
  -4   4  -1   -1.70    2.80
  -4   4  -1    6.10    6.10
   4   4   1    2.30    5.60
   5  -4   1   20.30    8.40
   5  -4   1    8.90    4.70
   5  -4   1   19.80    5.30
  -5  -4  -1   13.80    3.20
  -5  -4  -1   18.00    3.70
  -5  -4  -1   14.80    2.40
   5   4   1   11.30    7.10
  -5   4  -1   16.40    7.20
  -5   4  -1   17.90    4.90
  -5   4  -1   11.90    4.00
  -6  -4  -1   45.60    5.60
   6  -4   1   62.09    7.80
   6  -4   1   51.59    7.40
   6  -4   1   74.99   13.00
  -6  -4  -1   59.49    5.10
  -6  -4  -1   60.69    6.20
  -6   4  -1   61.59   10.00
   6   4   1   64.89   10.30
  -6   4  -1   61.89    7.00
  -6   4  -1   65.89    7.70
  -7  -4  -1    7.30    3.90
   7  -4   1    6.10    4.60
   7  -4   1    0.00    4.60
   7  -4   1    4.40    8.90
  -7  -4  -1    5.60    2.90
  -7  -4  -1   -1.80    2.80
  -7   4  -1    0.20    5.40
  -7   4  -1   -0.80    4.20
   7   4   1    2.60    5.70
  -7   4  -1    0.60    3.60
   8  -4   1   41.30   12.30
  -8  -4  -1   43.20    6.30
  -8  -4  -1   48.10    5.30
   8  -4   1   37.50    7.10
  -8  -4  -1   37.00    5.40
  -8   4  -1   40.60    7.20
   8   4   1   53.69    9.30
  -8   4  -1   43.90    6.70
   9  -4   1   27.60    7.00
   9  -4   1   24.60   11.10
  -9  -4  -1   15.50    4.00
  -9  -4  -1   20.30    5.60
  -9  -4  -1   14.50    4.40
   9   4   1   24.40    8.00
  -9   4  -1   14.50    5.50
  -9   4  -1   25.70    6.60
 -10  -4  -1   -1.60    3.30
  10  -4   1   -0.10    5.60
 -10  -4  -1    2.10    3.70
  10  -4   1   -4.30   10.50
 -10   4  -1   -1.90    4.30
 -10   4  -1    7.70    5.90
  10   4   1   10.40    6.80
  11  -4   1   10.60   11.30
  11  -4   1   11.10    6.00
 -11  -4  -1    5.60    4.30
 -11  -4  -1   10.70    4.70
 -11   4  -1   18.00    6.80
  11   4   1   18.50    7.40
 -11   4  -1    7.60    5.60
 -12  -4  -1   -0.50    4.20
  12  -4   1    4.30    6.40
  12  -4   1    7.20   11.40
 -12  -4  -1   -2.40    4.20
 -12   4  -1    6.30    5.20
 -12   4  -1    3.20    6.10
  12   4   1   12.30    7.40
 -13  -4  -1   -0.70    4.40
 -13  -4  -1    5.10    4.90
  13  -4   1   -8.30   11.10
  13  -4   1   -4.00    5.60
 -13   4  -1   -3.70    5.00
  13   4   1   -7.70    6.20
 -13   4  -1    5.50    7.00
 -14  -4  -1    0.90    4.70
 -14  -4  -1   -6.70    4.80
  14  -4   1   -3.90   12.60
  14  -4   1   -8.40    5.30
  14   4   1   -4.40    6.20
 -14   4  -1   -2.40    6.60
 -14   4  -1    3.30    5.30
  15  -4   1    1.50   14.00
  15  -4   1    7.20    7.40
 -15  -4  -1    2.80    5.80
 -15  -4  -1   -6.20    6.10
 -15   4  -1   12.20    7.00
  15   4   1    0.50    6.90
 -15   4  -1   -1.30    6.80
  16  -4   1    3.20    8.30
 -16  -4  -1    0.80    6.40
  16  -4   1   -7.20   14.00
 -16   4  -1   -0.90    6.60
 -16   4  -1    6.20    7.80
  16   4   1   18.30    8.40
  17  -4   1    5.40   15.70
 -17  -4  -1   -3.40    6.40
  17  -4   1   12.20    8.30
 -17   4  -1   -4.30    7.50
 -17   4  -1   -5.90    6.20
  18  -4   1   -9.70   16.60
  18  -4   1    5.00    8.30
 -18  -4  -1   -2.60    7.40
 -18   4  -1    9.30    9.30
 -18   4  -1   -1.00    6.70
 -19  -4  -1   -4.10    8.40
  19  -4   1   18.10   10.00
  19  -4   1   -3.50   15.70
 -19   4  -1   -5.30    8.90
 -19   4  -1    9.90    8.80
  20  -4   1   -9.00   18.20
 -20  -4  -1    3.30    8.30
  20  -4   1    8.60    9.70
 -20   4  -1   -5.40    9.90
 -20   4  -1   -6.80    7.80
  18  -5  -1   -1.60   18.00
  18  -5  -1   10.50    9.40
 -18  -5   1   -3.70    5.90
 -18   5   1    3.50    9.50
 -18   5   1   -3.00    7.20
  17  -5  -1  -10.90   19.00
 -17  -5   1   15.80    7.60
  17  -5  -1   12.50    9.50
 -17   5   1   12.20    9.50
 -17   5   1   -3.80    7.10
  17   5  -1    4.20    8.90
  16  -5  -1    1.70   18.70
  16  -5  -1    1.10    7.70
 -16  -5   1    2.80    6.10
 -16   5   1   -1.20    8.70
  16   5  -1   11.90    9.50
 -16   5   1    1.50    7.00
  15  -5  -1  -14.50   15.70
  15  -5  -1   12.10    8.10
 -15  -5   1    5.30    5.80
 -15   5   1    1.10    7.70
 -15   5   1    5.10    6.80
  15   5  -1   -4.50    7.90
  14  -5  -1    7.40   14.00
  14  -5  -1    2.70    6.50
 -14  -5   1   -1.40    4.80
 -14   5   1   -9.30    6.70
  14   5  -1   -0.40    8.10
 -14   5   1   -6.60    5.70
  13  -5  -1   -0.30    6.80
 -13  -5   1    4.50    5.30
  13  -5  -1  -16.80   12.40
 -13   5   1    2.20    5.70
 -13   5   1   -7.90    6.10
  13   5  -1   -0.50    7.50
 -12  -5   1    5.70    4.60
  12  -5  -1  -19.30   11.40
  12  -5  -1    6.70    6.20
 -12   5   1   17.10    6.10
  12   5  -1    0.90    7.30
 -12   5   1    1.70    6.30
  11  -5  -1   -2.60    5.20
  11  -5  -1  -15.30   11.80
 -11  -5   1    1.40    3.90
 -11   5   1    4.40    6.00
 -11   5   1   -3.60    4.60
  11   5  -1    0.00    7.70
  10  -5  -1   10.00    6.30
  10  -5  -1    0.60   11.40
 -10  -5   1    3.70    4.00
 -10   5   1    0.70    4.50
 -10   5   1    9.60    5.90
  10   5  -1    2.90    7.60
   9  -5  -1    3.30    5.40
  -9  -5   1    0.40    3.70
   9  -5  -1   -5.00   10.70
  -9   5   1    9.40    4.50
  -9   5   1    4.00    5.10
   9   5  -1    5.60    7.70
  -8  -5   1   24.10    5.00
   8  -5  -1   23.90   12.00
   8  -5  -1   16.00    5.90
  -8   5   1   38.70    6.70
  -8   5   1   26.60    5.30
   8   5  -1   24.20    8.60
  -7  -5   1   12.40    4.10
  -7  -5   1    6.70    4.40
   7  -5  -1   11.00    5.00
   7  -5  -1    1.80    9.70
  -7   5   1   16.40    4.40
   7   5  -1   33.30    8.90
  -7   5   1   16.90    5.30
  -6  -5   1    4.50    3.90
   6  -5  -1    3.20    4.00
  -6  -5   1   -3.80    2.90
   6  -5  -1    5.20    9.00
  -6   5   1    4.70    5.90
   6   5  -1    2.50    7.00
  -6   5   1    0.50    6.20
   5  -5  -1    8.70    5.20
   5  -5  -1   -6.00    8.90
   5  -5  -1    8.90    4.50
  -5  -5   1    6.80    3.80
  -5  -5   1    5.40    3.30
  -5   5   1    5.80    6.80
   5   5  -1    6.00    7.00
  -4  -5   1    1.00    3.40
   4  -5  -1   -1.00    8.30
  -4  -5   1   14.10    6.80
   4  -5  -1   -8.00    4.10
   4  -5  -1    2.20    3.70
  -4  -5   1    2.10    3.10
  -4   5   1   -0.40    6.30
   4   5  -1    0.60    7.10
  -3  -5   1    0.40    3.30
   3  -5  -1   -1.90    3.70
   3  -5  -1    0.60    3.30
  -3  -5   1   12.80    6.70
  -3  -5   1   -3.30    2.60
   3  -5  -1   -1.50    7.80
   3   5  -1   -8.50    6.00
  -3   5   1    6.40    6.20
  -2  -5   1   56.79    5.80
  -2  -5   1   56.59    9.60
  -2  -5   1   56.89    6.20
   2  -5  -1   61.59    6.70
   2  -5  -1   46.90    5.90
   2  -5  -1   48.70   11.20
  -2   5   1   44.60    9.80
   2   5  -1   61.39   11.20
  -1  -5   1   -2.10    3.30
   1  -5  -1    0.90    3.40
   1  -5  -1    4.40    3.10
  -1  -5   1   -0.30    2.90
   1  -5  -1   -9.70    6.70
  -1  -5   1    4.90    6.50
   1   5  -1    3.90    6.40
  -1   5   1    0.50    6.10
   0  -5  -1   -3.60    2.70
   0  -5  -1    1.80    2.70
   0  -5   1    9.00    7.20
   0  -5   1   -1.70    3.50
   0  -5   1   -0.40    3.00
   0  -5  -1    5.70    7.70
   0   5   1   -8.50    5.30
   0   5  -1    6.30    6.70
  -1  -5  -1   58.19    5.40
  -1  -5  -1   45.70    5.00
   1  -5   1   46.30    5.90
   1  -5   1   61.99   10.60
   1  -5   1   58.69    6.70
  -1  -5  -1   64.69   11.00
  -1   5  -1   50.99    9.90
   1   5   1   55.19   10.70
  -2  -5  -1   27.60    8.20
   2  -5   1   14.30    4.40
   2  -5   1   21.40    8.70
  -2  -5  -1   14.70    3.10
   2  -5   1   10.20    4.60
  -2  -5  -1    7.20    3.10
  -2   5  -1   19.10    7.70
   2   5   1   13.50    7.40
  -3  -5  -1    3.80    2.80
  -3  -5  -1    3.30    6.80
   3  -5   1    0.70    7.70
  -3  -5  -1    0.90    2.50
   3  -5   1   -4.20    4.10
   3  -5   1    2.70    4.00
  -3   5  -1    4.50    5.90
   3   5   1   -6.40    6.10
  -4  -5  -1   -1.10    2.70
  -4  -5  -1   -2.30    2.40
   4  -5   1   -2.20    7.80
   4  -5   1   -6.60    4.40
   4  -5   1   -4.50    3.50
  -4   5  -1   -1.60    6.50
  -4   5  -1   -1.70    3.20
   4   5   1    5.50    6.40
  -5  -5  -1    1.90    3.20
   5  -5   1    5.10    4.40
   5  -5   1   -7.80    8.40
  -5  -5  -1    9.40    3.20
  -5   5  -1   10.10    4.10
   5   5   1   10.20    7.50
  -5   5  -1   12.20    7.30
  -6  -5  -1    5.00    3.20
   6  -5   1   -6.70    9.20
  -6  -5  -1   -0.20    3.70
   6  -5   1   13.10    5.00
  -6   5  -1    2.20    4.30
   6   5   1   -8.60    6.80
  -6   5  -1   -2.20    6.50
  -7  -5  -1   -4.50    3.70
  -7  -5  -1   -0.70    2.90
   7  -5   1   14.10    9.70
   7  -5   1    3.20    5.00
   7   5   1   11.00    7.80
  -7   5  -1   -2.90    4.30
  -7   5  -1   -9.50    3.30
   8  -5   1   -2.30   10.10
  -8  -5  -1   13.90    7.50
  -8  -5  -1    1.80    3.20
   8  -5   1    9.40    5.80
  -8   5  -1    4.50    4.40
  -8   5  -1   -0.20    5.20
   8   5   1    2.10    7.00
  -9  -5  -1   -3.00    3.50
   9  -5   1    4.20    5.60
   9  -5   1    5.30   10.60
   9   5   1   20.40    8.50
  -9   5  -1    0.70    5.50
  -9   5  -1    7.70    4.70
 -10  -5  -1    2.10    4.00
  10  -5   1   -2.60   12.70
  10  -5   1   -8.60    5.50
  10   5   1    9.10    7.90
 -10   5  -1    6.30    5.30
 -10   5  -1   11.10    6.50
  11  -5   1    2.50    6.40
 -11  -5  -1   -0.80    4.10
  11  -5   1    7.10   13.40
 -11   5  -1    6.10    6.40
 -11   5  -1    0.20    5.00
  11   5   1   -6.30    6.80
  12  -5   1   -4.70   12.30
  12  -5   1   -1.10    5.60
 -12  -5  -1    1.00    4.60
  12   5   1   -0.60    7.50
 -12   5  -1   -9.90    6.20
 -12   5  -1    9.60    6.00
  13  -5   1  -24.90   11.90
 -13  -5  -1   -7.30    4.10
  13  -5   1    2.50    6.60
  13   5   1   -6.60    7.10
 -13   5  -1    4.70    7.70
 -13   5  -1    0.40    5.80
  14  -5   1  -11.00   14.30
  14  -5   1    0.20    7.80
 -14  -5  -1    0.30    5.10
 -14   5  -1  -14.30    6.30
 -14   5  -1    5.10    6.30
  14   5   1    4.80    8.50
  15  -5   1  -11.80   14.40
 -15  -5  -1   -1.60    5.40
  15  -5   1   -2.00    8.20
 -15   5  -1   10.70    6.90
  15   5   1    0.20    8.40
 -15   5  -1    2.20    8.60
  16  -5   1   -1.10    8.00
 -16  -5  -1    3.20    6.50
  16  -5   1    0.70   17.30
 -16   5  -1    0.50    8.20
  16   5   1   -2.40    8.90
 -16   5  -1   -1.90    7.00
 -17  -5  -1    5.90    7.40
  17  -5   1  -41.90   16.60
  17  -5   1   -2.20    8.90
 -17   5  -1   10.40    8.00
 -17   5  -1    6.30    9.30
  18  -5   1   11.00   18.40
  18  -5   1   -4.20    8.10
 -18  -5  -1   -5.80    6.60
 -18   5  -1    9.40    8.10
 -18   5  -1    8.20    9.50
 -15  -6   1    3.50    6.00
  15  -6  -1   -0.80   19.90
  15  -6  -1   -1.20    8.40
  15   6  -1  -14.50    8.70
 -14  -6   1    4.70    5.80
  14  -6  -1  -24.30   16.60
  14  -6  -1    2.00    8.20
  14   6  -1    8.30   10.40
  13  -6  -1   -0.20    7.80
 -13  -6   1    2.50    5.40
  13  -6  -1   -0.30   17.70
  13   6  -1    1.40    8.80
 -12  -6   1    4.20    5.30
  12  -6  -1    2.80    7.40
  12  -6  -1  -27.70   14.60
  12   6  -1   14.10   10.50
  11  -6  -1   -1.00   14.20
  11  -6  -1   -3.50    6.00
 -11  -6   1   -1.30    4.50
  11   6  -1   -6.10    9.00
 -10  -6   1    0.60    4.10
  10  -6  -1   -3.50    6.20
  10  -6  -1  -32.60   12.10
  10   6  -1    8.10    9.40
   9  -6  -1    0.00    5.80
  -9  -6   1    4.30    4.40
   9  -6  -1   -5.90   13.50
   9   6  -1   -1.00    8.60
   8  -6  -1    5.70   12.20
   8  -6  -1    3.40    5.70
  -8  -6   1    1.80    3.80
   8   6  -1    0.70    7.90
  -7  -6   1    0.00    3.90
   7  -6  -1  -11.50   12.00
   7  -6  -1   -4.60    4.70
   7   6  -1   -0.60    8.10
   6  -6  -1   12.50   12.10
  -6  -6   1   11.90    4.30
   6  -6  -1    2.10    5.00
   6   6  -1   20.60    9.80
   5  -6  -1  -16.50    9.30
   5  -6  -1    1.10    4.60
  -5  -6   1   -0.50    3.70
  -5   6   1   -3.00    7.50
   5   6  -1    4.00    8.40
   4  -6  -1   -6.90    9.50
   4  -6  -1    4.60    4.60
  -4  -6   1   -3.60    3.40
  -4   6   1   12.70    8.40
   4   6  -1    8.90    8.20
   3  -6  -1   20.50   11.20
  -3  -6   1   18.00    4.50
   3  -6  -1   25.00    5.50
  -3  -6   1   18.00    5.00
  -3   6   1   42.20   11.10
   3   6  -1   36.80   10.40
   2  -6  -1   13.60    9.50
   2  -6  -1    2.10    4.70
  -2  -6   1    7.90    4.40
  -2  -6   1    5.30    3.60
   2  -6  -1    2.60    3.90
  -2   6   1    8.20    8.00
   2   6  -1   -0.30    7.30
   1  -6  -1   -1.70    3.80
   1  -6  -1    1.90    8.90
   1  -6  -1   -1.40    3.10
  -1  -6   1   -2.00    4.50
  -1  -6   1    7.80    3.80
  -1   6   1   16.70    7.70
   1   6  -1   -5.70    7.00
   0  -6  -1    4.90    3.30
   0  -6  -1    1.20    3.60
   0  -6   1    4.60    3.70
   0  -6  -1    6.60    9.70
   0   6   1    4.90    8.00
   0   6  -1   -8.90    6.20
  -1  -6  -1  -17.50   11.00
  -1  -6  -1   -1.20    3.20
  -1  -6  -1    1.00    3.10
   1  -6   1    1.70    3.80
   1   6   1    5.90    7.40
  -1   6  -1    8.40    8.00
   2  -6   1    4.90    4.10
  -2  -6  -1    6.20    3.50
  -2  -6  -1   -1.50    2.90
  -2   6  -1    9.30    8.20
   2   6   1   11.40    8.10
  -3  -6  -1    2.80    3.20
  -3  -6  -1    5.00    3.60
   3  -6   1    9.80    5.10
  -3   6  -1   30.10    9.80
   3   6   1   13.70    9.40
  -4  -6  -1    3.80    3.40
   4  -6   1    3.60    4.70
  -4  -6  -1    2.60    3.20
  -4   6  -1   11.50    8.00
   4   6   1    7.80    8.80
   5  -6   1    8.20   18.70
  -5  -6  -1    3.60    3.50
   5  -6   1   10.30    5.20
  -5  -6  -1    5.60    3.90
   5   6   1    9.40    8.40
  -5   6  -1    5.10    7.50
   6  -6   1    6.30    5.70
  -6  -6  -1    9.80    3.80
   6  -6   1    5.70   12.20
   6   6   1   17.70    9.40
  -6   6  -1   19.90    9.40
   7  -6   1   -0.10    5.50
   7  -6   1   -7.00   12.10
  -7  -6  -1   -5.20    3.20
   7   6   1    6.20    8.00
   8  -6   1   -1.70    5.80
  -8  -6  -1   -7.00    3.10
   8  -6   1    7.00   13.10
   8   6   1    0.50    7.90
   9  -6   1   10.30    6.80
   9  -6   1  -24.60   12.10
  -9  -6  -1    7.90    4.50
   9   6   1   11.60    8.90
  10  -6   1  -10.50   12.40
 -10  -6  -1    2.50    4.40
  10  -6   1  -11.70    5.30
  10   6   1   -1.70    8.20
  11  -6   1   -6.60    6.80
 -11  -6  -1   -2.50    4.30
  11  -6   1    2.70   14.60
  11   6   1   -5.20    7.90
  12  -6   1   -7.20   13.90
  12  -6   1    2.10    6.70
 -12  -6  -1   -2.20    4.70
  12   6   1    1.90    8.90
  13  -6   1   -7.00    7.30
 -13  -6  -1    0.80    5.10
  13  -6   1   -8.60   15.40
  13   6   1    9.50    9.50
  14  -6   1   -6.50    7.90
  14  -6   1  -19.70   15.20
 -14  -6  -1   10.40    6.20
  14   6   1    4.40    9.40
  15  -6   1    8.20   20.20
  15   6   1   12.70   10.60
  10  -7  -1   -2.90    6.70
 -10  -7   1    6.10    5.30
  10   7  -1    2.60   10.20
   9  -7  -1   -7.80    6.70
  -9  -7   1   -0.20    4.60
   9   7  -1    7.40   10.30
  -8  -7   1   -1.20    4.40
   8  -7  -1    9.80    6.90
   8   7  -1   11.20   10.20
   7  -7  -1  -10.70    5.80
  -7  -7   1    3.80    4.20
   7   7  -1    9.30   10.00
  -6  -7   1    5.50    4.50
   6  -7  -1   -1.60    5.80
   6   7  -1   16.10   10.60
   5  -7  -1   -2.20    5.20
  -5  -7   1   -4.00    4.00
   5   7  -1    5.70   10.20
   4  -7  -1   -3.80    4.20
  -4  -7   1   -3.40    4.00
   4   7  -1    7.10   10.00
  -4   7   1   17.50    9.90
  -3  -7   1   -2.90    4.10
   3  -7  -1   -3.20    4.10
   3   7  -1   -9.20    8.30
  -3   7   1    5.20    8.90
   2  -7  -1    2.50    4.10
  -2  -7   1   -0.80    4.10
  -2   7   1    8.90    8.90
   2   7  -1   14.80    9.90
   1  -7  -1   -0.20    3.80
  -1  -7   1   -2.10    3.90
   1   7  -1   -1.40    8.50
  -1   7   1    2.40    8.40
   0  -7   1    5.40    4.40
   0  -7  -1   -2.30    3.50
   0   7  -1   14.90    9.20
   0   7   1   11.00    9.90
  -1  -7  -1    1.80    3.40
   1  -7   1   -2.10    4.20
  -1   7  -1    6.40    9.20
   1   7   1    7.90    8.60
   2  -7   1    4.50    4.70
  -2  -7  -1    2.40    3.40
  -2   7  -1   -6.30    7.00
   2   7   1   10.30    9.60
   3  -7   1    0.20    5.00
  -3  -7  -1    0.50    3.20
  -3   7  -1   11.30    9.80
   3   7   1   -2.60    8.40
  -4  -7  -1    4.10    3.60
   4  -7   1    8.80    5.70
   4   7   1   12.30    9.70
  -4   7  -1   20.50   10.30
   5  -7   1   -1.20    5.90
  -5  -7  -1   -5.00    3.20
   5   7   1   14.50    9.30
  -5   7  -1    6.30    8.40
  -6  -7  -1   -1.20    3.60
   6  -7   1   -8.60    5.10
   6   7   1    4.90    9.40
  -7  -7  -1    8.90    4.40
   7  -7   1   -0.50    6.10
   7   7   1    8.90   10.70
  -8  -7  -1   -2.70    4.10
   8  -7   1   -5.00    6.70
   8   7   1    0.00    9.10
   9  -7   1   -1.90    7.00
  -9  -7  -1    2.50    4.60
   9   7   1   -1.50   10.20
 -24   0   2    9.90    8.20
  24   0  -2   23.50   22.50
  23   0  -2  -23.90   16.80
 -23   0   2   -8.70    7.40
 -22   0   2    6.40    7.50
  22   0  -2   15.00   18.40
 -21   0   2   10.30    7.60
  21   0  -2   18.30   16.20
  20   0  -2    0.20   14.80
 -20   0   2    1.70    6.00
  19   0  -2    7.30   14.20
 -19   0   2    0.70    7.20
 -19   0   2   -4.60    4.80
  18   0  -2   10.60   12.90
 -18   0   2    2.10    7.10
 -18   0   2    1.80    6.10
  17   0  -2   -0.50    6.10
  17   0  -2   10.80   12.10
 -17   0   2   -5.10    6.30
 -17   0   2    9.10    6.00
  16   0  -2   40.80    8.60
 -16   0   2   52.19    9.90
  16   0  -2   62.49   14.70
 -16   0   2   63.49   10.00
  15   0  -2   -6.20    5.50
 -15   0   2   -4.60    5.50
 -15   0   2   -3.10    4.20
  15   0  -2   -1.50   10.40
 -14   0   2   -0.30    4.70
 -14   0   2    7.50    4.30
  14   0  -2   -7.90    3.40
  14   0  -2    6.80    8.40
 -13   0   2   -2.40    3.60
  13   0  -2   -7.00    4.60
 -13   0   2    0.90    4.50
  13   0  -2    3.40    8.90
 -12   0   2  112.59   10.90
 -12   0   2   93.09   10.30
  12   0  -2   83.19   13.30
  12   0  -2   68.99    9.20
 -11   0   2   -2.30    3.50
  11   0  -2   -1.50    4.20
 -11   0   2    1.30    3.90
  11   0  -2   -5.30    6.90
  10   0  -2  162.78   15.00
  10   0  -2  160.08   12.40
 -10   0   2  160.68   12.10
 -10   0   2  179.88   12.30
  -9   0   2   -4.80    2.00
   9   0  -2    0.40    3.70
   9   0  -2    1.50    6.10
  -9   0   2   -0.70    2.90
  -9   0   2    2.40    3.20
  -8   0   2  154.08   11.10
   8   0  -2  138.59   10.70
   8   0  -2  161.88   13.20
  -8   0   2  156.08   10.40
   8   0  -2  143.49   10.60
  -8   0   2  148.19   10.50
  -7   0   2   -0.70    2.80
   7   0  -2    1.00    3.30
   7   0  -2    7.40    5.30
  -7   0   2   -2.50    2.80
   7   0  -2    0.90    2.30
   6   0  -2   98.39    9.10
  -6   0   2  117.99    7.80
   6   0  -2  116.99    8.20
   6   0  -2  117.19   10.00
   6   0  -2  115.79    8.40
  -6   0   2  106.89    8.20
   5   0  -2   -0.70    2.50
  -5   0   2   -1.60    2.40
   5   0  -2   -2.40    4.10
   5   0  -2   -4.30    3.70
   5   0  -2   -6.60    1.90
  -5   0   2    5.90    3.70
  -5   0   2   -1.50    2.10
   4   0  -2 5295.07  271.87
  -4   0   2 5355.66  271.07
  -4   0   2 5272.27  271.07
   4   0  -2 5310.77  271.47
   4   0  -2 5254.67  271.07
  -4   0   2 5378.66  271.47
  -4   0   2 5349.16  271.77
   4   0  -2 5461.05  271.17
  -3   0   2   -0.90    1.10
   3   0  -2   -0.10    1.70
  -3   0   2    3.70    2.10
  -3   0   2   -0.50    1.40
   3   0  -2    1.10    1.70
   3   0  -2    1.40    2.30
  -3   0   2    2.20    2.10
   3   0  -2   -2.10    2.20
   1   0  -2   -0.30    0.70
   1   0  -2   -0.40    0.60
   1   0  -2   -1.40    0.90
  -1   0   2   -0.10    0.60
  -1   0   2   -1.30    0.70
   1   0  -2   -0.50    0.80
  -1   0   2   -0.20    0.60
  -1   0   2   -1.50    0.70
   1   0  -2   -0.60    0.70
   0   0  -2   -0.50    0.80
   0   0   2   -0.90    0.40
   0   0   2   -1.30    0.30
   0   0   2   -0.90    0.80
   0   0  -2   -0.60    0.70
   0   0  -2   -0.90    0.60
  -1   0  -2  -10.00    1.40
   1   0   2  -13.30    0.90
   1   0   2  -12.80    1.00
  -1   0  -2  -13.60    1.00
  -1   0  -2  -10.10    1.20
  -1   0  -2   -9.60    1.30
   1   0   2  -13.90    0.90
   1   0   2  -13.30    1.20
  -1   0  -2  -13.60    1.30
  -2   0  -2   -1.00    1.20
   2   0   2   -2.60    1.60
   2   0   2    0.90    2.50
   2   0   2   -0.50    1.50
  -2   0  -2   -4.20    1.50
  -2   0  -2    0.10    2.40
   2   0   2   -1.10    1.50
  -2   0  -2   -0.50    1.50
   3   0   2   -4.20    1.90
  -3   0  -2    3.00    2.40
   3   0   2   -1.80    2.10
  -3   0  -2    3.80    2.40
  -3   0  -2   -3.30    2.10
   3   0   2   -2.10    3.60
  -3   0  -2   -0.70    3.30
   3   0   2   -1.00    2.30
   4   0   2  303.27   17.00
  -4   0  -2  307.57   17.10
   4   0   2  300.37   16.90
   4   0   2  302.87   17.30
  -4   0  -2  308.17   17.20
  -4   0  -2  300.17   18.40
   4   0   2  289.57   18.50
  -5   0  -2   -4.30    2.50
   5   0   2   -0.40    2.20
   5   0   2    3.40    5.00
  -5   0  -2    1.20    2.70
   5   0   2   -1.70    2.50
  -5   0  -2   -3.90    2.60
   6   0   2  308.57   18.00
  -6   0  -2  317.57   18.40
  -6   0  -2  319.97   18.00
   6   0   2  294.77   17.90
   6   0   2  304.97   20.00
  -6   0  -2  311.17   18.10
  -7   0  -2   -0.40    2.90
   7   0   2    3.20    4.40
  -7   0  -2   -3.00    2.50
  -7   0  -2   -1.90    2.80
   7   0   2   -0.80    3.30
  -8   0  -2  290.27   16.20
  -8   0  -2  237.78   16.10
  -8   0  -2  262.37   16.00
   8   0   2  249.88   18.60
   8   0   2  239.48   16.10
  -9   0  -2   -4.00    3.10
   9   0   2   -2.40    3.70
  -9   0  -2   -4.90    3.40
  -9   0  -2    3.90    3.40
   9   0   2    0.20    6.60
  10   0   2   31.70    5.50
  10   0   2   40.40    9.50
 -10   0  -2   37.90    6.50
 -10   0  -2   44.10    6.90
 -11   0  -2    1.20    4.00
  11   0   2   -1.90    7.50
  11   0   2    5.30    4.90
 -11   0  -2   -5.80    3.90
 -12   0  -2  100.29   11.00
  12   0   2   77.69   13.90
  12   0   2   81.19    9.60
 -12   0  -2   79.59   10.10
  13   0   2    1.00    9.00
 -13   0  -2   -0.80    4.60
 -13   0  -2   -6.50    4.90
  13   0   2   -0.40    3.90
 -14   0  -2   68.39    9.90
  14   0   2   52.39   13.50
 -14   0  -2   50.39    8.60
  14   0   2   31.70    7.80
  15   0   2   -3.50    5.20
 -15   0  -2   -4.80    4.40
  15   0   2   -4.50    9.20
 -15   0  -2    0.90    6.20
 -16   0  -2   -4.80    4.80
 -16   0  -2   -2.10    6.80
  16   0   2   14.10   11.90
 -17   0  -2   -7.50    4.70
 -17   0  -2   -6.40    6.10
  17   0   2    8.30   11.90
  18   0   2   19.80   14.50
 -18   0  -2   30.70   10.40
 -18   0  -2   23.90    7.80
  19   0   2  -19.10   12.40
 -19   0  -2    8.80    9.10
 -19   0  -2    8.40    6.70
  20   0   2   14.20   16.50
 -20   0  -2   -1.20    6.30
  21   0   2    1.30   17.40
 -21   0  -2   -6.40    6.00
 -22   0  -2   -4.50    6.60
  22   0   2   11.00   19.60
 -23   0  -2  -15.40    5.90
  23   0   2   49.40   21.40
 -24  -1   2   -5.10    7.00
  24  -1  -2  -22.30   19.30
  24   1  -2   -3.70   16.90
 -24   1   2   -2.30    7.20
  23  -1  -2   -8.80   20.30
 -23  -1   2   -1.80    8.00
  23   1  -2    6.80   18.10
 -23   1   2  -14.10    6.80
 -22  -1   2   -2.60    6.30
  22  -1  -2  -13.30   17.50
  22   1  -2   -7.60   15.80
 -22   1   2    0.20    7.10
 -21  -1   2   17.50    9.40
 -21  -1   2   -2.30    6.60
  21  -1  -2   -8.90   15.40
 -21   1   2   -0.50    6.50
  21   1  -2    3.00   15.80
 -20  -1   2   13.20    9.30
  20  -1  -2  -14.00   13.10
 -20  -1   2    4.30    6.60
  20   1  -2    0.80   13.80
 -20   1   2   -0.10    5.80
 -19  -1   2   23.20    7.60
  19  -1  -2    0.60   13.80
 -19  -1   2   24.70    9.30
 -19   1   2   16.80    7.70
  19   1  -2   29.00   16.40
  18  -1  -2   -7.90   11.70
 -18  -1   2    1.80    6.00
  18  -1  -2    0.40    6.60
 -18  -1   2    9.30    7.60
 -18   1   2    3.00    5.60
  18   1  -2   15.00   14.10
 -17  -1   2    1.00    5.10
 -17  -1   2    1.30    6.40
  17  -1  -2   10.70   12.70
  17  -1  -2  -11.90    5.50
 -17   1   2   -0.70    7.40
 -17   1   2    1.30    5.00
  17   1  -2    1.10   12.70
  16  -1  -2   -3.80    5.60
 -16  -1   2   12.50    6.20
 -16  -1   2   16.30    6.80
  16  -1  -2   -6.70   10.70
 -16   1   2    3.60    4.80
 -16   1   2   -1.50    4.20
  16   1  -2    5.30   10.70
 -15  -1   2   26.70    7.40
  15  -1  -2    3.00   10.40
 -15  -1   2   18.00    6.20
  15  -1  -2    1.60    6.30
  15   1  -2    4.00    9.90
 -15   1   2   28.00    6.50
  15   1  -2    5.20    5.70
 -15   1   2   14.20    6.20
  14  -1  -2  122.59   13.00
 -14  -1   2  167.98   15.00
 -14  -1   2  156.18   13.00
  14  -1  -2  139.39   19.40
  14   1  -2  179.48   20.00
 -14   1   2  137.59   13.70
  14   1  -2  122.39   12.90
 -14   1   2  160.58   14.60
 -13  -1   2   -5.30    4.20
  13  -1  -2   10.00   10.20
 -13  -1   2    4.90    4.70
  13  -1  -2   -9.90    5.00
 -13   1   2    3.50    4.30
  13   1  -2   18.30    9.60
 -13   1   2    7.20    4.20
  13   1  -2   -3.50    4.60
  12  -1  -2   18.60    6.20
  12  -1  -2   12.10    9.50
 -12  -1   2   20.90    5.90
 -12  -1   2   20.50    5.60
  12   1  -2   20.20    5.80
 -12   1   2   20.30    5.20
 -12   1   2   26.20    5.80
  12   1  -2   14.00    8.80
  11  -1  -2    1.90    4.60
  11  -1  -2    1.50    7.80
 -11  -1   2   10.60    4.50
 -11  -1   2   -2.60    3.40
  11   1  -2   10.90    7.50
  11   1  -2   -0.10    4.00
 -11   1   2    7.20    4.20
 -11   1   2   -2.80    3.70
 -10  -1   2   81.99    8.90
  10  -1  -2   77.29    8.60
  10  -1  -2   98.89    9.30
  10  -1  -2   77.79   12.20
 -10  -1   2  105.59    8.80
  10   1  -2  123.09   13.10
  10   1  -2   83.59    8.60
 -10   1   2   99.59    9.40
 -10   1   2  115.39   10.00
   9  -1  -2   23.10    4.50
  -9  -1   2   18.80    4.30
  -9  -1   2   27.10    5.10
   9  -1  -2   15.70    6.20
   9  -1  -2   13.90    4.60
   9   1  -2   21.80    6.80
   9   1  -2   13.30    4.00
  -9   1   2   12.10    4.00
  -9   1   2   20.20    4.50
  -8  -1   2  118.09    8.80
   8  -1  -2  117.39    9.20
   8  -1  -2  115.99    9.10
   8  -1  -2  110.09   12.40
  -8  -1   2  105.19    8.30
   8   1  -2  117.79   11.10
  -8   1   2  113.99    9.10
   8   1  -2   69.19    7.90
  -8   1   2  116.49    8.60
   7  -1  -2    8.20    5.80
   7  -1  -2   14.10    4.00
  -7  -1   2    9.50    3.10
   7  -1  -2    9.20    3.60
  -7   1   2    6.30    3.00
   7   1  -2    0.60    1.50
   7   1  -2   10.90    5.10
  -7   1   2    2.50    3.00
   7   1  -2   16.10    5.30
   6  -1  -2  589.74   33.10
  -6  -1   2  576.34   31.00
  -6  -1   2  577.34   32.30
   6  -1  -2  583.44   31.40
   6  -1  -2  587.54   31.40
  -6   1   2  534.75   30.90
   6   1  -2  586.34   31.80
   6   1  -2  573.54   32.30
  -6   1   2  564.44   31.30
  -5  -1   2   43.00    5.80
   5  -1  -2   30.80    4.50
  -5  -1   2   48.70    5.60
  -5  -1   2   37.30    4.20
   5  -1  -2   33.90    4.40
  -5  -1   2   34.10    4.10
   5  -1  -2   33.60    6.60
  -5   1   2   47.60    5.00
  -5   1   2   40.90    5.40
   5   1  -2   31.70    5.40
   5   1  -2   36.00    5.50
  -5   1   2   38.90    4.40
  -4  -1   2 3313.47  167.48
   4  -1  -2 3291.47  169.08
   4  -1  -2 3383.86  167.58
  -4  -1   2 3322.57  167.88
  -4  -1   2 3178.78  167.48
  -4  -1   2 3406.76  168.08
   4  -1  -2 3355.26  167.58
   4   1  -2 3339.17  167.38
  -4   1   2 3333.87  167.68
   4   1  -2 3302.47  167.88
  -4   1   2 3346.87  167.88
   4   1  -2 3279.07  167.98
  -4   1   2 3097.49  167.28
  -4   1   2 3189.18  167.38
   4   1  -2 2923.21  167.28
  -4   1   2 3529.85  169.18
   3  -1  -2   -0.70    2.00
   3  -1  -2    0.30    4.00
  -3  -1   2   -0.50    2.60
  -3  -1   2    0.10    1.90
  -3  -1   2    1.80    2.40
   3  -1  -2   -2.80    2.80
  -3  -1   2   -0.40    1.80
   3   1  -2    2.20    2.00
   3   1  -2    2.70    2.60
  -3   1   2   -0.40    3.40
  -3   1   2   -0.90    2.00
  -3   1   2   -1.40    1.50
  -3   1   2   -5.00    1.40
   3   1  -2   -0.50    2.60
  -3   1   2    0.60    2.30
  -2  -1   2 1338.57   68.39
  -2  -1   2 1390.86   68.29
  -2  -1   2 1294.37   68.09
   2  -1  -2 1355.46   67.99
  -2  -1   2 1321.47   67.99
   2  -1  -2 1277.77   69.29
   2  -1  -2 1373.56   68.89
  -2  -1   2 1304.67   68.09
   2  -1  -2 1270.67   67.89
   2   1  -2 1323.07   68.39
  -2   1   2 1332.87   67.79
  -2   1   2 1368.66   67.99
   2   1  -2 1336.27   67.99
  -2   1   2 1334.77   69.29
   2   1  -2 1299.27   67.99
  -2   1   2 1335.77   67.79
  -2   1   2 1357.46   68.19
  -1  -1   2   43.80    3.60
   1  -1  -2   46.90    3.20
  -1  -1   2   47.70    4.00
  -1  -1   2   52.59    3.70
   1  -1  -2   45.10    2.80
   1  -1  -2   46.10    2.90
   1  -1  -2   64.19    5.30
  -1   1   2   47.00    3.20
   1   1  -2   47.40    4.70
   1   1  -2   48.50    3.50
   1   1  -2   48.10    4.10
   1   1  -2   43.60    3.40
   1   1  -2   47.60    4.20
  -1   1   2   48.20    4.80
   0  -1   2 1524.65   78.59
   0  -1  -2 1539.75   77.99
   0  -1   2 1540.95   78.49
   0  -1   2 1565.84   79.19
   0  -1   2 1645.04   78.79
   0  -1  -2 1584.14   79.19
   0  -1   2 1544.65   78.59
   0  -1   2 1599.34   78.79
   0   1   2 1551.24   79.19
   0   1   2 1417.86   77.99
   0   1  -2 1559.14   78.49
   0   1   2 1504.45   77.99
   0   1  -2 1514.35   78.49
   0   1  -2 1525.15   79.09
   0   1  -2 1472.15   78.49
   0   1  -2 1553.04   78.79
  -1  -1  -2  170.28    9.00
   1  -1   2  186.48   10.20
   1  -1   2  180.28   10.00
  -1  -1  -2  166.08    9.00
   1  -1   2  179.68   10.00
  -1  -1  -2  176.18    9.30
  -1  -1  -2  175.58   10.50
  -1  -1  -2  167.68    9.30
   1  -1   2  172.38   10.30
   1  -1   2  178.98   10.40
   1  -1   2  166.98   10.10
  -1   1  -2  172.88   10.30
  -1   1  -2  176.88   10.20
  -1   1  -2  163.48    9.80
  -1   1  -2  177.98   10.10
  -1   1  -2  165.98   10.40
   1   1   2  169.88    9.20
  -1   1  -2  176.38    9.90
   1   1   2  168.28   10.50
   2  -1   2 2779.02  144.79
   2  -1   2 2888.71  144.89
  -2  -1  -2 2882.41  144.89
   2  -1   2 2931.11  144.89
  -2  -1  -2 2860.11  144.19
   2  -1   2 2705.43  145.29
  -2  -1  -2 2794.82  144.19
   2  -1   2 2851.21  144.79
  -2  -1  -2 2829.02  144.29
  -2   1  -2 2819.52  144.69
   2   1   2 2862.91  143.99
   2   1   2 2943.11  144.29
   2   1   2 2814.52  143.99
  -2   1  -2 2890.21  144.89
  -2   1  -2 2819.32  145.19
  -2   1  -2 2816.82  144.89
  -2   1  -2 2819.42  144.79
   2   1   2 2801.12  144.79
   3  -1   2  614.54   35.00
   3  -1   2  646.64   34.20
   3  -1   2  676.23   34.10
  -3  -1  -2  649.83   33.70
  -3  -1  -2  647.44   34.00
   3  -1   2  628.54   34.30
  -3  -1  -2  610.34   33.70
  -3  -1  -2  639.54   33.60
   3  -1   2  636.74   34.20
   3   1   2  646.54   33.40
  -3   1  -2  632.14   33.90
   3   1   2  628.14   33.90
  -3   1  -2  626.84   34.20
  -3   1  -2  654.93   34.20
   3   1   2  653.53   33.50
   3   1   2  680.13   33.80
  -3   1  -2  665.53   35.00
   4  -1   2  196.38   12.50
  -4  -1  -2  196.68   13.60
   4  -1   2  197.28   11.90
   4  -1   2  218.88   13.90
  -4  -1  -2  206.38   11.80
   4  -1   2  207.08   12.40
  -4  -1  -2  193.58   11.90
   4  -1   2  208.48   12.50
  -4  -1  -2  198.18   11.80
  -4   1  -2  209.48   12.30
   4   1   2  215.68   12.10
  -4   1  -2  215.58   12.30
  -4   1  -2  216.78   13.50
   4   1   2  209.58   11.70
  -4   1  -2  183.08   12.50
   4   1   2  185.58   11.90
  -4   1  -2  184.48   11.80
  -5  -1  -2  179.08   10.70
   5  -1   2  163.28   10.40
  -5  -1  -2  161.48   10.70
   5  -1   2  166.48   11.10
   5  -1   2  160.68   12.90
   5  -1   2  160.08   11.20
  -5  -1  -2  165.88   10.50
  -5   1  -2  175.78   11.80
   5   1   2  173.38   10.50
  -5   1  -2  168.98   11.10
   5   1   2  173.68   10.50
   5   1   2  171.18   10.60
  -5   1  -2  169.48   11.20
   6  -1   2  150.68   10.40
   6  -1   2  139.69    9.40
  -6  -1  -2  144.09    9.80
   6  -1   2  151.18   10.20
  -6  -1  -2  145.79   10.10
   6  -1   2  158.38   12.80
  -6  -1  -2  145.19   10.00
  -6   1  -2  137.99   10.20
   6   1   2  149.69   11.80
   6   1   2  142.09    9.40
  -6   1  -2  146.89   10.50
   6   1   2  150.38    9.60
  -7  -1  -2   81.89    7.70
  -7  -1  -2   88.59    7.80
   7  -1   2   82.59    8.00
   7  -1   2   87.49    6.60
   7  -1   2   97.69   11.30
  -7  -1  -2   90.59    7.90
   7  -1   2   72.19    7.90
   7   1   2   89.79    6.80
   7   1   2   60.29    6.70
   7   1   2   86.79   10.30
  -7   1  -2   87.49    8.20
  -7   1  -2   80.39    8.00
  -8  -1  -2  199.48   12.90
   8  -1   2  194.68   13.50
  -8  -1  -2  201.08   13.20
   8  -1   2  190.88   11.90
   8  -1   2  188.98   15.80
   8  -1   2  200.08   13.40
  -8  -1  -2  170.68   12.80
   8   1   2  184.08   15.40
  -8   1  -2  188.98   13.40
  -8   1  -2  192.28   13.10
   9  -1   2   11.80    7.30
  -9  -1  -2   12.60    4.40
  -9  -1  -2   12.50    4.20
   9  -1   2   17.10    5.70
  -9  -1  -2   15.90    4.30
   9  -1   2    8.70    3.70
  -9   1  -2   16.20    5.00
   9   1   2   14.60    7.30
  -9   1  -2    6.40    4.00
  10  -1   2   31.60    9.50
 -10  -1  -2   50.99    7.00
 -10  -1  -2   34.80    6.00
  10  -1   2   35.60    6.60
 -10  -1  -2   57.39    7.10
 -10   1  -2   36.60    6.50
  10   1   2   40.70    9.70
 -10   1  -2   60.79    7.80
  10   1   2   16.50    4.50
 -11  -1  -2    4.20    4.40
  11  -1   2   -8.10    3.00
  11  -1   2    8.00    8.60
 -11  -1  -2    3.20    3.90
 -11  -1  -2   -1.30    4.00
  11   1   2   -3.50    5.70
  11   1   2   -5.60    3.10
 -11   1  -2    0.60    4.10
 -11   1  -2    3.50    3.60
 -12  -1  -2   44.90    7.50
  12  -1   2   29.40    7.20
  12  -1   2   21.00   10.40
 -12  -1  -2   35.80    7.10
 -12  -1  -2   52.59    8.20
  12   1   2   33.20    9.70
 -12   1  -2   38.40    7.20
  12   1   2   37.80    6.50
 -12   1  -2   39.80    6.90
  13  -1   2    9.60    6.10
 -13  -1  -2    9.10    5.60
 -13  -1  -2   14.00    6.30
  13  -1   2   -0.40    9.90
  13   1   2   16.60   10.40
 -13   1  -2   18.60    6.90
  13   1   2   16.00    5.60
 -13   1  -2   15.00    5.70
 -14  -1  -2  175.58   15.80
 -14  -1  -2  170.98   15.50
  14  -1   2  120.19   13.70
  14  -1   2  116.99   18.40
  14   1   2  164.08   20.30
 -14   1  -2  200.58   16.70
 -14   1  -2  127.39   14.00
  15  -1   2    2.50    5.50
 -15  -1  -2    1.10    6.00
  15  -1   2   -5.50    9.40
 -15  -1  -2    5.50    5.40
  15   1   2   -3.80    9.10
 -15   1  -2    0.80    6.10
 -15   1  -2    1.80    5.20
  16  -1   2   10.70   11.90
  16  -1   2   17.00    6.20
 -16  -1  -2    4.90    6.40
 -16  -1  -2   13.20    6.80
 -16   1  -2   17.00    7.20
 -16   1  -2   21.10    8.60
  16   1   2   12.90   12.90
  17  -1   2   -3.00    4.60
 -17  -1  -2   18.80    6.80
 -17  -1  -2   21.20    7.70
  17  -1   2   21.50   13.40
  17   1   2   11.20   12.50
 -17   1  -2   12.30    7.10
 -18  -1  -2    3.20    6.70
 -18  -1  -2   14.00    8.20
  18  -1   2  -13.70   11.40
  18   1   2   13.20   13.40
 -18   1  -2    3.80    6.00
 -19  -1  -2    4.30    7.40
  19  -1   2    1.60   13.00
 -19  -1  -2    4.00    8.10
 -19   1  -2  -13.50    4.70
  19   1   2   13.10   14.30
 -20  -1  -2   -3.20    7.90
  20  -1   2   -5.90   14.10
 -20  -1  -2   -0.50    6.60
 -20   1  -2    2.70    6.60
  20   1   2   -7.70   13.90
 -21  -1  -2    0.50    6.90
 -21  -1  -2    9.70   10.00
  21  -1   2   -1.70   16.20
 -21   1  -2   -5.10    6.20
  22  -1   2   22.50   19.80
 -22  -1  -2   -1.40    7.40
 -22   1  -2    2.70    6.80
 -23  -1  -2   -9.20    7.40
  23  -1   2   -9.10   19.30
 -23   1  -2   -1.30    7.60
 -23  -2   2    2.50    8.10
  23  -2  -2  -19.20   18.70
 -23  -2   2   14.40   10.30
 -23   2   2   -6.70    7.20
 -22  -2   2    4.10    7.60
 -22  -2   2    0.50    8.70
  22  -2  -2  -25.80   16.90
 -22   2   2   -3.50    7.70
  21  -2  -2  -14.60   17.80
 -21  -2   2    3.90    9.10
 -21  -2   2    5.60    7.50
 -21   2   2    3.20    7.80
 -20  -2   2   -3.00    6.50
  20  -2  -2    3.50   16.10
 -20  -2   2    1.70    7.90
 -20   2   2    6.40    7.10
 -19  -2   2    3.20    7.50
  19  -2  -2  -10.50   13.40
 -19  -2   2    5.20    6.40
  19  -2  -2   -5.70    7.00
  19   2  -2  -17.20    9.20
 -19   2   2   -4.60    5.90
  18  -2  -2   -6.70   13.20
  18  -2  -2   -5.20    6.70
 -18  -2   2   -1.60    6.80
 -18  -2   2    9.30    6.70
 -18   2   2   -2.20    5.20
  18   2  -2   -1.50   11.10
 -17  -2   2   -1.70    6.00
 -17  -2   2   14.80    6.80
  17  -2  -2   11.90   12.80
  17  -2  -2    7.30    7.30
 -17   2   2   -0.80    5.20
  17   2  -2    8.90   11.10
  16  -2  -2    1.70    6.20
 -16  -2   2    6.60    5.50
  16  -2  -2    1.90   12.10
 -16  -2   2   14.50    6.60
  16   2  -2    7.00   10.20
 -16   2   2   -1.30    5.20
 -15  -2   2   10.90    5.60
  15  -2  -2    8.50    5.50
 -15  -2   2    6.80    5.60
  15  -2  -2   11.20   12.10
 -15   2   2    6.50    5.70
  15   2  -2    6.10    9.60
 -14  -2   2   10.20    5.70
  14  -2  -2    8.30   10.70
 -14  -2   2   -0.70    4.60
  14  -2  -2    3.60    6.00
 -14   2   2   -2.20    4.70
 -14   2   2   10.10    6.20
  14   2  -2    1.70    8.20
 -13  -2   2    4.30    5.20
 -13  -2   2    0.40    4.20
  13  -2  -2   11.50    6.50
  13  -2  -2    6.60   10.10
 -13   2   2   -2.50    4.40
  13   2  -2   -7.00    7.30
 -13   2   2   -2.10    5.10
  12  -2  -2    2.60    5.40
 -12  -2   2   -1.60    4.20
 -12  -2   2    4.80    4.70
  12  -2  -2   21.80   10.50
  12  -2  -2    6.10    5.80
 -12  -2   2    3.20    4.70
  12   2  -2    2.60    4.00
 -12   2   2    5.10    4.40
 -12   2   2    4.30    4.80
  12   2  -2   10.50    8.10
 -11  -2   2    3.10    4.10
 -11  -2   2    3.80    3.90
  11  -2  -2    4.00    8.60
  11  -2  -2    4.90    5.10
  11  -2  -2   -1.80    4.60
 -11  -2   2   -5.90    3.10
  11   2  -2    5.40    7.50
 -11   2   2   -0.10    3.70
  11   2  -2   -4.90    3.70
 -11   2   2   -1.60    3.60
  10  -2  -2   28.60    6.40
 -10  -2   2   35.40    5.80
  10  -2  -2   28.50    9.80
  10  -2  -2   45.70    7.00
 -10  -2   2   34.10    5.80
 -10  -2   2   37.40    6.20
 -10   2   2   47.10    6.80
  10   2  -2   36.00    5.50
  -9  -2   2   -5.50    2.60
   9  -2  -2   -4.70    3.60
  -9  -2   2   -0.30    2.60
   9  -2  -2    5.30    7.10
   9  -2  -2    6.30    4.10
  -9  -2   2   -0.50    2.90
  -9   2   2   -1.30    2.10
   9   2  -2   -0.80    3.20
  -9   2   2    3.40    3.50
   8  -2  -2   51.99    9.70
  -8  -2   2   43.90    5.60
   8  -2  -2   45.00    6.20
  -8  -2   2   50.69    6.20
  -8  -2   2   57.49    6.20
   8  -2  -2   51.09    6.50
  -8   2   2   56.39    6.60
  -8   2   2   59.69    6.20
   8   2  -2   38.30    7.30
   8   2  -2   47.60    5.60
   7  -2  -2    6.30    3.40
   7  -2  -2   -0.70    5.40
  -7  -2   2    6.00    2.90
   7  -2  -2    4.40    3.20
  -7  -2   2    7.70    3.10
   7   2  -2    4.60    4.30
  -7   2   2    8.80    3.40
   7   2  -2   -0.30    2.40
   7   2  -2    4.40    3.90
  -7   2   2    1.80    2.60
   6  -2  -2   -2.70    2.70
   6  -2  -2    2.10    5.60
  -6  -2   2   -4.00    4.20
  -6  -2   2    2.70    2.30
   6  -2  -2   -1.30    3.00
  -6  -2   2   -1.10    2.20
  -6   2   2    2.20    2.20
   6   2  -2    0.90    3.90
   6   2  -2   -1.20    2.30
  -6   2   2    0.20    2.50
   6   2  -2   -3.10    3.50
   5  -2  -2   95.09   11.00
  -5  -2   2  107.79    7.60
   5  -2  -2  116.79    7.90
  -5  -2   2  111.59    8.00
  -5  -2   2  106.79    8.90
   5  -2  -2  107.39    8.10
  -5  -2   2  105.19    7.50
   5   2  -2  102.99    8.10
   5   2  -2  113.59    7.10
   5   2  -2  112.69    9.20
  -5   2   2  100.89    7.60
  -5   2   2  103.79    7.30
  -5   2   2  110.99    9.00
   4  -2  -2    3.10    2.50
  -4  -2   2    5.10    2.30
  -4  -2   2    4.40    3.30
  -4  -2   2    7.10    2.80
  -4  -2   2    7.70    2.30
   4  -2  -2    2.80    2.50
  -4  -2   2    8.50    3.20
   4  -2  -2    9.60    5.20
  -4   2   2    1.30    2.10
   4   2  -2    4.70    4.10
   4   2  -2    7.60    1.90
  -4   2   2    5.10    1.80
   4   2  -2    7.10    3.00
  -4   2   2    5.10    3.10
  -3  -2   2    1.40    1.80
  -3  -2   2    2.80    2.00
   3  -2  -2   -0.90    4.30
  -3  -2   2    3.50    2.40
   3  -2  -2   -0.40    2.00
  -3  -2   2    3.40    2.60
   3  -2  -2    4.50    2.20
   3   2  -2    3.00    3.80
  -3   2   2    3.90    1.90
   3   2  -2    4.60    2.70
   3   2  -2    3.20    1.50
  -3   2   2    1.70    3.90
  -3   2   2    1.70    1.10
  -3   2   2    2.80    2.30
  -2  -2   2   27.80    3.40
   2  -2  -2   35.50    3.20
  -2  -2   2   36.70    3.60
  -2  -2   2   45.80    4.10
   2  -2  -2   30.70    6.00
   2   2  -2   35.00    5.80
   2   2  -2   31.20    4.20
  -2   2   2   41.10    3.20
   2   2  -2   34.80    2.80
  -2   2   2   35.70    5.40
  -2   2   2   40.20    3.60
   1  -2  -2   36.10    2.70
   1  -2  -2   42.70    2.60
  -1  -2   2   44.40    4.80
  -1  -2   2   42.50    3.80
   1  -2  -2   41.60    6.40
  -1  -2   2   41.50    3.80
  -1  -2   2   50.39    4.30
   1   2  -2   44.00    4.20
  -1   2   2   43.10    3.00
  -1   2   2   51.39    6.50
  -1   2   2   42.00    2.90
   1   2  -2   38.10    2.90
   1   2  -2   38.60    6.00
  -1   2   2   42.40    2.80
   1   2  -2   41.70    4.40
   0  -2   2  496.75   26.80
   0  -2   2  505.95   26.20
   0  -2   2  476.85   26.10
   0  -2   2  491.45   26.10
   0  -2   2  514.65   26.20
   0   2  -2  481.65   25.50
   0   2  -2  459.25   27.40
   0   2   2  514.35   27.70
   0   2  -2  481.55   26.20
   1  -2   2   10.70    3.40
   1  -2   2    7.30    2.50
   1  -2   2    3.20    2.20
   1  -2   2    6.40    2.40
  -1   2  -2    5.10    2.10
  -1   2  -2    6.40    2.90
   1   2   2    4.30    3.80
  -1   2  -2    7.30    1.90
  -1   2  -2    5.40    3.60
  -1   2  -2    8.40    2.80
  -2  -2  -2  442.36   23.80
   2  -2   2  484.25   25.20
   2  -2   2  492.55   25.20
   2  -2   2  444.86   26.00
   2  -2   2  462.75   25.10
  -2  -2  -2  452.65   23.80
  -2  -2  -2  469.45   23.90
  -2  -2  -2  473.85   23.90
  -2   2  -2  459.55   25.80
  -2   2  -2  483.85   26.30
  -2   2  -2  476.75   25.20
  -2   2  -2  448.76   25.10
   2   2   2  459.75   26.10
  -2   2  -2  433.66   24.50
  -3  -2  -2   77.29    5.20
  -3  -2  -2   83.39    5.50
   3  -2   2   81.39    8.10
   3  -2   2   84.29    6.60
   3  -2   2   87.59    6.50
  -3  -2  -2   72.19    5.20
  -3  -2  -2   77.69    5.30
   3  -2   2   80.79    6.50
   3   2   2   81.89    7.80
  -3   2  -2   83.19    7.20
  -3   2  -2   79.09    6.00
  -3   2  -2   85.39    6.80
  -3   2  -2   84.99    6.60
  -3   2  -2   80.99    7.10
  -4  -2  -2  114.39    7.40
   4  -2   2  103.49    9.60
  -4  -2  -2  101.79    7.10
   4  -2   2  125.99    8.40
  -4  -2  -2  107.29    7.10
  -4  -2  -2   97.49    6.90
   4  -2   2  105.99    8.10
  -4   2  -2   98.29    8.70
  -4   2  -2  102.29    8.50
  -4   2  -2  113.49    7.60
  -4   2  -2  109.89    8.30
   4   2   2  127.39    9.10
   5  -2   2  113.59   11.10
  -5  -2  -2  111.69    7.70
   5  -2   2  119.59    9.00
  -5  -2  -2  115.09    7.90
  -5  -2  -2  114.09    7.70
  -5  -2  -2  127.19    8.30
   5  -2   2  110.09    8.70
  -5   2  -2  121.59    8.30
  -5   2  -2   99.59    8.40
  -5   2  -2  122.19    9.30
   5   2   2  100.69    9.00
  -6  -2  -2   63.09    5.80
   6  -2   2   57.89    6.60
   6  -2   2   56.69    6.70
  -6  -2  -2   60.79    5.80
  -6  -2  -2   68.69    7.70
  -6  -2  -2   50.29    5.50
   6  -2   2   47.40    8.60
  -6   2  -2   50.89    5.90
   6   2   2   51.99    4.80
  -6   2  -2   68.49    6.70
   6   2   2   52.19    6.90
   7  -2   2  140.99   10.90
  -7  -2  -2  125.49    9.70
   7  -2   2  145.49   10.70
  -7  -2  -2  151.78    9.90
  -7  -2  -2  139.49    9.80
   7  -2   2  138.39   13.10
   7   2   2  128.09   10.40
   7   2   2  141.49    9.10
  -7   2  -2  127.99   10.60
  -8  -2  -2    2.40    3.20
  -8  -2  -2   -1.10    2.60
   8  -2   2   -1.40    4.00
  -8  -2  -2    4.30    3.40
   8  -2   2   -1.30    6.40
   8  -2   2    2.20    3.70
  -8   2  -2   -3.20    3.00
  -8   2  -2   -0.30    3.40
   8   2   2   -3.10    3.70
   8   2   2    2.60    2.70
   9  -2   2   28.30    9.70
  -9  -2  -2   33.50    5.40
   9  -2   2   26.10    6.00
  -9  -2  -2   34.30    5.60
   9  -2   2   21.60    6.00
  -9  -2  -2   48.80    6.30
   9   2   2   32.80    6.00
  -9   2  -2   39.70    6.00
   9   2   2   34.30    4.90
  -9   2  -2   27.50    5.70
  10  -2   2   -6.10    4.00
 -10  -2  -2   11.00    4.90
 -10  -2  -2   12.00    4.30
 -10  -2  -2    1.90    4.00
  10  -2   2   -4.40    4.40
  10  -2   2   20.20    9.80
 -10   2  -2    3.20    4.30
 -10   2  -2   10.90    5.00
  10   2   2    7.40    4.90
  10   2   2    5.00    3.40
 -11  -2  -2  132.89   10.90
  11  -2   2  113.29   11.80
  11  -2   2   95.69   11.70
 -11  -2  -2  128.09   11.90
  11  -2   2   92.99   15.60
 -11  -2  -2  123.09   11.70
  11   2   2  118.29   10.10
 -11   2  -2  134.39   12.80
 -11   2  -2  115.09   12.00
  11   2   2  129.29   10.80
 -12  -2  -2   58.19    8.30
 -12  -2  -2   56.99    8.40
  12  -2   2   44.50    8.50
  12  -2   2   49.90   12.90
  12   2   2   71.59    8.50
 -12   2  -2   59.79    8.70
 -12   2  -2   71.39    9.70
 -13  -2  -2   52.79    8.30
 -13  -2  -2   37.20    7.50
  13  -2   2   59.49   14.00
  13  -2   2   29.80    7.90
 -13   2  -2   48.70    9.00
 -13   2  -2   66.59    9.90
  13   2   2   64.79    8.20
 -14  -2  -2   13.80    6.00
  14  -2   2   14.90   11.50
  14  -2   2   21.10    7.10
 -14  -2  -2   16.80    6.20
  14   2   2    9.90    5.50
 -14   2  -2   21.40    7.00
  15  -2   2   -5.90    4.10
  15  -2   2   -5.30    9.80
 -15  -2  -2   -3.90    5.10
 -15  -2  -2    7.50    6.40
  15   2   2   -0.30    5.00
 -15   2  -2    1.00    5.10
 -16  -2  -2    3.00    5.80
  16  -2   2   11.30    7.50
  16  -2   2   -3.10   12.10
 -16  -2  -2    3.80    7.30
 -16   2  -2    8.20    6.60
  16   2   2   15.40    6.20
 -17  -2  -2    8.60    7.00
  17  -2   2   -2.20   12.00
  17  -2   2    2.30    7.20
 -17  -2  -2    7.20    7.00
 -17   2  -2   14.60    7.10
 -18  -2  -2   -0.10    6.50
  18  -2   2   12.30    8.50
 -18  -2  -2   15.20    8.00
  18  -2   2    4.40   13.50
 -18   2  -2   -4.30    6.00
  19  -2   2    7.00   14.60
 -19  -2  -2    7.10    7.80
 -19  -2  -2    6.60    6.90
 -19   2  -2   13.10    8.00
 -20  -2  -2   21.00    9.50
  20  -2   2    5.80   16.40
 -20  -2  -2   -1.10    6.90
 -20   2  -2   -5.80    6.50
  21  -2   2    2.80   19.20
 -21  -2  -2  -11.20    6.40
 -21  -2  -2   -5.50    8.70
 -21   2  -2   -3.30    7.10
 -22  -2  -2   -0.10    8.20
  22  -2   2  -15.90   18.70
 -22  -2  -2  -13.80    8.90
 -22   2  -2   -4.00    7.00
  23  -2   2  -45.80   19.00
 -22  -3   2   -4.20    7.10
  22  -3  -2    5.10   20.60
 -22  -3   2    0.60    9.60
 -22   3   2    7.20    7.90
 -21  -3   2   -3.00    8.10
 -21  -3   2    5.40    8.70
  21  -3  -2    0.80   18.70
 -21   3   2    1.20    7.10
 -20  -3   2   -4.20    7.10
 -20  -3   2    4.00    7.50
  20  -3  -2    2.30   17.60
  20  -3  -2    1.40    8.30
 -20   3   2    3.50    6.90
 -19  -3   2   15.30    7.50
  19  -3  -2   29.90   17.80
 -19  -3   2   10.10    8.10
  19  -3  -2    7.10    8.40
 -19   3   2    6.00    7.20
 -18  -3   2    9.30    7.30
  18  -3  -2    8.20    8.60
 -18  -3   2   -0.10    6.00
  18  -3  -2    0.10   14.10
 -18   3   2    8.70    7.20
  18   3  -2   -6.10    6.70
  17  -3  -2   10.00   14.50
 -17  -3   2    8.30    7.30
  17  -3  -2   10.20    7.10
 -17  -3   2    0.40    5.90
 -17   3   2    8.10    6.60
  17   3  -2    9.60    7.80
  16  -3  -2  -10.20   11.60
  16  -3  -2   -2.80    5.90
 -16  -3   2   -4.60    5.00
 -16  -3   2    0.30    5.20
 -16   3   2    0.60    5.40
  16   3  -2   -5.10    6.70
  15  -3  -2   -0.90    5.70
  15  -3  -2    3.40   11.90
 -15  -3   2    3.00    5.60
 -15  -3   2   -1.90    4.70
 -15   3   2    1.40    5.60
  15   3  -2   -6.80    6.10
  14  -3  -2    6.30   11.30
 -14  -3   2   15.90    6.10
 -14  -3   2   10.50    5.30
  14  -3  -2   13.10    6.80
  14   3  -2   12.40    7.00
 -14   3   2   13.70    5.90
  13  -3  -2    3.80    5.70
  13  -3  -2   -2.90    9.50
 -13  -3   2    6.10    5.10
 -13  -3   2   -0.90    4.00
 -13   3   2    3.80    5.10
  13   3  -2   15.70    6.70
  12  -3  -2   10.20    6.00
 -12  -3   2   19.70    5.70
 -12  -3   2   12.90    4.70
  12  -3  -2    4.20   10.10
  12   3  -2   13.10    6.70
 -12   3   2    7.60    5.20
 -11  -3   2   38.30    6.70
  11  -3  -2   22.00    6.70
 -11  -3   2   31.60    6.10
  11  -3  -2   28.60   11.30
 -11  -3   2   28.70    6.50
 -11   3   2   40.70    7.00
  11   3  -2   51.29    9.20
  10  -3  -2   55.59   12.30
 -10  -3   2   56.69    7.50
 -10  -3   2   53.09    7.20
 -10  -3   2   52.59    6.80
  10  -3  -2   56.59    8.20
  10  -3  -2   63.39    8.70
 -10   3   2   48.70    7.50
  10   3  -2   58.69    9.30
 -10   3   2   60.59    7.30
  -9  -3   2   15.00    4.40
   9  -3  -2   16.00    9.00
  -9  -3   2   18.70    4.80
   9  -3  -2   16.60    5.80
   9  -3  -2    7.50    4.80
  -9  -3   2    9.50    4.10
  -9   3   2   15.10    4.80
  -9   3   2   15.90    4.40
   9   3  -2    9.20    6.50
  -8  -3   2   23.10    4.80
   8  -3  -2   13.50    8.50
  -8  -3   2   26.70    4.80
   8  -3  -2   23.20    5.40
  -8  -3   2   18.10    4.30
   8  -3  -2   17.80    5.40
  -8   3   2   18.10    4.60
   8   3  -2   32.60    7.50
   8   3  -2   27.70    6.40
  -8   3   2   21.90    4.40
   7  -3  -2   11.60    4.50
  -7  -3   2   10.50    3.80
   7  -3  -2   13.10    7.60
  -7  -3   2   10.70    3.50
   7  -3  -2   11.10    4.50
   7   3  -2   15.20    4.80
   7   3  -2   13.10    5.80
  -7   3   2   13.90    4.00
  -6  -3   2  121.89    9.20
   6  -3  -2  110.99   13.90
   6  -3  -2  124.49    9.90
  -6  -3   2  121.89    9.20
   6  -3  -2  140.49    9.80
   6   3  -2  143.99   13.60
   6   3  -2  138.89    9.70
  -6   3   2  136.59    9.50
  -5  -3   2    5.60    3.00
  -5  -3   2    7.70    2.80
  -5  -3   2    6.80    3.40
   5  -3  -2    6.20    3.10
  -5  -3   2    2.90    2.70
   5  -3  -2    7.40    6.30
   5  -3  -2    5.70    3.30
  -5   3   2    5.60    4.60
   5   3  -2    4.60    5.00
  -5   3   2    4.80    2.70
   5   3  -2    4.20    3.40
  -4  -3   2  180.58   11.10
  -4  -3   2  174.18   11.20
   4  -3  -2  187.08   11.40
  -4  -3   2  179.58   11.20
   4  -3  -2  168.18   14.50
   4  -3  -2  169.18   11.20
  -4   3   2  170.08   13.90
  -4   3   2  186.18   11.10
   4   3  -2  179.38   13.80
   4   3  -2  191.18   11.50
  -4   3   2  190.08   11.60
  -3  -3   2   25.80    3.60
   3  -3  -2   21.30    3.30
   3  -3  -2   28.20    6.90
   3  -3  -2   24.90    3.50
  -3  -3   2   21.20    3.40
  -3  -3   2   20.70    3.30
  -3   3   2   20.90    3.70
   3   3  -2   21.80    3.90
   3   3  -2   29.40    6.60
  -3   3   2   21.90    3.30
  -3   3   2   24.10    3.00
  -3   3   2   27.70    6.10
   2  -3  -2   40.60    3.90
  -2  -3   2   47.30    4.70
  -2  -3   2   57.99    4.60
   2  -3  -2   51.29    4.30
   2  -3  -2   49.90    8.20
  -2  -3   2   51.09    4.70
  -2  -3   2   41.10    4.40
  -2   3   2   43.80    3.60
  -2   3   2   47.90    3.80
   2   3  -2   48.30    7.40
   2   3  -2   53.99    5.30
  -2   3   2   57.99    7.60
  -2   3   2   46.60    4.00
   1  -3  -2  207.58   15.10
  -1  -3   2  216.18   11.60
  -1  -3   2  218.08   11.70
  -1  -3   2  201.38   11.80
  -1  -3   2  183.88   11.60
  -1  -3   2  197.08   13.00
   1  -3  -2  187.68   10.80
   1  -3  -2  193.38   10.70
  -1   3   2  173.08   13.90
   1   3  -2  202.78   14.20
   1   3  -2  184.08   11.60
  -1   3   2  193.88   10.40
   1   3  -2  185.68   11.50
   0  -3   2   67.19    5.70
   0  -3   2   70.19    7.60
   0  -3   2   57.79    5.10
   0  -3   2   65.49    5.40
   0  -3  -2   50.19    3.50
   0  -3  -2   59.29    3.60
   0   3   2   68.09    8.60
   0   3  -2   66.39    8.30
   0   3  -2   66.49    5.30
   0   3  -2   64.39    5.40
  -1  -3  -2   50.29    3.40
   1  -3   2   74.19    5.90
   1  -3   2   71.69    7.90
   1  -3   2   75.09    5.60
   1  -3   2   79.79    6.00
   1   3   2   75.29    8.50
  -1   3  -2   68.59    5.70
  -1   3  -2   99.49    9.70
   2  -3   2  534.55   29.80
   2  -3   2  526.05   28.10
   2  -3   2  511.55   28.10
  -2  -3  -2  500.75   26.40
   2  -3   2  529.35   28.00
  -2  -3  -2  510.25   26.40
  -2   3  -2  488.65   29.80
   2   3   2  500.05   30.10
  -2   3  -2  495.85   27.80
  -3  -3  -2   -0.60    1.20
  -3  -3  -2    2.60    1.70
   3  -3   2   -0.70    4.70
  -3  -3  -2    1.30    1.50
   3  -3   2    2.80    3.10
   3  -3   2    0.50    2.80
  -3  -3  -2    2.80    1.20
  -3   3  -2   -3.00    2.90
   3   3   2    5.20    4.50
  -3   3  -2   -2.80    2.40
  -3   3  -2   -5.60    4.00
  -4  -3  -2   74.89    5.50
  -4  -3  -2   76.09    5.60
  -4  -3  -2   76.19    5.20
   4  -3   2   75.79    7.40
  -4  -3  -2   76.29    5.30
   4  -3   2   61.49    7.00
   4  -3   2   82.59   10.40
  -4  -3  -2   75.99    5.40
  -4   3  -2   68.19    6.80
  -4   3  -2   78.49    7.50
  -4   3  -2   70.49    8.80
   4   3   2   79.29    9.60
  -5  -3  -2    2.50    2.10
  -5  -3  -2    0.10    2.60
   5  -3   2   -2.90    2.70
   5  -3   2   -1.10    3.50
  -5  -3  -2   -0.90    1.90
  -5  -3  -2   -2.60    2.30
   5  -3   2    5.00    5.90
  -5   3  -2   -2.00    3.60
   5   3   2    0.60    4.80
  -5   3  -2    0.70    2.50
  -5   3  -2    0.80    4.50
  -5   3  -2    2.20    3.20
  -6  -3  -2   22.10    4.10
  -6  -3  -2   26.90    3.80
   6  -3   2   28.50    5.40
  -6  -3  -2   24.30    3.80
  -6  -3  -2   31.20    4.70
   6  -3   2   28.00    5.50
   6  -3   2   27.10    8.50
   6   3   2   33.40    6.50
  -6   3  -2   29.80    5.80
  -6   3  -2   31.50    4.70
  -6   3  -2   22.10    4.90
  -6   3  -2   36.20    6.60
   7  -3   2   43.70    9.90
  -7  -3  -2   34.50    5.00
  -7  -3  -2   30.80    4.60
  -7  -3  -2   36.00    4.70
   7  -3   2   15.70    5.30
   7  -3   2   29.50    6.30
   7   3   2   32.70    7.20
  -7   3  -2   37.40    6.90
  -7   3  -2   29.10    5.70
  -7   3  -2   41.80    5.70
   8  -3   2   -2.20    7.50
  -8  -3  -2    4.10    3.60
   8  -3   2   -0.50    4.40
  -8  -3  -2   -0.10    3.00
   8  -3   2   -5.10    3.60
  -8  -3  -2    2.30    3.00
   8   3   2    0.10    5.10
  -8   3  -2   -3.30    3.90
  -8   3  -2    0.00    3.60
  -8   3  -2   -2.00    4.90
  -9  -3  -2   22.40    5.20
   9  -3   2   22.10    6.30
   9  -3   2   28.50   11.40
  -9  -3  -2   18.50    4.70
  -9  -3  -2   32.00    5.20
   9  -3   2   15.40    6.30
   9   3   2   24.50    6.80
  -9   3  -2   28.50    5.50
  -9   3  -2   17.00    5.40
  10  -3   2    1.30    5.20
 -10  -3  -2    8.20    4.70
 -10  -3  -2    5.60    4.10
 -10  -3  -2   14.20    4.60
  10  -3   2   19.50   10.50
  10   3   2    6.90    6.00
 -10   3  -2   -1.50    4.50
  11  -3   2   55.89   13.30
  11  -3   2   39.70    8.20
 -11  -3  -2   47.20    7.20
 -11  -3  -2   46.80    7.00
  11   3   2   47.20    8.30
 -11   3  -2   54.49    8.10
  12  -3   2    1.80    5.80
 -12  -3  -2    1.60    4.20
  12  -3   2    1.10   10.00
 -12  -3  -2   -2.20    4.20
 -12   3  -2    4.20    5.30
  12   3   2   -4.10    5.50
  13  -3   2   18.90    7.20
 -13  -3  -2    9.30    5.50
 -13  -3  -2   13.40    5.50
  13  -3   2   19.60   12.30
 -13   3  -2   10.50    6.20
  13   3   2    8.00    6.20
  14  -3   2    3.50   12.70
 -14  -3  -2   -2.00    5.30
 -14  -3  -2    8.50    5.70
  14  -3   2   24.20    8.10
  14   3   2   13.10    6.70
 -14   3  -2    6.40    5.70
 -15  -3  -2   12.20    6.70
 -15  -3  -2   11.50    6.00
  15  -3   2   11.30   12.50
  15  -3   2    4.20    6.70
 -15   3  -2   13.20    6.90
  15   3   2    5.70    6.10
 -16  -3  -2   12.20    6.30
 -16  -3  -2   -2.40    5.40
  16  -3   2   -6.60   11.90
  16  -3   2    9.60    7.50
  16   3   2    5.10    6.40
 -16   3  -2   -0.10    6.40
  17  -3   2    0.60   12.80
 -17  -3  -2    0.40    6.60
  17  -3   2  -10.20    6.60
 -17  -3  -2   -0.20    6.30
 -17   3  -2   -1.10    6.20
 -18  -3  -2   10.60    7.60
 -18  -3  -2    4.10    6.60
  18  -3   2   -5.50   13.90
  18  -3   2   -5.40    7.70
 -18   3  -2   -5.50    6.10
 -19  -3  -2   -1.60    6.90
 -19  -3  -2    4.80    7.80
  19  -3   2  -22.00   13.50
  19  -3   2    6.40    8.90
 -19   3  -2    4.80    7.60
  20  -3   2  -16.10   14.60
 -20  -3  -2   11.30    9.30
 -20  -3  -2   -2.00    7.30
 -20   3  -2   -8.60    6.90
 -21  -3  -2   -2.40    9.40
 -21  -3  -2   -0.30    7.80
  21  -3   2   10.10   18.80
 -21   3  -2   10.10    9.00
 -21  -4   2   -5.60    8.10
  21  -4  -2   20.40   23.10
  21  -4  -2    0.10    9.50
 -21   4   2   -6.20    7.80
 -20  -4   2   15.30    8.60
  20  -4  -2    4.50    9.00
  20  -4  -2   11.20   20.50
 -20   4   2   -8.10    7.00
  19  -4  -2    1.90    7.90
 -19  -4   2    3.20    7.20
  19  -4  -2  -32.20   14.40
 -19   4   2   11.80    7.90
  18  -4  -2   -9.00   15.20
 -18  -4   2   -5.60    5.80
 -18  -4   2   -6.00    8.50
  18  -4  -2    5.40    7.80
  18   4  -2    9.70    9.30
 -18   4   2   -4.60    6.60
 -17  -4   2    1.10    6.50
  17  -4  -2    2.00   15.30
 -17  -4   2    3.50    5.90
  17  -4  -2    0.10    7.80
  17   4  -2    4.70    8.50
 -17   4   2    3.70    6.70
 -16  -4   2    6.60    6.00
  16  -4  -2  -25.50   13.30
 -16  -4   2   -6.60    5.10
  16  -4  -2    9.80    8.10
 -16   4   2   -7.60    5.30
  16   4  -2    2.10    8.00
 -15  -4   2   19.80    6.70
  15  -4  -2   -2.20    6.20
 -15  -4   2    1.80    5.40
  15  -4  -2   -1.20   12.40
  15   4  -2    5.40    7.70
 -15   4   2   -1.40    5.30
 -14  -4   2    1.40    4.90
  14  -4  -2    1.50   12.40
 -14  -4   2    0.10    5.10
  14  -4  -2   -0.60    5.80
  14   4  -2    4.30    7.30
 -14   4   2   -4.80    4.90
 -13  -4   2    7.90    4.90
  13  -4  -2    6.60   12.40
  13  -4  -2    1.70    5.80
 -13  -4   2   13.80    5.50
  13   4  -2    5.90    7.70
 -13   4   2    9.20    5.90
  12  -4  -2   -8.20    9.80
 -12  -4   2   -2.50    4.00
 -12  -4   2    0.40    4.30
  12  -4  -2    0.80    5.10
 -12   4   2    1.50    4.90
  12   4  -2  -11.30    6.10
  11  -4  -2    2.50    5.50
 -11  -4   2    1.50    4.20
 -11  -4   2    0.10    3.80
  11  -4  -2   -3.70   10.10
 -11   4   2    4.30    4.80
  11   4  -2   -3.30    6.50
  10  -4  -2   25.30   11.20
  10  -4  -2   30.10    7.00
 -10  -4   2   29.10    5.70
 -10  -4   2   12.20    4.60
  10   4  -2   28.00    8.50
 -10   4   2   44.10    6.80
   9  -4  -2    2.20    8.70
  -9  -4   2    2.50    3.40
  -9  -4   2    3.80    4.00
   9  -4  -2    5.50    5.00
  -9  -4   2    3.40    3.70
  -9   4   2    1.00    3.80
   9   4  -2    4.10    6.80
   8  -4  -2   25.40   10.20
   8  -4  -2   16.40    5.70
   8  -4  -2    6.00    4.30
  -8  -4   2    9.00    3.90
  -8  -4   2   13.00    4.40
  -8  -4   2   11.40    3.90
   8   4  -2   13.30    7.50
  -8   4   2   24.10    4.90
   7  -4  -2   31.30   10.30
   7  -4  -2   34.60    6.30
   7  -4  -2   21.00    5.40
  -7  -4   2   33.00    4.80
  -7  -4   2   20.60    4.40
  -7  -4   2   27.00    5.10
  -7   4   2   29.70    5.00
  -7   4   2   26.30    5.50
   7   4  -2   35.20    9.30
  -6  -4   2    6.60    4.00
   6  -4  -2    6.30    4.20
   6  -4  -2   16.30    9.10
  -6  -4   2    5.40    3.50
   6  -4  -2   -3.10    3.90
   6   4  -2    4.20    4.30
   6   4  -2    6.60    7.10
  -6   4   2    6.00    3.90
  -6   4   2    0.20    3.20
  -5  -4   2   57.69    6.20
   5  -4  -2   54.99   10.90
   5  -4  -2   55.99    6.60
  -5  -4   2   63.39    6.50
   5  -4  -2   68.89    7.10
  -5   4   2   64.79   10.60
  -5   4   2   62.89    5.90
  -5   4   2   70.09    6.80
   5   4  -2   61.89    6.70
   5   4  -2   73.19   10.50
   4  -4  -2   13.80    4.30
   4  -4  -2   10.80    3.50
   4  -4  -2   17.60    8.20
  -4  -4   2   17.70    3.40
  -4  -4   2   10.30    3.60
  -4  -4   2   16.30    3.80
  -4   4   2   13.60    7.00
   4   4  -2    8.80    6.70
   4   4  -2   14.20    3.80
  -4   4   2   14.90    2.90
  -4   4   2    9.10    3.60
  -4   4   2   13.10    3.40
   3  -4  -2    5.30    3.20
   3  -4  -2    3.90    3.00
  -3  -4   2    3.10    3.10
  -3  -4   2    9.20    2.80
  -3  -4   2    5.30    2.40
  -3  -4   2    5.80    3.00
  -3  -4   2    3.70    5.00
   3  -4  -2    8.80    7.70
  -3   4   2    6.10    2.40
   3   4  -2    7.00    3.20
   3   4  -2    5.90    6.50
  -3   4   2   20.30    6.70
  -3   4   2    8.90    2.80
  -2  -4   2   15.50    3.30
   2  -4  -2    7.00    6.90
  -2  -4   2   19.00    3.80
   2  -4  -2   13.20    3.30
  -2  -4   2   11.30    5.60
   2  -4  -2   11.60    3.10
  -2  -4   2    8.80    2.60
   2   4  -2   16.40    3.70
   2   4  -2   10.90    6.90
  -2   4   2   11.20    2.10
  -2   4   2   13.80    1.90
  -2   4   2   15.30    6.80
  -2   4   2   18.90    2.40
   1  -4  -2   25.70    3.60
  -1  -4   2   39.00    4.90
  -1  -4   2   28.80    4.30
   1  -4  -2   28.20    3.40
  -1  -4   2   28.30    3.60
  -1  -4   2   25.50    6.60
   1  -4  -2   24.70    7.60
   1   4  -2   29.60    7.80
   1   4  -2   38.80    4.70
  -1   4   2   35.40    7.60
   0  -4  -2   13.30    2.60
   0  -4   2   23.50    4.30
   0  -4   2   17.30    3.70
   0  -4  -2   24.40    7.70
   0  -4   2   14.10    6.20
   0  -4  -2   20.40    2.80
   0  -4   2   17.50    3.20
   0   4  -2   22.30    4.10
   0   4  -2   19.90    3.50
   0   4  -2   22.70    6.90
   0   4   2   18.20    6.80
   1  -4   2    4.90    3.50
   1  -4   2    6.50    5.60
   1  -4   2    4.00    3.40
   1  -4   2    1.70    2.60
  -1  -4  -2    5.30    1.80
  -1  -4  -2    2.20    1.80
  -1   4  -2    6.50    3.60
  -1   4  -2   -3.40    5.90
   1   4   2    8.50    6.20
  -1   4  -2    9.10    3.20
   2  -4   2   15.10    4.30
   2  -4   2   12.60    6.70
  -2  -4  -2   10.90    2.20
  -2  -4  -2    4.40    2.00
   2  -4   2    7.70    3.90
   2   4   2   12.30    6.30
  -2   4  -2    8.80    3.50
  -2   4  -2   14.40    6.20
   3  -4   2    3.50    3.70
   3  -4   2    5.00    4.10
  -3  -4  -2    6.20    2.30
   3  -4   2    4.50    6.70
  -3  -4  -2    8.30    2.20
  -3   4  -2    0.30    5.30
  -3   4  -2    7.10    4.00
   3   4   2    1.30    5.90
  -4  -4  -2    4.10    2.50
   4  -4   2   16.70    7.80
   4  -4   2   11.00    4.70
  -4  -4  -2    2.20    2.20
   4  -4   2   -1.10    3.50
   4   4   2   -4.10    5.80
  -4   4  -2   -2.30    5.10
  -4   4  -2    6.60    4.00
   5  -4   2   38.30    9.70
   5  -4   2   35.80    6.20
   5  -4   2   36.60    6.60
  -5  -4  -2   23.30    3.80
  -5  -4  -2   32.50    2.80
  -5  -4  -2   35.70    4.50
  -5   4  -2   41.40    6.40
  -5   4  -2   34.10    5.40
  -5   4  -2   34.00    8.00
   5   4   2   31.60    8.00
   6  -4   2   60.59    8.20
   6  -4   2   40.30   10.80
  -6  -4  -2   58.19    4.80
  -6  -4  -2   62.29    6.10
   6  -4   2   45.70    7.40
  -6  -4  -2   47.60    5.50
  -6   4  -2   57.29    9.90
  -6   4  -2   48.80    6.80
   6   4   2   68.99   10.50
  -6   4  -2   69.99    8.20
  -7  -4  -2  123.89    9.40
  -7  -4  -2  125.89    8.80
   7  -4   2  138.79   18.50
   7  -4   2  123.09   16.40
   7  -4   2  115.09   11.60
  -7   4  -2  129.39   10.80
  -7   4  -2  139.79   14.40
  -7   4  -2  138.79   12.40
   7   4   2  159.58   15.50
   8  -4   2    1.90    8.80
  -8  -4  -2    1.40    2.90
  -8  -4  -2   -2.60    2.90
   8  -4   2    0.30    4.40
  -8   4  -2    0.30    4.10
   8   4   2    8.00    6.70
  -8   4  -2    3.60    5.00
   9  -4   2    5.10    5.50
  -9  -4  -2    4.70    3.60
  -9  -4  -2    0.50    3.30
   9  -4   2    0.40   10.20
  -9   4  -2    6.10    5.70
   9   4   2    3.10    6.10
  -9   4  -2    1.10    4.40
  10  -4   2    0.30   10.90
 -10  -4  -2   -1.90    3.30
 -10  -4  -2    6.60    4.10
  10  -4   2   -9.80    4.60
 -10   4  -2    6.10    4.90
  10   4   2   12.70    6.90
 -10   4  -2    3.30    5.50
  11  -4   2    4.90    5.70
 -11  -4  -2    1.90    3.90
 -11  -4  -2    2.90    4.00
  11  -4   2   -8.80    9.90
 -11   4  -2    0.90    4.70
  11   4   2    2.20    6.40
 -11   4  -2    4.50    5.40
  12  -4   2    2.20   11.70
 -12  -4  -2   12.40    5.00
 -12  -4  -2   -0.20    4.30
  12  -4   2   10.70    6.50
  12   4   2   15.10    7.50
 -12   4  -2   -1.10    6.10
 -12   4  -2    3.70    5.60
  13  -4   2    6.50    7.10
 -13  -4  -2   -1.50    4.50
 -13  -4  -2    3.50    4.90
  13  -4   2    9.60   13.10
  13   4   2    6.70    6.80
 -13   4  -2    3.80    6.10
 -13   4  -2   13.80    7.50
 -14  -4  -2    5.80    5.50
  14  -4   2    9.60    6.90
  14  -4   2    2.10   14.40
 -14  -4  -2   -2.30    6.50
 -14   4  -2   -1.50    6.90
 -14   4  -2   10.10    6.80
  14   4   2    1.40    6.80
 -15  -4  -2   11.80    6.60
  15  -4   2   -3.30    6.60
  15  -4   2    3.60   14.70
  15   4   2    5.30    6.70
 -15   4  -2   -7.90    6.90
 -15   4  -2   -6.20    6.00
  16  -4   2   -3.40    6.80
  16  -4   2  -17.30   12.40
 -16  -4  -2   -1.90    6.40
  16   4   2    5.10   11.00
 -16   4  -2    8.70    7.20
 -16   4  -2  -11.00    7.00
  17  -4   2   12.10    8.60
  17  -4   2    5.00   15.50
 -17  -4  -2   -9.80    6.30
 -17   4  -2    9.40    8.90
 -17   4  -2   -1.50    7.20
 -18  -4  -2    1.70    7.10
  18  -4   2   -1.70    8.40
  18  -4   2  -29.20   13.70
 -18   4  -2   -1.40    7.50
 -18   4  -2   -1.30    8.20
 -19  -4  -2   17.90    8.80
  19  -4   2   -8.20    8.10
  19  -4   2    1.30   16.70
 -19   4  -2   -1.70    6.70
 -19   4  -2   -3.70    8.70
  20  -4   2  -10.00   17.20
 -20  -4  -2   -9.20    8.10
  20  -4   2   -3.00    9.20
 -20   4  -2   -3.20    9.90
 -20   4  -2   -2.10    8.70
  18  -5  -2    6.80    8.30
 -18  -5   2   -5.00    6.60
  18  -5  -2  -31.40   18.60
 -18   5   2    0.70    8.80
 -18   5   2    6.30    7.90
  17  -5  -2  -28.90   17.00
  17  -5  -2    4.80    8.50
 -17  -5   2   -5.10    5.50
 -17   5   2   -7.50    7.50
 -17   5   2  -14.10    6.10
  17   5  -2    9.50    9.50
  16  -5  -2    6.20   16.10
 -16  -5   2    6.60    6.80
  16  -5  -2   10.30    8.90
 -16   5   2   -7.60    7.40
  16   5  -2    7.70    9.20
 -16   5   2   38.10    9.50
 -15  -5   2   11.40    6.30
  15  -5  -2   -0.20    7.30
  15  -5  -2    1.90   14.80
 -15   5   2  -11.20    7.10
  15   5  -2   -5.00    7.80
 -15   5   2    2.50    6.30
 -14  -5   2   -4.50    4.70
  14  -5  -2    0.60    7.20
  14  -5  -2  -17.20   12.90
 -14   5   2    9.40    7.70
 -14   5   2   -7.70    5.20
  14   5  -2    6.10    8.30
  13  -5  -2  -16.90    4.40
 -13  -5   2    3.40    5.10
  13  -5  -2   -4.80   13.30
  13   5  -2   -9.30    7.50
 -13   5   2    7.20    7.10
 -13   5   2   -9.40    5.00
  12  -5  -2    7.80   14.10
 -12  -5   2   18.80    5.70
  12  -5  -2    5.60    6.80
 -12   5   2    2.50    5.60
 -12   5   2   17.10    7.50
  12   5  -2   22.00    8.80
  11  -5  -2    8.60    6.50
  11  -5  -2  -11.10   10.90
 -11  -5   2    3.60    4.60
 -11   5   2    1.70    4.70
  11   5  -2  -10.80    7.30
 -11   5   2   -2.30    5.70
  10  -5  -2    1.90    5.60
 -10  -5   2    2.10    4.20
  10  -5  -2    2.90   12.40
 -10   5   2   -0.80    5.40
  10   5  -2    0.50    6.90
 -10   5   2    4.70    4.40
   9  -5  -2    6.10   11.30
   9  -5  -2    6.50    5.40
  -9  -5   2   -1.10    3.70
  -9   5   2    1.10    4.70
  -9   5   2    0.40    3.70
   9   5  -2    0.10    7.40
   8  -5  -2    3.00    4.90
   8  -5  -2   -0.90    9.40
  -8  -5   2    2.50    3.90
  -8   5   2    9.00    5.40
   8   5  -2   -5.50    6.50
  -8   5   2    0.00    4.80
  -7  -5   2   -3.30    4.00
   7  -5  -2    1.00    4.20
  -7  -5   2    2.50    3.40
   7  -5  -2   -5.20    8.90
   7   5  -2    2.60    6.70
  -6  -5   2    4.00    3.60
   6  -5  -2    5.90    4.10
  -6  -5   2   -2.40    3.80
   6  -5  -2    2.30    8.80
   6   5  -2    2.40    6.30
  -5  -5   2   13.50    4.30
   5  -5  -2    9.00    9.80
  -5  -5   2    6.50    3.70
   5  -5  -2   14.90    5.10
   5  -5  -2   14.70    4.30
  -5   5   2    2.80    6.70
   5   5  -2    9.90    7.80
   4  -5  -2   14.10    4.90
   4  -5  -2   18.80    8.80
  -4  -5   2   30.80    7.40
  -4  -5   2   12.10    3.90
   4  -5  -2   13.90    4.40
  -4  -5   2   12.40    4.30
   4   5  -2   23.60    8.90
  -4   5   2   12.90    7.60
   3  -5  -2   -2.80    3.40
   3  -5  -2   -8.20    7.70
  -3  -5   2    1.40    3.10
  -3  -5   2    0.00    3.60
  -3  -5   2   -0.80    5.20
   3  -5  -2   -0.70    3.10
  -3   5   2   -0.70    7.00
   3   5  -2   -1.80    6.30
   2  -5  -2   10.30    8.50
  -2  -5   2    3.20    5.80
   2  -5  -2    0.90    2.90
   2  -5  -2    0.50    3.30
  -2  -5   2   -1.90    2.90
  -2  -5   2    9.40    4.10
  -2   5   2    4.80    6.90
   2   5  -2    5.10    7.20
  -1  -5   2    3.90    6.40
   1  -5  -2    6.20    3.20
   1  -5  -2    2.30    7.80
  -1  -5   2   -0.10    2.90
   1  -5  -2    2.90    2.80
  -1  -5   2    2.60    3.60
   1   5  -2    0.10    6.50
  -1   5   2    5.60    6.80
   0  -5  -2  133.69   15.60
   0  -5  -2   89.49    7.20
   0  -5   2   94.29    8.10
   0  -5   2  101.49    9.10
   0  -5   2   99.09   12.20
   0  -5  -2   90.49    6.90
   0   5  -2   98.69   13.50
   0   5   2  102.19   13.20
  -1  -5  -2   12.10    2.90
   1  -5   2   22.70    8.20
   1  -5   2   13.50    4.20
  -1  -5  -2   21.90    8.40
   1  -5   2   14.00    4.90
  -1  -5  -2    8.70    2.70
   1   5   2    4.10    6.30
  -1   5  -2    6.60    7.30
   2  -5   2   -1.40    4.30
  -2  -5  -2   -4.30    2.30
   2  -5   2   -3.20    7.40
  -2  -5  -2   -0.30    2.10
  -2  -5  -2    0.30    6.60
   2  -5   2   -4.00    3.60
  -2   5  -2    4.10    6.80
  -2   5  -2    1.00    3.70
   2   5   2    0.10    7.00
  -2   5  -2   -2.10    3.90
  -3  -5  -2   11.60    2.80
   3  -5   2   11.30    5.40
   3  -5   2   16.40    5.00
   3  -5   2    3.00    7.80
  -3  -5  -2   11.80    3.00
   3   5   2   22.70    7.70
  -3   5  -2    5.70    3.80
  -3   5  -2   10.10    6.80
   4  -5   2    0.50    8.60
   4  -5   2    3.30    4.30
  -4  -5  -2    5.60    2.90
  -4  -5  -2    4.20    2.60
   4   5   2    2.30    6.90
  -4   5  -2   -4.20    6.20
  -4   5  -2    3.50    3.80
   5  -5   2   -5.00    4.30
  -5  -5  -2   -3.60    3.00
   5  -5   2   -4.70    8.40
  -5  -5  -2   -0.40    2.60
  -5   5  -2  -15.60    5.00
  -5   5  -2    0.50    4.00
   5   5   2    8.00    7.40
   6  -5   2   10.20    9.80
  -6  -5  -2    7.00    3.50
   6  -5   2   -3.60    4.30
  -6  -5  -2    2.10    2.90
  -6   5  -2    4.90    6.90
  -6   5  -2   -1.10    4.30
   6   5   2    6.00    7.60
  -7  -5  -2   14.80    4.40
  -7  -5  -2    5.30    3.40
   7  -5   2    7.00   10.80
   7  -5   2    5.90    5.70
   7   5   2   13.60    7.90
  -7   5  -2    4.10    5.00
  -7   5  -2    7.10    4.70
  -7   5  -2    5.40    7.30
  -8  -5  -2   20.20    4.60
   8  -5   2   14.30    6.00
   8  -5   2    7.40   11.40
  -8  -5  -2   27.20    8.10
   8   5   2   29.10    8.80
  -8   5  -2   36.00    6.40
  -8   5  -2   24.20    6.70
  -9  -5  -2    1.00    3.90
   9  -5   2    2.70    5.40
   9  -5   2    3.40   11.70
  -9   5  -2    9.10    5.20
  -9   5  -2    5.30    6.20
   9   5   2    7.30    8.00
 -10  -5  -2    1.50    3.90
  10  -5   2    7.00    6.70
  10  -5   2   -6.40   12.50
 -10   5  -2   -5.00    4.90
 -10   5  -2   -1.10    6.30
  10   5   2    1.80    7.00
  11  -5   2    5.80    6.10
 -11  -5  -2    4.50    4.20
  11  -5   2   -5.10   13.10
  11   5   2   20.90    9.20
 -11   5  -2    0.30    5.30
 -11   5  -2   -7.60    6.00
 -12  -5  -2    5.60    5.00
  12  -5   2  -10.20    6.10
  12  -5   2   21.80   16.10
  12   5   2    2.20    7.70
 -12   5  -2   -5.30    4.90
 -12   5  -2   13.30    7.30
  13  -5   2   -7.00    7.40
  13  -5   2    7.20   16.70
 -13  -5  -2   -3.20    4.70
 -13   5  -2    1.50    7.00
  13   5   2   12.50    8.50
 -13   5  -2   -7.60    5.00
  14  -5   2  -17.50   13.20
  14  -5   2   -5.60    7.30
 -14  -5  -2   -1.70    5.30
 -14   5  -2  -11.30    6.80
  14   5   2    3.80    7.70
 -14   5  -2  -11.00    5.30
  15  -5   2  -12.10   13.90
 -15  -5  -2    6.00    6.00
  15  -5   2    6.50    7.70
 -15   5  -2    5.00    8.30
 -15   5  -2    7.30    6.90
  15   5   2    6.70    8.60
  16  -5   2    7.70    8.30
  16  -5   2    2.80   16.60
 -16  -5  -2    4.20    6.50
 -16   5  -2   -5.00    6.70
 -16   5  -2   -1.50    8.70
  17  -5   2  -16.00   17.70
  17  -5   2   -5.60    9.00
 -17  -5  -2    5.80    7.30
 -17   5  -2    9.10    7.60
 -17   5  -2    7.90    9.80
  18  -5   2   16.80   18.40
  15  -6  -2  -15.50   17.60
 -15  -6   2    1.30    6.20
  15  -6  -2   -1.10    8.10
  15   6  -2    1.10    9.90
 -14  -6   2    6.00    6.40
  14  -6  -2   -0.60    7.80
  14  -6  -2   -4.90   17.30
  14   6  -2   15.40   11.40
  13  -6  -2    2.00   16.50
  13  -6  -2    8.50    7.50
 -13  -6   2    0.40    5.30
  13   6  -2    1.90   10.00
  12  -6  -2    4.80   15.60
 -12  -6   2    0.60    5.00
  12  -6  -2    2.60    7.20
  12   6  -2    2.80    9.80
  11  -6  -2  -14.30   14.10
  11  -6  -2    4.30    6.50
 -11  -6   2   -4.20    4.10
  11   6  -2   -3.60    8.20
  10  -6  -2   -6.20   14.40
  10  -6  -2    2.90    6.10
 -10  -6   2    1.20    4.30
  10   6  -2   12.10   10.00
   9  -6  -2    4.40    5.90
   9  -6  -2    5.10   13.00
  -9  -6   2    2.80    4.30
   9   6  -2   17.30   10.00
  -8  -6   2    7.50    4.60
   8  -6  -2   -7.20    4.70
   8  -6  -2   17.10   14.30
   8   6  -2   -2.00    8.90
   7  -6  -2   -4.80    4.70
  -7  -6   2    4.80    4.20
   7  -6  -2    7.00   12.40
   7   6  -2   -3.50    7.40
   6  -6  -2   -4.80    4.30
  -6  -6   2    0.70    3.70
   6  -6  -2    6.40   11.60
   6   6  -2   -3.50    7.60
   5  -6  -2  -10.70    3.90
   5  -6  -2   -2.80   10.20
  -5  -6   2   -1.50    3.70
   5   6  -2  -11.00    6.00
  -4  -6   2    1.90    3.70
   4  -6  -2   -4.30   10.30
   4  -6  -2    3.90    4.50
  -4   6   2   11.50    8.40
   4   6  -2   19.20    8.70
   3  -6  -2    5.90    9.90
  -3  -6   2    1.00    3.70
   3  -6  -2    5.20    4.10
  -3   6   2    3.60    7.50
   3   6  -2   11.00    8.40
   2  -6  -2    1.20    3.60
   2  -6  -2   -4.30    9.30
  -2  -6   2   -3.50    3.40
   2  -6  -2   -0.30    3.90
   2   6  -2    7.50    8.00
  -2   6   2   -8.10    6.10
  -1  -6   2    5.30    3.80
   1  -6  -2   -3.90    2.90
   1  -6  -2   -5.00    8.60
   1  -6  -2    3.00    3.50
  -1   6   2  -17.10    6.10
   1   6  -2    2.50    6.90
   0  -6  -2    3.00    3.30
   0  -6  -2   -0.20    2.80
   0  -6  -2   -1.80    8.40
   0  -6   2   -0.20    3.70
   0   6   2   -5.20    6.50
   0   6  -2    6.80    7.80
   1  -6   2    7.40    4.30
  -1  -6  -2    2.30    2.80
  -1  -6  -2    4.40    3.20
  -1  -6  -2    3.60    8.40
   1   6   2    8.80    7.90
  -1   6  -2   13.10    8.40
  -2  -6  -2   -0.10    2.80
   2  -6   2   -5.50    3.40
  -2  -6  -2   11.70    9.10
  -2  -6  -2    2.30    2.80
  -2   6  -2    3.90    6.90
   2   6   2    7.30    8.10
  -3  -6  -2   23.40    3.90
  -3  -6  -2   30.10    4.10
   3  -6   2   42.60    6.90
  -3  -6  -2   41.50   14.70
  -3   6  -2   24.80    8.90
   3   6   2   17.80    8.60
  -4  -6  -2   14.00    3.70
   4  -6   2   34.30    6.70
  -4  -6  -2   12.90    3.60
   4   6   2   21.00    8.80
  -4   6  -2   30.90    9.50
  -5  -6  -2    8.60    3.50
  -5  -6  -2   22.20    4.20
   5  -6   2   28.80    6.70
   5   6   2   17.90    8.80
  -5   6  -2   31.20    9.80
  -6  -6  -2   -0.90    4.10
  -6  -6  -2    3.40    3.30
   6  -6   2   -1.10    5.20
  -6   6  -2    5.70    7.80
   6   6   2   -2.40    7.80
  -7  -6  -2    2.80    3.50
   7  -6   2   -3.30    5.60
   7   6   2   23.60   10.10
   8  -6   2   -4.70    5.90
  -8  -6  -2   -4.20    3.30
   8   6   2   -1.20    7.60
  -9  -6  -2    3.00    3.90
   9  -6   2   -6.50    5.90
   9   6   2    7.00    8.90
  10  -6   2   -2.70    7.00
 -10  -6  -2   -1.80    4.10
  10   6   2    6.60    9.10
 -11  -6  -2    2.30    4.80
  11  -6   2  -14.50    6.30
  11   6   2    7.70    9.00
  12  -6   2   -7.80    6.20
 -12  -6  -2   -2.60    4.70
  12   6   2    1.70    8.90
 -13  -6  -2   -4.80    5.00
  13  -6   2    8.90    8.30
  13   6   2   10.50    9.30
 -14  -6  -2   11.00    6.60
  14  -6   2    2.70    9.00
  14   6   2    9.20   10.40
  10  -7  -2    1.50    7.20
 -10  -7   2    3.20    5.20
  10   7  -2   -4.80    9.30
  -9  -7   2    0.80    4.40
   9  -7  -2  -12.50    6.00
   9   7  -2   -8.80    9.10
  -8  -7   2   -4.60    4.30
   8  -7  -2   -4.70    6.10
   8   7  -2   17.70   10.40
  -7  -7   2   -2.80    4.30
   7  -7  -2   -8.60    5.60
   7   7  -2    1.50    9.60
  -6  -7   2    1.40    4.60
   6  -7  -2    0.20    5.60
   6   7  -2    8.20   10.60
  -5  -7   2    3.50    4.50
   5  -7  -2    9.80    5.70
   5   7  -2    3.40    8.90
  -4  -7   2    2.80    4.50
   4  -7  -2    7.70    5.20
   4   7  -2    7.60    9.10
   3  -7  -2    7.80    4.50
  -3  -7   2   -4.70    4.10
   3   7  -2   16.90   10.10
  -3   7   2   -1.40    9.40
  -2  -7   2    1.80    4.30
   2  -7  -2   -0.40    3.80
  -2   7   2   14.40    9.30
   2   7  -2    4.50    9.20
  -1  -7   2    2.10    4.30
   1  -7  -2   -2.20    3.40
  -1   7   2   -2.20    8.40
   1   7  -2   -3.70    8.40
   0  -7   2   -2.90    4.20
   0   7   2   26.60   11.10
   0   7  -2   14.40    8.80
   1  -7   2    4.00    4.70
  -1  -7  -2    4.20    3.10
   1   7   2    6.90    9.60
  -1   7  -2   26.90   10.80
  -2  -7  -2   -3.50    2.50
   2  -7   2   -1.20    4.40
  -2  -7  -2   -5.30    2.70
   2   7   2   13.00    9.10
  -2   7  -2   -5.10    7.70
  -3  -7  -2    5.20    3.90
  -3  -7  -2    0.50    2.60
   3  -7   2   -4.40    4.60
   3   7   2    7.30    8.80
  -3   7  -2    5.00    9.50
  -4  -7  -2   -1.90    2.60
   4  -7   2  -10.10    4.30
   4   7   2   14.80   10.00
  -4   7  -2    1.00    9.00
  -5  -7  -2    2.50    3.10
   5  -7   2   -0.30    5.60
  -5   7  -2    3.00    8.90
   5   7   2   -6.50    8.20
  -6  -7  -2    2.10    3.40
   6  -7   2   -7.30    5.80
   6   7   2  -14.10    7.50
   7  -7   2   21.40    8.00
  -7  -7  -2    8.70    3.90
   7   7   2    5.70    9.60
  -8  -7  -2    1.00    4.00
   8  -7   2  -12.70    6.50
   8   7   2   -8.50    8.90
  -9  -7  -2   -1.60    4.00
   9  -7   2   -6.50    7.60
   9   7   2    3.20    9.50
 -24   0   3    5.20    7.70
  24   0  -3  -28.90   17.10
 -23   0   3   -3.20    7.90
  23   0  -3  -12.90   17.20
  22   0  -3   -7.50   15.80
 -22   0   3   -5.30    6.20
 -21   0   3   28.80    9.30
  21   0  -3   24.50   18.00
 -20   0   3   -7.90    5.30
  20   0  -3  -10.80   13.30
 -19   0   3   31.70    9.40
 -19   0   3    6.50    6.60
  19   0  -3   29.60   15.70
 -18   0   3    3.70    5.80
  18   0  -3   -0.90   11.80
 -18   0   3    5.10    5.50
 -17   0   3   75.79   11.20
  17   0  -3   57.59   15.80
 -17   0   3   57.19    9.50
  17   0  -3   28.00    8.50
  16   0  -3   -1.60    5.70
 -16   0   3   -0.60    4.60
 -16   0   3   -2.10    5.70
  16   0  -3   -0.80   10.60
 -15   0   3   51.19    8.70
 -15   0   3   58.99    9.40
  15   0  -3   48.50   13.80
  15   0  -3   49.80    8.80
 -14   0   3    4.40    4.90
  14   0  -3    2.10    5.60
  14   0  -3    8.90    9.80
 -14   0   3   -6.50    4.60
  13   0  -3   -5.00    8.10
 -13   0   3    2.80    4.10
  13   0  -3    8.40    5.50
 -13   0   3    3.40    4.80
 -12   0   3   -7.90    3.50
  12   0  -3    4.00    8.20
  12   0  -3    1.20    4.80
 -12   0   3    9.00    4.40
 -11   0   3  254.87   16.40
  11   0  -3  249.78   16.70
 -11   0   3  235.28   16.30
  11   0  -3  233.98   19.30
  10   0  -3    1.60    6.40
 -10   0   3    1.10    3.50
  10   0  -3    0.40    3.90
 -10   0   3    0.90    3.20
   9   0  -3  412.36   26.50
  -9   0   3  397.26   23.90
  -9   0   3  424.26   24.10
   9   0  -3  423.16   24.40
  -9   0   3  416.36   24.20
  -8   0   3   -3.60    2.40
   8   0  -3   -6.60    4.70
   8   0  -3   -6.50    4.80
   8   0  -3    6.90    4.00
   8   0  -3    0.90    3.30
  -8   0   3    1.50    3.10
  -8   0   3   -0.10    3.40
   7   0  -3  269.67   18.00
  -7   0   3  274.17   16.30
  -7   0   3  273.07   16.30
   7   0  -3  272.77   16.20
   7   0  -3  273.17   17.40
   7   0  -3  283.37   16.70
   6   0  -3    1.20    4.10
  -6   0   3    2.40    3.80
   6   0  -3    0.00    3.00
   6   0  -3   -0.50    3.00
   6   0  -3    0.30    4.30
  -6   0   3   -3.10    2.40
  -6   0   3   -0.20    1.90
  -5   0   3   27.60    3.80
   5   0  -3   28.10    4.00
   5   0  -3   24.20    4.50
  -5   0   3   25.80    3.80
  -5   0   3   35.40    5.50
  -5   0   3   36.00    4.80
   5   0  -3   31.70    5.70
  -4   0   3   -1.90    2.10
  -4   0   3    1.20    2.20
   4   0  -3   -5.10    3.30
   4   0  -3   -0.60    2.60
  -4   0   3    2.40    3.10
   4   0  -3   -4.20    2.20
   4   0  -3   -1.70    3.40
  -4   0   3   -2.40    2.90
  -3   0   3  817.42   42.10
   3   0  -3  805.22   42.30
   3   0  -3  765.62   42.00
   3   0  -3  822.82   42.60
  -3   0   3  795.32   42.00
  -3   0   3  816.42   42.50
   3   0  -3  824.52   42.10
  -3   0   3  823.42   42.40
   2   0  -3   -0.10    1.90
  -2   0   3    0.00    1.00
  -2   0   3   -2.30    1.40
  -2   0   3    0.70    1.40
  -2   0   3   -0.20    1.50
   2   0  -3    1.60    2.00
   2   0  -3    1.30    1.10
  -2   0   3   -0.40    1.30
   2   0  -3   -0.30    1.50
   1   0  -3  177.48    8.80
  -1   0   3  114.99    8.50
   1   0  -3  145.59    8.50
   1   0  -3  171.38    8.80
   1   0  -3  170.08    8.70
  -1   0   3  134.79    8.40
   0   0   3   -0.50    1.10
   0   0   3    0.10    1.50
   0   0  -3   -0.10    1.30
   0   0   3   -1.40    1.00
   0   0  -3   -2.20    1.20
   0   0  -3    0.60    1.60
   1   0   3 1477.65   71.79
   1   0   3 1417.56   71.69
   1   0   3 1437.26   71.79
  -1   0  -3 1354.16   71.59
  -1   0  -3 1448.26   71.69
  -1   0  -3 1371.26   71.79
  -1   0  -3 1352.26   71.79
   1   0   3 1340.77   71.59
   2   0   3   -0.50    2.00
   2   0   3   -2.10    1.80
   2   0   3    1.10    3.00
  -2   0  -3   -3.20    1.90
   2   0   3   -0.90    1.30
  -2   0  -3   -2.10    2.00
  -2   0  -3   -1.30    2.20
  -2   0  -3    1.90    2.10
  -2   0  -3   -2.60    2.80
   3   0   3  439.16   23.50
   3   0   3  451.15   23.70
   3   0   3  434.96   23.50
  -3   0  -3  454.25   24.80
  -3   0  -3  446.76   23.60
  -3   0  -3  420.76   23.50
   3   0   3  411.56   24.70
  -3   0  -3  409.96   23.60
  -4   0  -3    1.20    4.10
  -4   0  -3   -3.20    2.40
   4   0   3    0.60    2.70
   4   0   3   -1.30    2.70
  -4   0  -3   -3.10    2.50
   4   0   3   -0.10    4.50
  -4   0  -3    0.60    2.70
   4   0   3    0.70    2.50
  -5   0  -3   68.39    6.50
  -5   0  -3   59.79    6.30
   5   0   3   67.49    6.20
   5   0   3   56.19    5.70
   5   0   3   66.99    8.80
  -5   0  -3   76.29    6.70
   6   0   3   -4.50    4.80
   6   0   3    4.10    3.20
  -6   0  -3   -4.60    2.00
  -6   0  -3   -1.30    2.60
  -6   0  -3    5.00    3.20
   7   0   3  187.38   12.80
  -7   0  -3  190.48   13.00
   7   0   3  197.78   15.60
  -7   0  -3  196.88   13.10
  -7   0  -3  202.68   13.00
   8   0   3   -1.80    3.30
  -8   0  -3   -0.90    3.10
   8   0   3    1.60    6.00
  -8   0  -3   -2.80    2.50
  -8   0  -3    5.00    3.30
   9   0   3  408.86   28.10
  -9   0  -3  459.55   25.80
   9   0   3  426.46   25.30
  -9   0  -3  440.96   25.60
 -10   0  -3   -6.80    3.10
 -10   0  -3   -8.10    3.50
  10   0   3    5.10    4.10
  10   0   3   -4.30    6.50
  11   0   3   15.60    9.10
 -11   0  -3    1.90    4.60
  11   0   3    6.30    4.70
 -11   0  -3    7.00    5.10
  12   0   3    2.50    4.80
  12   0   3   -6.90    7.90
 -12   0  -3    7.60    4.60
 -12   0  -3   -1.90    4.20
 -13   0  -3   40.20    8.10
  13   0   3   37.10    7.50
 -13   0  -3   49.70    8.90
  13   0   3   39.50   12.60
 -14   0  -3    0.40    4.90
  14   0   3   -1.10    5.20
  14   0   3   -2.60    9.60
 -14   0  -3   -2.90    5.60
 -15   0  -3   13.20    6.60
  15   0   3   12.60   11.30
  15   0   3   19.10    6.90
 -15   0  -3   20.90    7.30
 -16   0  -3   -5.30    4.60
 -16   0  -3    0.10    5.70
  16   0   3    1.80   11.00
 -17   0  -3   14.90    8.90
 -17   0  -3   14.30    6.90
  17   0   3   16.70   12.90
 -18   0  -3    9.70    6.80
  18   0   3    8.80   13.10
 -18   0  -3    5.00    8.20
  19   0   3   28.20   15.50
 -19   0  -3   16.70    7.90
 -19   0  -3   12.10    9.80
 -20   0  -3   10.40    7.60
  20   0   3  -11.50   14.20
 -21   0  -3   -2.50    6.30
  21   0   3  -15.90   14.80
 -22   0  -3   -9.30    6.00
  22   0   3    5.00   19.70
 -23   0  -3    5.50    8.10
  23   0   3   14.90   18.90
 -24  -1   3    2.40    8.30
  24  -1  -3   -0.30   21.10
 -24   1   3   -5.60    6.60
  24   1  -3    0.90   17.70
  23  -1  -3   -0.70   20.30
 -23  -1   3    8.50    8.40
  23   1  -3  -10.70   16.00
 -23   1   3    7.40    7.90
 -22  -1   3    1.90    6.90
  22  -1  -3   26.50   19.60
 -22   1   3  -13.90    6.30
  22   1  -3   13.20   18.60
  21  -1  -3    5.40   16.80
 -21  -1   3    5.70    8.90
 -21  -1   3    9.30    6.90
 -21   1   3   -3.40    6.20
  21   1  -3   22.00   16.30
  20  -1  -3   -6.50   15.30
 -20  -1   3   31.10   10.10
 -20  -1   3   25.80    8.80
 -20   1   3   10.70    6.90
  20   1  -3   15.50   15.40
 -19  -1   3    8.10    6.20
  19  -1  -3   -8.20   13.00
 -19  -1   3    2.70    7.40
  19   1  -3    2.80   13.70
 -19   1   3   16.50    6.80
 -18  -1   3   -3.50    4.50
  18  -1  -3   10.20    7.60
  18  -1  -3    1.20   10.20
 -18  -1   3    4.60    6.20
  18   1  -3    5.70   12.80
 -18   1   3   -3.10    4.90
 -17  -1   3   -5.40    5.60
 -17  -1   3    6.60    6.20
  17  -1  -3    0.60    5.10
  17  -1  -3    6.20   12.20
 -17   1   3    9.90    5.70
  17   1  -3    1.60   11.40
 -17   1   3    1.90    5.40
  16  -1  -3    8.40   11.70
 -16  -1   3   17.80    6.30
 -16  -1   3   11.80    6.40
  16  -1  -3   -5.50    5.80
  16   1  -3   11.20   11.00
 -16   1   3   18.20    5.90
 -16   1   3   21.70    7.10
 -15  -1   3    3.10    5.40
 -15  -1   3    8.30    5.10
  15  -1  -3    2.80    6.20
  15  -1  -3   13.50   11.70
 -15   1   3   -0.70    4.80
  15   1  -3    5.90    5.60
  15   1  -3   -2.10    9.20
 -15   1   3    0.70    4.70
 -14  -1   3    7.50    4.90
 -14  -1   3   -3.30    4.20
  14  -1  -3    1.50    5.90
  14  -1  -3    4.40   10.70
  14   1  -3   16.20    9.80
 -14   1   3    2.00    4.80
  14   1  -3   17.60    6.20
 -14   1   3    2.40    5.20
  13  -1  -3   -0.20    4.30
 -13  -1   3    7.60    4.90
 -13  -1   3   -0.40    4.00
 -13  -1   3    2.70    4.60
  13  -1  -3   14.10    9.90
 -13   1   3    2.20    4.60
 -13   1   3   -2.40    3.90
  13   1  -3    7.00    5.30
  13   1  -3    9.40    8.90
  12  -1  -3   43.40    7.10
 -12  -1   3   70.69    8.60
  12  -1  -3   70.09   12.90
 -12  -1   3   77.79    8.80
 -12  -1   3   67.29    8.30
 -12   1   3   55.89    7.90
  12   1  -3   46.80    7.40
  12   1  -3   59.39   11.40
 -12   1   3   68.79    8.60
  11  -1  -3    3.30    7.90
  11  -1  -3    3.90    3.70
 -11  -1   3    9.40    4.30
  11  -1  -3    5.30    5.20
 -11  -1   3   -2.30    3.20
 -11  -1   3    6.70    4.50
  11   1  -3    4.40    4.20
 -11   1   3    1.10    3.90
  11   1  -3    0.10    6.80
 -11   1   3    1.30    3.50
 -10  -1   3   11.50    4.30
  10  -1  -3   17.00    8.10
 -10  -1   3    7.50    3.80
 -10  -1   3   13.00    4.30
  10  -1  -3    9.30    4.70
  10  -1  -3   14.10    4.80
  10   1  -3    7.50    4.10
 -10   1   3   11.30    4.30
 -10   1   3   13.20    4.10
  10   1  -3   15.40    6.90
  -9  -1   3    3.90    3.60
   9  -1  -3   10.50    4.30
   9  -1  -3    5.20    6.50
   9  -1  -3    2.50    4.00
  -9  -1   3    4.20    3.30
  -9  -1   3    1.30    3.00
  -9   1   3    5.20    3.40
   9   1  -3    7.80    3.70
   9   1  -3    8.60    6.10
   9   1  -3   11.00    5.80
  -9   1   3    3.20    3.10
   8  -1  -3   66.69    9.70
  -8  -1   3   66.89    6.90
   8  -1  -3   49.90    6.60
  -8  -1   3   74.79    6.90
   8  -1  -3   58.19    6.90
   8   1  -3   68.49    8.80
   8   1  -3   57.29    6.50
  -8   1   3   67.39    6.80
  -8   1   3   61.59    6.80
   8   1  -3   66.99    8.30
  -7  -1   3   77.19    6.90
   7  -1  -3   50.09    6.30
   7  -1  -3   64.59    6.60
  -7  -1   3   71.49    6.60
   7  -1  -3   57.29    8.70
  -7   1   3   73.79    6.80
   7   1  -3   47.70    5.80
  -7   1   3   71.09    6.50
   7   1  -3   62.79    7.70
   7   1  -3   75.09    8.60
   6  -1  -3   12.80    4.90
   6  -1  -3   15.20    3.50
  -6  -1   3   18.40    3.60
  -6  -1   3   16.50    4.30
   6  -1  -3   17.60    4.00
  -6  -1   3   13.20    3.20
  -6   1   3    7.20    2.40
  -6   1   3   14.80    3.80
   6   1  -3   18.20    4.20
   6   1  -3   15.20    4.90
  -5  -1   3  657.73   33.70
   5  -1  -3  614.14   33.10
  -5  -1   3  585.54   32.90
  -5  -1   3  654.73   33.60
   5  -1  -3  628.34   33.20
   5  -1  -3  611.24   34.90
  -5  -1   3  615.64   33.00
  -5   1   3  610.64   33.10
  -5   1   3  629.54   33.40
   5   1  -3  596.44   33.50
   5   1  -3  598.74   33.50
   4  -1  -3  562.34   31.10
  -4  -1   3  550.44   29.50
  -4  -1   3  569.54   29.30
  -4  -1   3  551.24   29.70
   4  -1  -3  546.25   29.30
   4  -1  -3  576.44   29.40
  -4  -1   3  542.25   29.30
   4  -1  -3  544.05   29.70
  -4   1   3  573.84   29.70
  -4   1   3  527.35   29.00
   4   1  -3  544.65   29.80
  -4   1   3  511.85   29.00
   4   1  -3  543.15   29.50
   4   1  -3  556.44   29.20
  -4   1   3  554.44   30.80
  -3  -1   3 1931.01   98.29
  -3  -1   3 1965.80   98.49
   3  -1  -3 1929.31   98.59
   3  -1  -3 1938.21   98.29
  -3  -1   3 1989.50   98.69
   3  -1  -3 1907.51   98.29
  -3  -1   3 1886.81   98.49
   3  -1  -3 1902.71   99.89
  -3  -1   3 1894.21   98.79
   3   1  -3 1904.81   98.39
  -3   1   3 1883.91   98.09
   3   1  -3 1987.10   98.89
   3   1  -3 1871.51   98.19
  -3   1   3 1856.81   98.09
  -3   1   3 1971.70   98.59
  -3   1   3 1950.60   99.79
  -2  -1   3  117.19    6.40
   2  -1  -3  118.19    6.90
   2  -1  -3  119.59    8.10
  -2  -1   3  122.59    7.60
   2  -1  -3  109.09    7.20
   2  -1  -3  104.69    8.80
  -2  -1   3  112.99    7.20
  -2  -1   3  112.59    7.30
   2  -1  -3  116.89    6.90
  -2  -1   3  131.49    7.70
   2   1  -3  119.39    7.30
   2   1  -3  114.29    7.70
   2   1  -3  109.89    7.20
   2   1  -3  109.79    8.00
  -2   1   3  112.19    6.50
  -2   1   3  118.09    6.60
  -2   1   3  118.59    7.10
  -1  -1   3    7.60    2.20
  -1  -1   3    8.50    2.50
  -1  -1   3    5.40    2.00
   1  -1  -3    7.10    1.40
   1  -1  -3    8.40    3.00
   1  -1  -3    5.20    1.80
   1  -1  -3    8.70    1.30
   1   1  -3    6.30    2.00
  -1   1   3    6.40    1.70
   1   1  -3    0.80    2.40
   1   1  -3    8.30    3.20
   1   1  -3    6.10    1.90
  -1   1   3    5.90    1.60
   0  -1   3  451.75   23.40
   0  -1  -3  421.96   23.60
   0  -1  -3  440.66   22.60
   0  -1  -3  422.06   22.40
   0  -1   3  430.46   22.80
   0  -1   3  435.46   23.20
   0  -1   3  461.35   23.40
   0  -1  -3  430.36   22.60
   0  -1   3  441.66   23.30
   0  -1  -3  433.36   22.40
   0   1   3  437.56   22.60
   0   1  -3  435.36   23.10
   0   1  -3  425.76   23.50
   0   1  -3  432.36   22.80
   0   1   3  449.76   22.50
   0   1  -3  422.36   23.40
   0   1   3  438.96   23.60
   1  -1   3  972.20   51.19
   1  -1   3 1006.00   51.29
  -1  -1  -3  972.30   50.49
  -1  -1  -3  997.70   51.29
   1  -1   3  998.50   51.19
  -1  -1  -3  967.00   50.39
   1  -1   3 1016.30   51.29
   1  -1   3  958.40   51.19
  -1  -1  -3  973.30   50.49
   1  -1   3  980.80   51.19
  -1  -1  -3  980.00   50.39
  -1   1  -3 1006.60   51.19
   1   1   3  991.00   50.49
   1   1   3  976.10   51.19
  -1   1  -3  976.30   51.19
  -1   1  -3 1003.40   51.29
  -1   1  -3  979.90   51.09
  -1   1  -3  998.20   51.29
  -2  -1  -3 4327.07  224.08
  -2  -1  -3 4363.76  224.18
   2  -1   3 4530.75  224.88
  -2  -1  -3 4460.25  224.58
  -2  -1  -3 4381.86  224.08
   2  -1   3 4461.25  224.78
   2  -1   3 4432.76  224.58
   2  -1   3 4271.77  225.08
   2  -1   3 4196.48  224.68
   2   1   3 4375.96  224.48
   2   1   3 4461.75  223.78
   2   1   3 4613.54  224.18
  -2   1  -3 4417.86  224.98
  -2   1  -3 4354.76  224.78
   2   1   3 4422.46  223.78
  -2   1  -3 4443.56  224.78
  -2   1  -3 4616.14  224.68
  -2   1  -3 4318.47  224.48
   3  -1   3  431.86   23.40
  -3  -1  -3  413.86   22.60
  -3  -1  -3  388.46   22.60
  -3  -1  -3  424.76   22.80
  -3  -1  -3  431.66   22.90
   3  -1   3  433.76   23.40
   3  -1   3  429.76   22.80
   3  -1   3  435.16   23.40
   3  -1   3  420.66   24.10
  -3   1  -3  427.16   23.20
  -3   1  -3  435.66   24.10
   3   1   3  430.16   22.70
   3   1   3  410.96   22.80
   3   1   3  424.86   22.40
  -3   1  -3  426.76   23.20
   3   1   3  412.76   22.30
  -3   1  -3  421.96   23.40
  -3   1  -3  412.06   22.70
  -3   1  -3  420.56   23.50
  -4  -1  -3  115.69    7.90
  -4  -1  -3  114.49    8.00
   4  -1   3  121.89   10.00
  -4  -1  -3  117.29    7.80
   4  -1   3  108.99    8.40
   4  -1   3  116.69    7.70
   4  -1   3  122.89    8.70
  -4   1  -3  107.49    8.30
  -4   1  -3  114.59    7.70
  -4   1  -3  120.99    8.10
   4   1   3  109.49    7.70
   4   1   3  135.79    8.10
   4   1   3  119.59    7.70
  -4   1  -3  116.99    9.30
  -4   1  -3  120.79    8.60
   5  -1   3  160.48   10.90
   5  -1   3  164.08   12.50
  -5  -1  -3  162.98   10.20
  -5  -1  -3  156.98   10.40
   5  -1   3  152.68   10.70
   5  -1   3  151.58    9.70
  -5  -1  -3  153.28   10.10
   5   1   3  162.18   10.40
  -5   1  -3  159.98   10.60
  -5   1  -3  163.38   10.80
   5   1   3  150.18    9.70
   5   1   3  158.58   10.00
  -6  -1  -3   47.70    5.70
   6  -1   3   59.89    5.20
   6  -1   3   43.80    5.90
  -6  -1  -3   46.60    5.60
   6  -1   3   41.50    5.70
  -6  -1  -3   53.79    5.80
   6  -1   3   55.79    8.60
   6   1   3   47.30    5.30
   6   1   3   51.49    5.00
  -6   1  -3   58.49    6.50
  -6   1  -3   51.79    6.30
   7  -1   3   60.19    7.20
  -7  -1  -3   61.29    6.70
  -7  -1  -3   65.59    6.90
  -7  -1  -3   59.09    6.50
   7  -1   3   64.59    9.80
   7  -1   3   64.29    5.70
  -7   1  -3   58.79    6.90
   7   1   3   49.50    5.90
  -7   1  -3   71.69    7.60
   7   1   3   66.29    5.80
  -8  -1  -3   19.10    4.70
   8  -1   3   17.90    4.90
   8  -1   3   16.40    7.40
   8  -1   3   21.20    3.60
  -8  -1  -3   26.50    4.90
  -8  -1  -3   18.60    4.60
   8  -1   3   16.00    4.80
  -8   1  -3   11.10    4.70
  -8   1  -3   14.60    4.40
   8   1   3   16.70    3.50
   8   1   3   20.60    7.50
  -9  -1  -3   12.10    4.40
   9  -1   3   12.20    3.50
   9  -1   3   19.00    4.60
  -9  -1  -3   19.00    4.70
  -9  -1  -3   18.30    4.80
   9  -1   3   13.20    7.70
  -9   1  -3   19.80    5.40
  -9   1  -3   19.30    5.30
   9   1   3   18.10    7.60
   9   1   3   20.10    3.90
 -10  -1  -3    2.10    3.80
 -10  -1  -3   -3.40    3.30
  10  -1   3   -3.20    4.20
  10  -1   3   -0.80    7.90
 -10  -1  -3    0.90    4.10
  10   1   3    2.90    2.60
  10   1   3    4.30    7.30
 -10   1  -3    2.60    4.60
 -10   1  -3   -2.50    3.70
  10   1   3    3.20    3.30
 -11  -1  -3    2.00    4.10
 -11  -1  -3   -0.30    4.30
 -11  -1  -3    3.60    4.80
  11  -1   3    5.90    9.50
  11  -1   3    4.30    5.30
 -11   1  -3    5.80    4.60
  11   1   3   -2.10    7.50
  11   1   3    3.60    3.80
  11   1   3    5.80    3.70
 -11   1  -3    0.70    4.70
 -12  -1  -3   18.70    6.30
  12  -1   3   14.90   10.30
 -12  -1  -3   16.20    5.60
 -12  -1  -3   11.90    5.50
  12  -1   3   11.20    5.00
  12   1   3    9.60    4.20
 -12   1  -3   25.50    6.50
  12   1   3    4.80    9.00
 -12   1  -3   -4.00    5.30
  12   1   3   11.00    4.80
 -13  -1  -3    9.90    5.90
 -13  -1  -3    9.20    5.90
  13  -1   3    8.50    6.00
  13  -1   3    2.30    9.80
 -13   1  -3   -1.60    5.80
  13   1   3    5.90    4.10
 -13   1  -3    4.10    5.50
  13   1   3    9.40    9.80
  13   1   3   -1.00    4.50
 -14  -1  -3   50.29    9.20
  14  -1   3   38.80    8.00
  14  -1   3   43.50   13.10
 -14  -1  -3   49.20    8.80
 -14   1  -3   53.29    8.90
  14   1   3   41.70    6.20
 -14   1  -3   50.09    8.70
  14   1   3   26.30   11.80
  15  -1   3   10.50    6.90
  15  -1   3   16.70   11.60
 -15  -1  -3   14.50    7.00
 -15  -1  -3    4.20    5.50
  15   1   3    2.20    4.20
 -15   1  -3    5.70    7.00
  15   1   3    3.50   10.30
 -15   1  -3    6.60    6.20
  16  -1   3  -11.40    9.80
 -16  -1  -3    6.30    6.90
 -16  -1  -3    8.90    5.80
  16  -1   3    3.90    6.30
 -16   1  -3   -9.00    4.60
 -16   1  -3   16.60    8.10
  16   1   3    5.70   11.70
 -17  -1  -3   12.30    7.80
  17  -1   3   -3.40   12.10
 -17  -1  -3   -0.60    5.70
  17   1   3   -2.00   11.60
 -17   1  -3    4.50    6.60
  18  -1   3  -11.10   11.30
 -18  -1  -3   -2.10    5.80
 -18  -1  -3    6.10    7.80
 -18   1  -3    4.60    6.40
  18   1   3   10.30   13.60
 -19  -1  -3    8.50    8.60
  19  -1   3   -0.90   13.40
 -19  -1  -3    0.40    6.40
 -19   1  -3    3.40    6.40
  20  -1   3   23.40   17.40
 -20  -1  -3    6.80    8.60
 -20  -1  -3   -7.00    6.10
 -20   1  -3  -10.00    5.00
 -21  -1  -3   19.70   11.10
  21  -1   3   -3.40   17.40
 -21  -1  -3   11.90    8.40
 -21   1  -3    0.40    7.00
  22  -1   3    8.50   19.40
 -22  -1  -3    8.00    8.00
 -22   1  -3    7.70    8.10
 -23  -1  -3   -3.50    8.30
  23  -1   3    5.30   19.50
 -23   1  -3    2.60    7.70
  24  -2  -3   -7.20   21.30
 -24  -2   3    2.60    8.30
 -24   2   3   -9.00    6.90
 -23  -2   3  -19.40    6.80
  23  -2  -3  -21.80   18.10
 -23  -2   3   12.40   11.10
 -23   2   3   -7.00    6.40
  22  -2  -3  -27.20   16.30
 -22  -2   3    2.70    9.10
 -22  -2   3    6.60    7.50
 -22   2   3   -2.90    7.10
 -21  -2   3    7.70    7.70
 -21  -2   3    1.50    8.60
  21  -2  -3   -7.50   16.90
 -21   2   3   19.70    8.60
  20  -2  -3   -8.50    6.30
 -20  -2   3   14.10    8.60
  20  -2  -3    7.00   16.70
 -20  -2   3    2.80    6.20
  20   2  -3    6.20   12.80
 -20   2   3   -5.50    6.30
 -19  -2   3  -11.60    5.90
 -19  -2   3    1.10    7.00
  19  -2  -3   -1.30    7.60
  19  -2  -3  -13.10   14.00
  19   2  -3  -11.80   12.80
 -19   2   3   -6.50    5.70
 -18  -2   3   -1.20    6.20
  18  -2  -3  -14.30   12.30
  18  -2  -3   10.80    7.60
 -18  -2   3   12.50    6.70
  18   2  -3    6.90   11.90
 -18   2   3    0.40    5.60
  17  -2  -3   15.00    7.70
 -17  -2   3    0.00    5.30
  17  -2  -3   26.10   14.50
 -17  -2   3    1.30    5.80
 -17   2   3    7.00    5.80
  17   2  -3    7.90   10.80
  16  -2  -3   12.20   12.80
 -16  -2   3   16.50    6.80
 -16  -2   3   17.60    6.50
  16  -2  -3   13.40    7.70
 -16   2   3   19.30    6.70
  16   2  -3   39.30   12.20
  15  -2  -3   42.30   13.80
 -15  -2   3   52.79    8.70
 -15  -2   3   41.90    8.20
  15  -2  -3   31.70    8.20
  15   2  -3   46.90   13.10
 -15   2   3   43.00    7.70
 -14  -2   3    5.30    4.90
 -14  -2   3   -0.60    4.90
  14  -2  -3   -1.60   10.10
  14  -2  -3    4.30    6.10
 -14   2   3    4.50    6.40
 -14   2   3   -4.00    3.90
  14   2  -3    1.80    8.60
  13  -2  -3    5.40   10.10
 -13  -2   3   -1.00    4.40
 -13  -2   3   -2.10    4.10
  13  -2  -3    1.10    4.20
 -13   2   3   -3.20    4.10
  13   2  -3   -2.30    7.80
  13   2  -3    5.50    5.90
 -13   2   3    4.30    4.70
 -12  -2   3    5.10    4.40
  12  -2  -3   -0.30    5.00
 -12  -2   3    0.40    4.50
  12  -2  -3   -1.30    8.60
  12  -2  -3    9.50    5.70
 -12  -2   3   -8.10    3.00
  12   2  -3   -0.70    7.10
 -12   2   3    3.70    4.20
 -12   2   3    0.40    3.90
  12   2  -3    9.50    5.00
  11  -2  -3    1.70    8.30
 -11  -2   3    1.40    3.80
  11  -2  -3   -4.10    4.50
 -11  -2   3   12.40    4.80
  11  -2  -3    1.00    4.90
 -11  -2   3    1.30    4.00
  11   2  -3    8.30    7.50
 -11   2   3    2.80    2.50
  11   2  -3    2.20    3.80
 -11   2   3   -5.40    3.00
 -10  -2   3   -3.60    2.80
 -10  -2   3   -2.50    3.20
 -10  -2   3    1.70    4.20
  10  -2  -3    5.60    8.30
  10  -2  -3    3.40    4.50
  10  -2  -3    4.30    4.70
  10   2  -3    3.30    5.50
 -10   2   3    0.50    3.40
  10   2  -3   -5.20    3.00
 -10   2   3   -0.40    1.50
  10   2  -3    0.80    6.30
  -9  -2   3   -0.30    3.10
  -9  -2   3    4.10    3.40
   9  -2  -3    3.60    5.70
   9  -2  -3    4.80    4.10
   9  -2  -3    0.40    3.70
   9   2  -3    0.90    4.80
   9   2  -3    5.70    3.60
  -9   2   3   -0.80    3.30
  -9   2   3   -0.60    3.00
   9   2  -3   -1.20    5.00
  -8  -2   3   12.60    3.60
   8  -2  -3   18.10    4.70
   8  -2  -3   16.60    7.70
  -8  -2   3   11.90    3.60
   8  -2  -3   10.90    4.10
   8   2  -3   10.70    3.60
   8   2  -3   26.00    5.80
  -8   2   3   16.60    3.90
  -8   2   3   16.80    4.10
   7  -2  -3    1.00    3.10
  -7  -2   3   -2.60    2.30
   7  -2  -3   -0.30    3.00
   7  -2  -3    6.90    6.40
  -7  -2   3   -0.20    2.30
  -7   2   3   -0.40    2.40
  -7   2   3   -2.20    2.50
   7   2  -3    1.10    2.70
   7   2  -3   -0.60    3.90
  -6  -2   3  487.95   26.50
  -6  -2   3  453.15   25.50
  -6  -2   3  454.65   25.50
   6  -2  -3  467.65   25.80
   6  -2  -3  448.56   25.70
   6  -2  -3  442.56   28.40
  -6   2   3  462.95   25.20
   6   2  -3  461.75   26.10
  -6   2   3  433.76   25.50
   6   2  -3  485.35   25.20
  -5  -2   3   -0.90    2.80
   5  -2  -3    3.70    3.00
  -5  -2   3    1.10    3.40
   5  -2  -3    6.00    2.80
   5  -2  -3    0.70    4.80
  -5  -2   3    0.80    2.50
  -5  -2   3    6.10    3.00
  -5  -2   3   -2.70    1.80
   5   2  -3    4.50    2.30
  -5   2   3    2.50    2.00
   5   2  -3    0.40    3.70
  -5   2   3    0.50    2.70
   5   2  -3    7.60    3.40
  -5   2   3    1.00    2.20
  -4  -2   3    1.80    1.90
  -4  -2   3    2.70    3.00
   4  -2  -3   -0.20    2.20
  -4  -2   3    3.60    2.60
  -4  -2   3   -0.50    2.10
  -4  -2   3    6.00    2.80
   4  -2  -3   -3.00    4.40
   4  -2  -3    1.70    2.30
   4   2  -3   -1.40    3.00
  -4   2   3    1.30    2.60
  -4   2   3    4.50    1.60
   4   2  -3   -0.40    3.90
  -4   2   3    0.50    1.90
   4   2  -3    3.40    2.00
  -3  -2   3  125.19    8.10
   3  -2  -3  124.29    7.80
   3  -2  -3  135.09   11.00
   3  -2  -3  128.79    7.80
  -3  -2   3  111.89    8.00
  -3  -2   3  132.09    8.40
  -3  -2   3  132.29    8.60
  -3   2   3  123.19    8.00
  -3   2   3  127.69    7.70
   3   2  -3  124.69    8.60
   3   2  -3  123.79   10.10
  -3   2   3  123.29   10.00
  -2  -2   3    0.40    1.90
   2  -2  -3    0.90    1.40
   2  -2  -3   -3.00    3.70
  -2  -2   3    1.90    2.50
   2  -2  -3    0.60    1.40
  -2  -2   3   -1.50    1.90
  -2   2   3   -1.50    1.60
  -2   2   3   -4.40    3.60
   2   2  -3   -0.60    2.70
   2   2  -3   -0.20    1.60
   2   2  -3   -4.90    3.20
  -2   2   3   -0.90    1.20
   2   2  -3    0.70    2.30
  -1  -2   3  402.46   22.10
  -1  -2   3  398.36   22.20
  -1  -2   3  436.06   22.50
  -1  -2   3  415.16   22.30
  -1   2   3  415.56   21.20
  -1   2   3  425.66   21.10
   1   2  -3  405.56   22.60
  -1   2   3  411.26   23.80
  -1   2   3  397.86   21.00
   1   2  -3  393.36   23.50
   1   2  -3  394.86   22.30
   1   2  -3  422.96   21.80
   0  -2   3  150.58    9.20
   0  -2   3  133.89    9.00
   0  -2   3  134.29    8.90
   0  -2   3  128.29    8.80
   0  -2   3  155.18    9.10
   0   2   3  137.79   10.20
   0   2  -3  146.79    9.10
   0   2  -3  144.69    8.40
   0   2  -3  133.69   10.50
   1  -2   3   45.90    4.80
   1  -2   3   43.30    4.60
   1  -2   3   52.99    5.30
   1  -2   3   38.60    4.40
   1  -2   3   45.40    5.40
  -1   2  -3   50.99    5.10
  -1   2  -3   45.00    5.00
  -1   2  -3   53.79    6.40
  -1   2  -3   46.10    4.30
   1   2   3   45.60    6.20
   2  -2   3   16.00    3.60
  -2  -2  -3   12.30    1.80
  -2  -2  -3   22.10    2.20
  -2  -2  -3   16.00    1.70
  -2  -2  -3   12.50    1.70
   2  -2   3   13.00    3.00
   2  -2   3   11.70    3.10
   2  -2   3   14.80    4.30
  -2  -2  -3   17.60    2.10
  -2   2  -3   16.80    4.10
  -2   2  -3   20.30    3.00
   2   2   3   22.50    4.90
  -2   2  -3   21.90    3.50
  -2   2  -3   21.00    4.10
  -2   2  -3   18.00    3.60
   3  -2   3  109.19    9.40
  -3  -2  -3  110.59    6.90
   3  -2   3  101.29    8.00
  -3  -2  -3  113.49    7.10
  -3  -2  -3  106.89    6.80
   3  -2   3  115.79    8.40
  -3  -2  -3  121.09    7.00
  -3   2  -3  110.89    8.80
  -3   2  -3  118.19    7.90
  -3   2  -3  108.99    8.20
  -3   2  -3  123.69    8.70
   3   2   3  110.99    8.80
  -3   2  -3  113.79    9.00
  -4  -2  -3  544.15   27.90
  -4  -2  -3  521.15   28.00
   4  -2   3  534.25   29.00
  -4  -2  -3  526.85   27.90
   4  -2   3  498.35   30.20
  -4  -2  -3  509.25   27.80
   4  -2   3  523.65   29.00
  -4   2  -3  497.05   28.90
  -4   2  -3  539.45   29.20
   4   2   3  512.65   29.10
  -4   2  -3  506.35   28.50
  -4   2  -3  544.35   29.20
  -5  -2  -3  214.08   13.00
  -5  -2  -3  219.38   13.00
  -5  -2  -3  206.98   12.90
   5  -2   3  211.28   14.00
   5  -2   3  207.58   15.60
   5  -2   3  231.58   14.30
  -5  -2  -3  239.48   13.40
  -5   2  -3  195.28   13.90
  -5   2  -3  215.48   14.10
  -5   2  -3  218.38   13.50
   5   2   3  219.28   14.10
  -5   2  -3  227.38   14.30
   6  -2   3   -5.30    3.20
  -6  -2  -3    1.80    2.60
   6  -2   3   -5.50    3.00
   6  -2   3    4.50    6.10
  -6  -2  -3    1.00    2.70
  -6  -2  -3   -5.40    2.40
   6   2   3   -1.40    3.60
  -6   2  -3    1.80    3.60
   6   2   3   -2.40    1.90
  -6   2  -3   -0.50    3.00
  -6   2  -3    0.30    1.00
   7  -2   3   64.59   10.40
  -7  -2  -3   75.09    7.00
  -7  -2  -3   64.89    6.50
   7  -2   3   51.49    6.90
  -7  -2  -3   63.09    6.50
   7  -2   3   60.59    7.30
   7   2   3   58.99    5.50
   7   2   3   81.19    7.70
  -7   2  -3   32.30    5.70
  -7   2  -3   45.00    6.40
  -8  -2  -3    4.40    3.20
   8  -2   3    0.10    6.70
  -8  -2  -3   -4.30    2.90
   8  -2   3   -0.50    3.80
  -8  -2  -3    1.60    3.40
   8  -2   3   -4.50    4.00
   8   2   3   -1.40    2.60
  -8   2  -3    0.90    3.40
   8   2   3   -1.10    3.90
  -8   2  -3    9.00    4.40
   9  -2   3  148.09   12.30
  -9  -2  -3  138.29   10.70
  -9  -2  -3  133.09   10.80
   9  -2   3  137.19   11.80
   9  -2   3  142.99   17.10
  -9  -2  -3  132.29   10.90
  -9   2  -3  140.79   11.60
   9   2   3  138.49   10.00
   9   2   3  143.09   11.00
  -9   2  -3  137.79   11.30
 -10  -2  -3   26.70    5.60
  10  -2   3   31.90    7.00
 -10  -2  -3   29.30    5.60
 -10  -2  -3   25.40    5.50
  10  -2   3   23.70   10.00
  10  -2   3   18.30    6.40
 -10   2  -3   26.20    6.10
 -10   2  -3   26.50    6.30
  10   2   3   29.00    5.80
  10   2   3   18.80    4.70
 -11  -2  -3   86.69    9.60
 -11  -2  -3   78.19    9.10
  11  -2   3   52.79    8.80
  11  -2   3   65.99   13.50
 -11  -2  -3   74.79    8.80
  11   2   3   68.89    7.70
  11   2   3   64.29    8.10
 -11   2  -3   63.59    9.00
 -11   2  -3   80.99    9.80
  12  -2   3   44.60    8.40
 -12  -2  -3   34.20    6.90
  12  -2   3   42.30   12.20
 -12  -2  -3   69.09    9.20
 -12   2  -3   39.20    7.50
  12   2   3   36.50    6.80
 -12   2  -3   56.19    9.00
 -13  -2  -3   31.90    7.20
  13  -2   3   11.90    6.60
 -13  -2  -3   33.70    7.30
  13  -2   3   35.00   12.30
 -13   2  -3   36.40    7.40
 -13   2  -3   34.40    7.90
  13   2   3   32.40    6.40
 -14  -2  -3   56.49    9.10
  14  -2   3   22.90    6.70
 -14  -2  -3   45.50    8.60
  14  -2   3   47.40   13.60
 -14   2  -3   38.80    7.70
  14   2   3   32.00    6.70
  15  -2   3   25.10   12.90
  15  -2   3   27.70    8.30
 -15  -2  -3   23.80    7.10
 -15  -2  -3   27.40    8.00
  15   2   3   28.20    6.40
 -15   2  -3   25.00    7.80
  16  -2   3  -10.70    5.90
 -16  -2  -3    1.00    5.80
 -16  -2  -3   -0.30    6.10
  16  -2   3   -9.10   10.70
 -16   2  -3    1.70    6.20
  17  -2   3   10.10   13.00
 -17  -2  -3   20.60    7.60
  17  -2   3   -1.90    6.90
 -17  -2  -3   14.30    7.50
 -17   2  -3   -3.70    5.60
 -18  -2  -3   -0.70    6.40
  18  -2   3    3.20    7.40
 -18  -2  -3   16.40    8.40
  18  -2   3  -12.50   12.50
 -18   2  -3   10.40    7.40
  19  -2   3   22.00   16.90
 -19  -2  -3    2.20    7.00
 -19  -2  -3   -1.30    7.40
 -19   2  -3    2.00    7.60
  20  -2   3    2.70   17.00
 -20  -2  -3   -1.50    8.40
 -20  -2  -3    2.70    7.60
 -20   2  -3   -0.50    7.30
  21  -2   3    5.60   17.70
 -21  -2  -3    1.00    9.60
 -21  -2  -3   -1.00    8.40
 -21   2  -3   -4.30    6.90
 -22  -2  -3   10.40    8.90
 -22  -2  -3   -2.50    9.50
  22  -2   3   10.70   20.10
 -22   2  -3   -3.40    8.00
 -22  -3   3   15.40   10.60
  22  -3  -3  -19.10   18.80
 -22  -3   3   16.50    9.40
 -22   3   3   -1.30    7.40
  21  -3  -3    9.10   18.10
 -21  -3   3   -2.70    8.50
 -21  -3   3    1.60    7.70
  21  -3  -3   25.70   10.90
 -21   3   3   -2.30    7.20
  20  -3  -3   18.80   18.60
 -20  -3   3   15.40    8.30
  20  -3  -3    6.70    9.70
 -20  -3   3    8.90    8.50
 -20   3   3    2.10    7.10
  19  -3  -3    5.20   16.10
 -19  -3   3    7.10    7.40
  19  -3  -3  -14.10    6.20
 -19  -3   3   -0.80    6.80
 -19   3   3    3.70    6.80
  19   3  -3    4.20    8.00
  18  -3  -3  -12.00   14.10
  18  -3  -3   -3.00    7.90
 -18  -3   3    8.20    7.30
 -18  -3   3    8.60    6.50
  18   3  -3    7.50    8.10
 -18   3   3    7.80    6.90
  17  -3  -3   16.60    7.90
 -17  -3   3    7.20    6.40
 -17  -3   3   13.40    6.40
  17  -3  -3  -12.60   12.80
 -17   3   3   12.00    7.00
  17   3  -3    3.10    7.10
 -16  -3   3    7.10    5.70
 -16  -3   3    8.80    5.90
  16  -3  -3  -20.90   10.70
  16  -3  -3    7.30    7.30
  16   3  -3   10.40    7.30
 -16   3   3   22.00    7.00
  15  -3  -3    0.00    6.00
 -15  -3   3    0.80    5.30
 -15  -3   3   -6.40    4.00
  15  -3  -3   10.60   12.50
  15   3  -3   -0.10    6.60
 -15   3   3    6.70    5.90
  14  -3  -3  -12.60    4.90
  14  -3  -3   -2.40   10.50
 -14  -3   3    0.80    4.90
 -14  -3   3    0.60    4.50
 -14   3   3    1.00    5.10
  14   3  -3    0.40    6.70
  13  -3  -3   10.40   11.00
 -13  -3   3   18.20    5.80
 -13  -3   3    4.10    4.40
  13  -3  -3   11.60    6.40
  13   3  -3    7.30    6.90
 -13   3   3   16.30    5.90
 -12  -3   3    3.10    4.70
 -12  -3   3    0.40    4.00
  12  -3  -3  -10.20    4.50
  12  -3  -3   -3.80    9.20
  12   3  -3   -3.50    5.90
 -12   3   3   -1.80    4.30
  11  -3  -3   18.20   10.60
 -11  -3   3   12.70    4.50
 -11  -3   3   21.20    5.40
 -11  -3   3   18.60    5.50
  11  -3  -3    9.20    5.50
 -11   3   3   13.10    5.50
  11   3  -3   14.20    6.80
  10  -3  -3    3.80    8.40
 -10  -3   3    9.90    4.70
  10  -3  -3    2.70    4.90
 -10  -3   3   -3.00    3.20
 -10  -3   3    1.40    3.70
  10  -3  -3    1.90    4.60
 -10   3   3    4.90    3.70
 -10   3   3   -4.00    3.90
  10   3  -3    7.10    6.60
  -9  -3   3   26.40    5.30
  -9  -3   3   17.40    4.70
   9  -3  -3   14.80    5.70
   9  -3  -3   32.40    9.90
   9  -3  -3   15.70    5.30
  -9   3   3   20.80    5.10
   9   3  -3   40.70    7.60
   9   3  -3   39.70    8.40
  -9   3   3   29.10    5.00
   8  -3  -3   31.30    5.60
   8  -3  -3   16.30    9.30
   8  -3  -3   44.50    6.20
  -8  -3   3   28.30    4.80
  -8  -3   3   35.50    5.50
   8   3  -3   35.20    8.20
   8   3  -3   37.00    6.90
  -8   3   3   37.70    5.50
  -7  -3   3    3.50    3.00
   7  -3  -3    0.70    4.10
   7  -3  -3    1.60    3.70
  -7  -3   3   -0.50    2.60
   7  -3  -3  -10.00    6.30
  -7   3   3   -2.10    2.90
   7   3  -3    4.60    4.60
   7   3  -3   12.50    6.30
  -6  -3   3   59.59    6.20
  -6  -3   3   46.90    5.50
   6  -3  -3   52.49    6.10
   6  -3  -3   55.69    6.30
   6  -3  -3   40.60    9.60
  -6   3   3   46.90    5.40
   6   3  -3   41.60    7.80
   6   3  -3   62.89    7.10
  -5  -3   3   39.70    4.80
   5  -3  -3   34.70    4.80
  -5  -3   3   30.30    4.40
   5  -3  -3   31.30    4.60
   5  -3  -3   30.90    8.40
  -5  -3   3   50.39    6.80
  -5   3   3   30.10    4.10
   5   3  -3   33.10    7.00
   5   3  -3   52.89    6.10
  -4  -3   3   40.50    4.90
  -4  -3   3   62.39    5.80
   4  -3  -3   45.10    4.90
   4  -3  -3   38.70    4.70
  -4  -3   3   44.20    5.00
   4  -3  -3   46.30    8.80
  -4   3   3   46.50    7.80
   4   3  -3   52.79    7.90
   4   3  -3   51.39    5.80
  -4   3   3   55.19    5.50
  -4   3   3   39.10    4.20
  -3  -3   3   21.00    3.50
   3  -3  -3   23.80    3.40
  -3  -3   3   28.40    3.80
  -3  -3   3   31.10    4.10
   3  -3  -3   14.10    3.00
   3  -3  -3   27.40    7.50
   3   3  -3   23.30    4.30
   3   3  -3   18.90    5.70
  -3   3   3   24.30    2.80
  -3   3   3   27.40    3.60
  -3   3   3   22.50    6.30
   2  -3  -3   74.99    9.80
  -2  -3   3   55.79    5.40
   2  -3  -3   58.89    4.50
   2  -3  -3   50.59    4.50
  -2  -3   3   66.09    5.50
  -2  -3   3   63.39    5.40
  -2  -3   3   66.99    6.20
  -2  -3   3   64.29    5.70
   2   3  -3   65.99    5.90
  -2   3   3   62.19    8.40
   2   3  -3   65.39    6.20
  -2   3   3   52.99    3.80
  -2   3   3   60.79    4.00
   2   3  -3   57.79    8.10
  -2   3   3   54.69    4.10
  -1  -3   3  278.87   15.80
  -1  -3   3  256.17   15.70
  -1  -3   3  294.97   15.80
   1  -3  -3  249.28   14.40
  -1  -3   3  279.47   16.50
  -1  -3   3  298.47   16.00
   1  -3  -3  303.57   19.60
  -1   3   3  274.27   18.30
   1   3  -3  290.67   18.50
   1   3  -3  269.47   15.80
   1   3  -3  253.97   15.80
   0  -3   3   -0.60    2.60
   0  -3   3   -0.40    2.50
   0  -3   3   -2.90    2.40
   0  -3   3   -0.30    2.20
   0  -3   3    0.50    3.30
   0   3  -3   -1.30    3.90
   0   3  -3   -2.80    2.40
   0   3   3   -1.90    4.50
   1  -3   3    6.70    3.10
   1  -3   3    3.70    2.90
   1  -3   3    2.50    2.60
   1  -3   3    8.80    4.40
  -1   3  -3    1.90    2.80
   1   3   3    9.30    4.90
  -1   3  -3    6.10    4.70
   2  -3   3   39.10    5.20
  -2  -3  -3   39.70    2.60
   2  -3   3   43.40    6.90
   2  -3   3   39.60    5.00
  -2  -3  -3   34.10    2.70
  -2   3  -3   36.30    6.70
   2   3   3   45.10    7.50
  -2   3  -3   41.10    5.30
  -3  -3  -3   40.00    3.40
   3  -3   3   35.80    5.40
   3  -3   3   50.39    5.90
  -3  -3  -3   42.20    3.50
   3  -3   3   40.00    7.10
  -3  -3  -3   40.20    2.70
  -3   3  -3   48.30    5.90
  -3   3  -3   40.50    5.00
   3   3   3   47.00    7.30
  -3   3  -3   39.10    4.90
  -3   3  -3   42.30    7.10
  -4  -3  -3    3.30    2.10
  -4  -3  -3    1.90    1.90
  -4  -3  -3    2.80    1.60
   4  -3   3    5.60    3.80
  -4  -3  -3    1.00    2.10
   4  -3   3    0.90    3.50
   4  -3   3    1.90    5.60
  -4   3  -3   -0.50    2.30
  -4   3  -3    3.40    3.10
   4   3   3    5.20    4.50
  -4   3  -3    2.50    4.60
  -4   3  -3    5.00    3.90
  -5  -3  -3   10.00    3.00
  -5  -3  -3    1.40    2.00
   5  -3   3    2.80    3.60
  -5  -3  -3    2.10    2.50
   5  -3   3    3.40    3.70
  -5  -3  -3    2.10    2.30
   5  -3   3   13.20    6.30
  -5   3  -3    7.70    3.50
   5   3   3    0.30    4.40
  -5   3  -3    3.90    3.00
  -5   3  -3    6.40    4.20
  -5   3  -3   -9.20    3.50
   6  -3   3   35.00    6.30
   6  -3   3   55.09    7.20
  -6  -3  -3   40.10    5.10
   6  -3   3   48.90    9.50
  -6  -3  -3   61.09    6.00
  -6  -3  -3   47.30    5.10
  -6  -3  -3   60.09    6.20
  -6   3  -3   59.99    6.40
  -6   3  -3   42.10    7.00
  -6   3  -3   51.99    8.00
   6   3   3   58.09    8.40
  -6   3  -3   57.89    7.10
   7  -3   3  129.49   10.80
  -7  -3  -3  120.19    9.10
  -7  -3  -3  114.29    8.90
   7  -3   3  101.19   10.70
  -7  -3  -3  127.99    9.00
   7  -3   3  127.69   15.30
   7   3   3  114.99   11.60
  -7   3  -3  126.19    9.70
  -7   3  -3  115.59   10.70
  -7   3  -3  108.19   11.30
  -7   3  -3  121.59   11.90
   8  -3   3    3.50    4.70
   8  -3   3    5.40    8.40
   8  -3   3    6.80    4.80
  -8  -3  -3    4.00    3.40
  -8  -3  -3    2.30    3.70
  -8  -3  -3    0.10    3.10
  -8   3  -3    2.70    5.00
  -8   3  -3   -0.50    4.00
  -8   3  -3   -5.10    3.50
   8   3   3    0.60    4.80
  -9  -3  -3    1.50    3.50
   9  -3   3   11.80    8.60
  -9  -3  -3    3.20    3.60
   9  -3   3   -9.70    8.40
  -9  -3  -3    0.10    3.80
   9  -3   3    1.30    5.20
  -9   3  -3    0.40    5.50
   9   3   3    1.50    5.20
  -9   3  -3   -5.60    4.20
  -9   3  -3    6.20    4.80
 -10  -3  -3   -0.50    4.10
  10  -3   3    6.10    9.80
 -10  -3  -3    5.20    4.30
  10  -3   3    5.10    5.70
 -10  -3  -3   13.70    4.50
 -10   3  -3    6.80    5.30
  10   3   3    9.90    5.60
 -10   3  -3   13.30    6.50
 -11  -3  -3   15.00    5.00
 -11  -3  -3   20.50    5.50
  11  -3   3    5.90   10.50
  11  -3   3    9.30    6.30
 -11   3  -3   28.60    6.90
  11   3   3   27.10    6.50
 -12  -3  -3   -5.10    4.10
  12  -3   3   -0.60   10.80
 -12  -3  -3    3.00    4.60
  12  -3   3    6.60    5.90
 -12   3  -3   -5.20    4.40
  12   3   3   -3.30    4.80
  13  -3   3    5.30    6.20
 -13  -3  -3   -3.90    4.30
  13  -3   3  -16.00    9.20
 -13  -3  -3   -3.50    4.00
 -13   3  -3    6.20    6.00
  13   3   3    4.10    5.60
  14  -3   3   15.70   12.60
 -14  -3  -3   -6.30    4.40
 -14  -3  -3    3.50    5.30
  14  -3   3    6.80    6.80
 -14   3  -3  -10.70    4.50
  14   3   3    9.20    5.80
 -15  -3  -3   -5.40    4.80
  15  -3   3   -5.40    6.40
  15  -3   3   -4.50   11.20
 -15  -3  -3  -12.80    5.10
 -15   3  -3    9.50    7.10
  15   3   3    0.90    5.40
  16  -3   3   -0.70   13.10
 -16  -3  -3    3.30    6.20
  16  -3   3   -4.70    6.80
 -16  -3  -3   -0.20    5.40
 -16   3  -3    5.80    7.10
  17  -3   3    3.90   13.90
 -17  -3  -3    6.80    7.20
  17  -3   3    2.70    7.20
 -17  -3  -3   -4.90    5.70
 -17   3  -3    3.30    6.30
 -18  -3  -3   -7.70    5.70
  18  -3   3   -5.40   13.60
 -18  -3  -3   12.80    7.60
  18  -3   3   -4.00    7.50
 -18   3  -3    4.80    7.20
  19  -3   3   -7.70    8.00
 -19  -3  -3    2.50    7.80
  19  -3   3   15.00   16.50
 -19  -3  -3    5.80    7.40
 -19   3  -3    0.60    8.30
 -19   3  -3   -5.40    7.40
 -20  -3  -3  -12.50    7.20
 -20  -3  -3   -7.10    7.40
  20  -3   3    1.10   16.50
 -20   3  -3    4.50    7.90
 -20   3  -3   -4.90    9.40
 -21  -3  -3  -12.30    9.00
 -21  -3  -3   10.00    7.90
  21  -3   3   -2.70   17.60
 -21   3  -3  -13.20    7.50
 -21   3  -3   -7.70    8.80
  21  -4  -3    2.50    9.60
 -21  -4   3   -1.20    8.20
  21  -4  -3   -0.20   19.60
 -21   4   3   -5.50    7.60
  20  -4  -3    1.00    9.00
 -20  -4   3   16.90    9.10
  20  -4  -3  -19.40   17.60
 -20   4   3    8.30    7.70
  19  -4  -3   11.80   19.00
  19  -4  -3    2.80    8.10
 -19  -4   3    9.60    7.60
 -19   4   3   -0.90    7.30
  19   4  -3    8.20   10.60
  18  -4  -3    3.90    8.60
 -18  -4   3  -11.30    5.60
  18  -4  -3   -0.90   16.30
 -18  -4   3   -6.20    7.10
 -18   4   3   -1.70    6.50
  18   4  -3   -2.10    8.10
 -17  -4   3   -2.60    5.70
  17  -4  -3  -10.30   14.30
 -17  -4   3    5.30    6.40
  17  -4  -3  -13.00    6.20
 -17   4   3   -5.20    5.70
  17   4  -3    0.20    7.30
  16  -4  -3   -4.10   14.40
 -16  -4   3    0.00    5.60
 -16  -4   3   -8.50    4.80
  16  -4  -3    0.60    6.30
 -16   4   3   -0.10    5.30
  16   4  -3   14.30    8.70
  15  -4  -3    5.50   13.10
 -15  -4   3    3.20    5.50
  15  -4  -3   -0.40    6.20
 -15  -4   3    7.20    5.70
 -15   4   3    0.00    5.20
  15   4  -3   -8.30    6.80
 -14  -4   3    1.90    5.00
  14  -4  -3   -1.70   12.30
  14  -4  -3   16.80    7.00
 -14  -4   3   -4.40    4.90
  14   4  -3   19.80    8.10
 -14   4   3    0.10    5.20
 -13  -4   3   12.00    5.50
 -13  -4   3    2.20    4.70
  13  -4  -3   -1.70    5.50
  13  -4  -3    3.30   12.40
  13   4  -3   -8.60    6.60
 -13   4   3    1.20    4.80
 -12  -4   3   -2.20    4.30
  12  -4  -3    6.50    5.60
 -12  -4   3   -1.30    3.50
  12  -4  -3   -3.40   11.20
  12   4  -3    5.80    7.20
 -12   4   3   -1.20    4.40
 -11  -4   3    0.10    3.80
  11  -4  -3    6.20   10.20
  11  -4  -3    0.30    4.80
 -11  -4   3   -4.60    4.10
 -11   4   3   -1.00    4.00
  11   4  -3   14.40    7.70
 -10  -4   3   27.20    5.50
 -10  -4   3   21.70    5.30
  10  -4  -3   22.80    6.50
  10  -4  -3   36.20   12.60
  10   4  -3   17.60    8.30
 -10   4   3   34.50    6.00
  -9  -4   3   35.20    5.90
   9  -4  -3   29.10    6.50
  -9  -4   3   33.60    5.80
   9  -4  -3   45.90   12.80
  -9  -4   3   35.10    6.20
  -9   4   3   34.00    5.90
   9   4  -3   48.10    9.90
   8  -4  -3   -1.40    4.10
   8  -4  -3    1.10    4.60
  -8  -4   3    7.60    4.20
  -8  -4   3    2.80    3.50
   8  -4  -3    5.10    9.20
   8   4  -3    0.90    5.10
  -8   4   3    1.10    3.40
   8   4  -3   -2.30    6.60
   7  -4  -3   36.00    6.20
   7  -4  -3   32.10   10.90
  -7  -4   3   29.30    5.10
  -7  -4   3   47.40    6.20
   7  -4  -3   26.00    5.70
  -7   4   3   29.90    5.00
   7   4  -3   40.70    9.50
   7   4  -3   42.70    6.80
   6  -4  -3  153.58   11.50
  -6  -4   3  159.78   11.10
   6  -4  -3  143.59   11.30
   6  -4  -3  115.29   16.20
  -6  -4   3  167.98   11.30
  -6   4   3  153.48   10.80
   6   4  -3  155.48   15.80
   6   4  -3  150.58   11.40
  -6   4   3  155.38   10.60
  -5  -4   3    7.30    3.70
   5  -4  -3    7.00    3.90
   5  -4  -3    7.10    3.60
  -5  -4   3    4.00    3.50
   5  -4  -3    6.10    7.70
   5   4  -3    7.80    4.40
  -5   4   3    0.90    5.90
  -5   4   3    5.60    3.20
  -5   4   3   10.30    3.00
   5   4  -3   11.70    6.60
   4  -4  -3   45.90    5.40
  -4  -4   3   38.80    5.50
  -4  -4   3   54.69    6.00
   4  -4  -3   39.90   10.20
   4  -4  -3   55.29    5.80
  -4  -4   3   41.40    5.20
  -4   4   3   52.59    4.50
   4   4  -3   51.89    6.20
   4   4  -3   53.39    9.60
  -4   4   3   49.00    9.30
  -4   4   3   56.69    5.60
  -4   4   3   47.30    4.90
  -3  -4   3    9.50    4.60
   3  -4  -3   17.20    8.70
   3  -4  -3    7.30    3.10
  -3  -4   3   14.90    3.50
   3  -4  -3   11.80    3.40
  -3  -4   3    6.40    3.50
  -3  -4   3    9.80    3.50
  -3  -4   3   14.20    3.00
  -3   4   3    7.50    2.10
   3   4  -3   15.10    6.90
  -3   4   3    9.50    2.60
  -3   4   3   13.90    6.60
   3   4  -3   14.60    4.20
  -2  -4   3   -1.90    2.30
   2  -4  -3   -0.30    2.10
  -2  -4   3    2.30    2.90
   2  -4  -3   -0.90    6.80
  -2  -4   3    3.30    4.50
   2  -4  -3   -1.60    2.30
  -2  -4   3    0.70    3.10
  -2  -4   3    0.60    2.70
   2   4  -3    3.80    6.40
   2   4  -3    1.70    3.40
  -2   4   3    1.60    6.10
  -1  -4   3   41.40    5.30
   1  -4  -3   24.10    8.20
  -1  -4   3   29.40    3.90
   1  -4  -3   25.10    3.30
   1  -4  -3   29.30    3.10
  -1  -4   3   34.70    6.70
  -1  -4   3   24.60    4.40
  -1   4   3   37.40    8.30
   1   4  -3   28.60    5.10
   1   4  -3   41.50    8.20
   1   4  -3   32.20    4.50
   0  -4  -3    6.10    6.80
   0  -4  -3    4.00    1.70
   0  -4  -3    0.80    1.50
   0  -4   3    0.90    3.60
   0  -4   3    1.40    3.00
   0  -4   3    6.00    5.10
   0   4   3   -3.60    5.30
   0   4  -3    0.40    5.60
   0   4  -3   -3.80    2.90
   0   4  -3   -1.10    3.80
   1  -4   3   -0.40    3.60
  -1  -4  -3   -1.50    1.20
  -1  -4  -3   -1.00    1.40
   1  -4   3   -4.80    3.00
   1  -4   3   -0.20    5.40
  -1   4  -3   -5.50    3.40
  -1   4  -3    1.80    3.10
   1   4   3   -1.20    5.20
  -1   4  -3    2.20    6.10
   2  -4   3   23.00    5.10
   2  -4   3   20.20    4.70
  -2  -4  -3   20.80    2.40
  -2  -4  -3   25.00    2.50
   2  -4   3   24.00    7.30
  -2   4  -3   35.80    8.30
   2   4   3   25.10    7.40
  -2   4  -3   26.90    4.90
   3  -4   3   24.70    5.60
  -3  -4  -3   15.60    2.50
   3  -4   3   36.30    8.30
  -3  -4  -3   22.40    2.80
   3  -4   3   14.00    4.80
  -3   4  -3   19.50    4.90
  -3   4  -3   11.70    6.90
   3   4   3   19.30    7.10
   4  -4   3    3.90    7.30
  -4  -4  -3    0.90    2.00
   4  -4   3    3.90    4.30
   4  -4   3    4.80    4.50
  -4   4  -3    0.00    6.00
   4   4   3    5.10    6.00
  -4   4  -3    3.10    4.10
   5  -4   3    9.50    8.40
   5  -4   3    4.30    4.90
   5  -4   3   -1.90    3.90
  -5  -4  -3    3.60    2.40
  -5   4  -3   10.50    6.40
   5   4   3   -0.10    6.40
  -5   4  -3    7.70    4.10
  -5   4  -3    1.90    4.40
  -6  -4  -3   10.30    2.50
   6  -4   3   21.80    5.60
   6  -4   3   14.80    9.20
  -6  -4  -3    9.80    3.20
   6  -4   3   11.90    5.10
  -6   4  -3   13.90    4.70
  -6   4  -3   16.60    6.40
   6   4   3    9.30    6.50
  -6   4  -3    8.40    5.40
  -7  -4  -3    6.50    3.40
  -7  -4  -3    4.20    2.60
   7  -4   3   -4.00    4.80
   7  -4   3    3.40    8.20
  -7  -4  -3   -4.20    3.00
  -7   4  -3    2.80    6.00
  -7   4  -3   10.30    5.30
   7   4   3  -11.90    4.80
  -7   4  -3    8.10    4.50
  -8  -4  -3   44.20    6.10
   8  -4   3   49.99    8.40
  -8  -4  -3   49.20    5.60
  -8  -4  -3   59.79    6.90
   8  -4   3   59.59   13.40
   8   4   3   46.30    9.20
  -8   4  -3   47.80    8.20
  -8   4  -3   63.89    7.90
   9  -4   3   15.10   10.80
  -9  -4  -3   -0.70    3.10
  -9  -4  -3   -3.90    3.20
   9  -4   3   -4.10    5.30
  -9   4  -3    1.60    4.50
  -9   4  -3   -2.80    4.90
   9   4   3   11.10    6.70
 -10  -4  -3    9.20    4.30
  10  -4   3    2.90   10.90
  10  -4   3   18.40    6.60
 -10  -4  -3    6.10    3.80
 -10   4  -3    8.00    5.50
 -10   4  -3    8.70    6.50
  10   4   3    6.40    6.40
 -11  -4  -3   -8.10    3.10
 -11  -4  -3    1.70    3.90
  11  -4   3   -1.40    5.60
  11  -4   3   -7.30   11.70
  11   4   3    7.40    6.50
 -11   4  -3    2.70    4.90
 -11   4  -3   -1.20    6.10
 -12  -4  -3    7.00    4.40
  12  -4   3    0.00    6.10
  12  -4   3   22.10   14.50
 -12  -4  -3    2.40    4.40
 -12   4  -3    0.90    5.50
 -12   4  -3    1.40    6.90
  12   4   3    0.60    6.60
 -13  -4  -3    2.10    4.60
  13  -4   3   -3.80    5.90
  13  -4   3   -8.70   10.90
  13   4   3   -4.50    6.20
 -13   4  -3   -5.00    5.70
 -13   4  -3    7.80    7.30
  14  -4   3   -1.10    6.50
  14  -4   3   10.30   13.50
 -14  -4  -3   -1.00    5.10
 -14   4  -3   -1.20    6.90
  14   4   3   -2.60    6.30
 -14   4  -3   -7.20    5.60
  15  -4   3   -4.70    7.00
  15  -4   3   -7.60   12.60
 -15  -4  -3   -2.20    5.80
 -15   4  -3    6.70    7.40
 -15   4  -3  -10.20    5.80
  15   4   3   -6.80    6.00
 -16  -4  -3   -7.40    6.00
  16  -4   3  -11.80    6.60
  16  -4   3  -26.10   13.80
 -16   4  -3  -11.80    6.40
 -16   4  -3    6.10    7.90
  17  -4   3    0.50    8.90
  17  -4   3   -7.40   14.90
 -17  -4  -3    2.10    6.30
 -17   4  -3   15.80    8.50
 -17   4  -3    4.70    8.50
  18  -4   3    4.10    9.00
  18  -4   3  -17.20   14.80
 -18  -4  -3   -3.90    7.30
 -18   4  -3    9.10    8.30
 -18   4  -3   -1.20    8.00
  19  -4   3   -5.30   16.50
 -19  -4  -3   18.20    9.00
  19  -4   3   -2.50    8.70
 -19   4  -3  -11.10    6.80
 -19   4  -3   -3.20    8.90
 -20  -4  -3    3.80    7.90
  20  -4   3   -6.20   18.00
  19  -5  -3  -45.60   18.90
  18  -5  -3   12.60    8.60
  18  -5  -3   -9.30   19.60
 -18  -5   3   -3.90    6.80
 -18   5   3    3.90   10.70
  18   5  -3    6.70    9.30
 -18   5   3   -6.50   10.60
  17  -5  -3  -19.90   17.80
  17  -5  -3    3.30    6.90
 -17  -5   3   -0.60    6.60
 -17   5   3  -10.80    7.90
 -17   5   3   13.40    7.90
  17   5  -3    8.90   10.00
 -16  -5   3    2.80    6.10
  16  -5  -3    7.10    8.50
  16  -5  -3   14.20   16.90
 -16   5   3   -5.50    7.30
 -16   5   3   -8.20    5.60
  16   5  -3   -5.90    8.10
  15  -5  -3   -3.70   14.90
  15  -5  -3    0.30    7.60
 -15  -5   3    2.20    5.10
 -15   5   3   -2.50    6.00
  15   5  -3   -9.40    7.80
 -15   5   3   10.70    7.90
 -14  -5   3    1.20    5.00
  14  -5  -3  -12.10   13.00
  14  -5  -3   -1.30    6.20
  14   5  -3   12.00    9.10
 -14   5   3    1.10    6.30
 -14   5   3   12.10    6.30
  13  -5  -3    9.60    7.10
  13  -5  -3   18.60   15.60
 -13  -5   3    0.00    4.90
 -13   5   3    2.80    5.50
  13   5  -3    6.80    8.90
 -13   5   3    7.60    6.70
  12  -5  -3   -1.30    5.20
  12  -5  -3    4.60   12.50
 -12  -5   3    8.70    5.00
  12   5  -3   10.20    8.80
 -12   5   3   11.80    6.80
 -12   5   3   -4.90    5.00
 -11  -5   3    6.30    4.80
  11  -5  -3   17.50   12.90
  11  -5  -3    7.90    6.80
  11   5  -3    0.90    7.50
 -11   5   3   10.00    5.30
 -11   5   3    6.60    6.20
  10  -5  -3    3.70   11.00
 -10  -5   3    7.20    4.60
  10  -5  -3    4.20    5.50
 -10   5   3    5.10    5.20
  10   5  -3    7.80    8.10
 -10   5   3    8.50    5.60
  -9  -5   3   -0.20    3.80
   9  -5  -3   -2.50    4.60
   9  -5  -3    7.70   11.80
   9   5  -3   -0.20    7.20
  -9   5   3   -3.20    6.50
  -8  -5   3    7.90    4.20
   8  -5  -3  -12.80   10.20
   8  -5  -3   -5.70    4.20
   8   5  -3   11.50    7.90
  -7  -5   3   -2.50    3.40
   7  -5  -3   -2.60   10.10
   7  -5  -3    0.90    4.30
   7   5  -3    9.30    8.10
   6  -5  -3   -2.10    3.70
  -6  -5   3   -4.10    3.10
   6  -5  -3    0.20    9.10
  -6  -5   3    6.60    4.50
   6  -5  -3   -1.80    4.20
   6   5  -3    3.60    7.40
  -5  -5   3   32.40    5.70
  -5  -5   3   13.80    4.20
   5  -5  -3   13.90    9.90
  -5  -5   3   33.90    8.40
   5  -5  -3   23.30    5.10
   5  -5  -3   16.50    4.60
   5   5  -3   16.70    8.40
  -4  -5   3   12.10    4.60
  -4  -5   3    2.10    3.50
   4  -5  -3   11.70    4.00
  -4  -5   3   11.40    6.00
   4  -5  -3    0.60    8.60
   4  -5  -3    7.30    4.00
   4   5  -3   -0.90    6.40
  -4   5   3   20.70    7.80
   3  -5  -3    2.30    3.30
  -3  -5   3    1.50    4.00
  -3  -5   3   -2.90    4.90
   3  -5  -3    6.50    8.80
  -3  -5   3   -6.90    2.60
   3  -5  -3    6.40    3.30
   3   5  -3    7.70    7.50
  -3   5   3   -6.20    5.50
  -2  -5   3    1.50    4.20
   2  -5  -3    2.40    8.20
   2  -5  -3    0.00    2.70
  -2  -5   3   -3.60    5.30
   2  -5  -3    3.70    3.10
  -2  -5   3    3.30    3.20
   2   5  -3    0.60    5.90
  -2   5   3    0.60    6.10
   1  -5  -3   -5.70    6.80
  -1  -5   3    2.50    4.40
  -1  -5   3   -0.40    3.10
   1  -5  -3    0.90    2.60
   1  -5  -3   -4.20    2.60
  -1  -5   3    4.90    6.00
  -1   5   3    0.30    6.60
   1   5  -3   -6.80    5.80
   0  -5   3   31.20    8.20
   0  -5  -3   19.70    3.00
   0  -5   3   23.10    4.70
   0  -5   3   26.10    5.70
   0  -5  -3   36.80    9.80
   0  -5  -3   20.30    3.20
   0   5  -3   29.70    8.20
   0   5  -3   15.60    5.10
   0   5   3   18.40    8.10
   1  -5   3    9.20    7.30
  -1  -5  -3   15.90    2.70
   1  -5   3   18.70    4.80
   1  -5   3   18.50    5.30
  -1  -5  -3   18.30    2.60
  -1  -5  -3   24.30    8.90
  -1   5  -3   13.30    7.20
  -1   5  -3   15.30    4.00
  -1   5  -3   24.80    4.80
   1   5   3   16.90    7.60
  -2  -5  -3    5.30    7.40
   2  -5   3   -0.50    7.10
   2  -5   3   -1.50    4.50
  -2  -5  -3    5.50    2.10
   2  -5   3    0.70    4.00
  -2  -5  -3   -0.40    1.80
  -2   5  -3   -7.60    3.90
  -2   5  -3   -8.80    5.90
   2   5   3   -4.90    6.20
  -2   5  -3   -0.40    3.50
  -3  -5  -3   25.40    3.30
   3  -5   3   27.20    9.50
  -3  -5  -3   15.90    3.00
   3  -5   3   25.20    5.60
   3   5   3   26.50    8.20
  -3   5  -3   29.00    9.00
  -3   5  -3   38.00    5.60
  -4  -5  -3    1.80    2.20
   4  -5   3    4.00    8.10
  -4  -5  -3    0.40    2.50
   4  -5   3    2.30    4.30
  -4   5  -3    0.30    5.80
   4   5   3   -5.60    6.40
  -4   5  -3   -0.20    4.10
  -5  -5  -3   17.00    3.40
   5  -5   3   14.20    9.80
   5  -5   3   19.90    5.80
  -5  -5  -3   25.90    4.00
  -5   5  -3   29.40    8.60
   5   5   3   32.60    9.20
  -5   5  -3   26.80    5.70
   6  -5   3   -9.20    4.30
  -6  -5  -3    5.40    3.50
   6  -5   3   -9.20    9.30
  -6  -5  -3    2.30    2.90
   6   5   3    0.20    6.60
  -6   5  -3    3.40    6.80
  -6   5  -3   -4.00    4.40
   7  -5   3   -3.70    4.40
  -7  -5  -3   -1.00    3.00
   7  -5   3   -7.00    9.70
  -7  -5  -3   -4.00    3.60
   7   5   3    0.70    6.70
  -7   5  -3   -5.80    4.60
  -7   5  -3   -1.50    4.30
  -7   5  -3    4.50    6.70
  -8  -5  -3   -0.30    3.10
   8  -5   3   -1.80   10.70
   8  -5   3    9.60    6.50
  -8  -5  -3   -0.60    5.90
   8   5   3    2.90    6.90
  -8   5  -3    3.70    5.30
  -8   5  -3   -4.20    4.20
   9  -5   3  -10.60   11.30
   9  -5   3   -1.50    5.90
  -9  -5  -3    0.90    3.70
   9   5   3    3.70    7.40
  -9   5  -3   -3.70    4.50
  -9   5  -3    3.00    6.00
 -10  -5  -3   -2.40    3.70
  10  -5   3   -0.40    6.20
  10  -5   3   -3.30   12.40
 -10   5  -3   10.30    7.00
 -10   5  -3    7.60    5.40
  10   5   3   26.10    9.00
 -11  -5  -3    3.00    4.20
  11  -5   3   -1.70   13.50
  11  -5   3    1.40    5.60
  11   5   3    6.00    7.40
 -11   5  -3    4.20    5.80
 -11   5  -3    3.10    6.90
  12  -5   3   -7.80   12.10
  12  -5   3   -2.00    6.40
 -12  -5  -3    5.10    4.70
 -12   5  -3   -0.90    5.80
  12   5   3   -6.60    6.50
 -12   5  -3   -2.90    6.50
  13  -5   3   -0.80   14.40
 -13  -5  -3    0.90    5.10
  13  -5   3   -0.40    6.60
 -13   5  -3    3.80    6.30
  13   5   3    4.00    7.90
 -13   5  -3    2.50    7.20
 -14  -5  -3    4.40    6.10
  14  -5   3  -22.80   14.60
  14  -5   3    2.80    7.70
 -14   5  -3    4.30    6.90
 -14   5  -3   -2.60    7.50
  14   5   3   14.90    8.50
  15  -5   3   -0.30   17.60
  15  -5   3    5.30    8.10
 -15  -5  -3    5.50    6.50
 -15   5  -3    7.70    7.00
 -15   5  -3   -1.90    7.90
  16  -5   3   -7.10    7.90
  16  -5   3   14.50   16.90
 -16  -5  -3    0.90    6.10
 -16   5  -3   -5.00    6.70
 -16   5  -3   15.40   10.00
  17  -5   3  -24.00   16.90
 -17  -5  -3    8.60    7.20
  17  -5   3   -7.60    9.00
 -17   5  -3    3.50    9.10
 -17   5  -3   14.30    7.90
 -15  -6   3   -6.80    5.80
  15  -6  -3    1.70   19.30
  15  -6  -3   10.20    8.80
  15   6  -3   -2.20    9.50
  14  -6  -3    9.30    8.10
  14  -6  -3    2.10   17.20
 -14  -6   3    1.00    5.70
  14   6  -3    7.20    9.50
 -13  -6   3    1.50    5.30
  13  -6  -3   13.80   17.60
  13  -6  -3    0.90    6.60
  13   6  -3   14.20   10.00
  12  -6  -3    1.60    6.70
  12  -6  -3    3.10   14.60
 -12  -6   3    7.20    5.70
  12   6  -3   -8.40    8.30
  11  -6  -3   -1.90   15.60
 -11  -6   3    3.30    4.80
  11  -6  -3   -7.40    5.40
  11   6  -3   -2.50    8.80
  10  -6  -3  -14.70   11.40
  10  -6  -3   -1.90    5.60
 -10  -6   3   -3.80    4.20
  10   6  -3   -0.30    8.80
   9  -6  -3    1.80    4.90
  -9  -6   3    4.60    4.70
   9  -6  -3    2.20   14.50
   9   6  -3    1.30    8.80
   8  -6  -3   -8.60   11.30
  -8  -6   3   -3.80    4.20
   8  -6  -3    2.20    4.70
   8   6  -3   -3.20    7.90
  -7  -6   3    1.20    4.00
   7  -6  -3    7.00   13.00
   7  -6  -3    2.70    5.00
   7   6  -3    7.00    8.90
   6  -6  -3   -4.50   10.80
  -6  -6   3   -2.10    3.90
   6  -6  -3   -6.60    4.00
   6   6  -3    4.20    8.40
  -5  -6   3    1.50    3.90
   5  -6  -3   29.50   12.20
   5  -6  -3    2.90    4.20
   5   6  -3   10.80    8.60
   4  -6  -3    9.00    4.30
   4  -6  -3    0.00   10.30
  -4  -6   3   -0.30    3.60
  -4   6   3    2.40    7.40
   4   6  -3    5.20    8.30
   3  -6  -3   -8.60    9.40
  -3  -6   3    1.20    3.90
   3  -6  -3    4.30    4.10
   3  -6  -3   -2.60    3.50
   3   6  -3   -0.40    6.60
  -3   6   3    7.00    7.30
   2  -6  -3    1.00    3.30
   2  -6  -3    1.40    3.40
   2  -6  -3  -11.70    9.20
  -2  -6   3    5.90    4.00
  -2   6   3    5.20    8.30
   2   6  -3   15.40    8.40
   1  -6  -3   -1.40    8.70
   1  -6  -3    2.40    3.20
  -1  -6   3   -0.80    3.50
   1  -6  -3   -1.20    2.90
  -1   6   3    8.00    7.60
   1   6  -3   -6.40    6.50
   0  -6  -3   15.50    3.30
   0  -6  -3   17.60    3.30
   0  -6  -3   19.10   10.30
   0  -6   3   16.60    4.80
   0   6   3   26.90    9.70
   0   6  -3   29.10   10.10
  -1  -6  -3    3.00    2.30
   1  -6   3    0.90    4.00
  -1  -6  -3    0.00    8.90
  -1  -6  -3   -0.70    2.50
   1   6   3   21.40    8.60
  -1   6  -3   -1.20    6.80
   2  -6   3   -0.80    4.00
  -2  -6  -3    0.00    2.40
  -2  -6  -3   -3.70    8.30
  -2  -6  -3    0.60    2.20
   2   6   3    0.70    7.00
  -2   6  -3    1.70    6.60
  -3  -6  -3    6.60    8.30
  -3  -6  -3    2.30    2.60
   3  -6   3    2.80    4.90
  -3  -6  -3    3.00    2.40
   3   6   3   -3.10    7.20
  -3   6  -3    6.30    7.00
  -4  -6  -3   -2.90    2.40
  -4  -6  -3    4.70    8.60
  -4  -6  -3    0.80    2.60
   4  -6   3    6.10    5.20
   4   6   3    2.50    7.60
  -4   6  -3   -1.00    6.70
  -5  -6  -3   -0.20    2.70
   5  -6   3    2.70    5.20
  -5  -6  -3    3.10    3.00
   5   6   3    8.80    8.20
  -5   6  -3    9.00    8.30
  -6  -6  -3   16.40    4.20
   6  -6   3   12.80    6.70
  -6  -6  -3   13.80    3.70
   6   6   3   12.40    8.80
  -6   6  -3    8.30    8.40
  -7  -6  -3    0.10    3.40
   7  -6   3    1.10    5.90
  -7   6  -3    6.30    7.90
   7   6   3   -4.70    7.50
   8  -6   3    2.60    6.40
  -8  -6  -3    8.80    4.00
   8   6   3    2.60    8.30
  -9  -6  -3   -1.30    3.90
   9  -6   3  -11.00    6.00
   9   6   3    0.70    8.70
  10  -6   3    7.90    7.70
 -10  -6  -3   -4.50    4.10
  10   6   3    4.60    8.40
 -11  -6  -3    0.20    4.80
  11  -6   3  -11.30    6.80
  11   6   3    5.10    9.10
  12  -6   3    7.90    7.70
 -12  -6  -3    1.50    5.20
  12   6   3   -7.60    8.60
  13  -6   3   -6.80    8.10
 -13  -6  -3    0.50    5.50
  13   6   3    2.90    9.30
 -14  -6  -3    1.90    5.70
  14  -6   3  -16.00    7.90
  14   6   3    6.80    9.40
 -10  -7   3    2.60    5.00
  10  -7  -3   12.50    7.90
  10   7  -3   14.40   11.00
  -9  -7   3    0.10    4.70
   9  -7  -3  -11.80    5.70
   9   7  -3   14.10    9.90
   8  -7  -3  -11.90    5.00
  -8  -7   3   -0.10    4.70
   8   7  -3    6.20   10.30
   7  -7  -3   -4.80    5.60
  -7  -7   3   -3.10    4.30
   7   7  -3   19.70   11.20
   6  -7  -3   -3.80    5.30
  -6  -7   3   -4.20    4.40
   6   7  -3   16.30    9.90
   5  -7  -3    3.80    5.30
  -5  -7   3   -2.70    4.40
   5   7  -3   -1.50    7.90
  -4  -7   3    0.20    4.50
   4  -7  -3   -5.00    4.50
   4   7  -3    9.10    9.10
  -3  -7   3    3.30    4.30
   3  -7  -3    0.40    3.90
   3   7  -3    3.10    8.60
  -2  -7   3    2.20    4.30
   2  -7  -3   -3.30    3.10
  -2   7   3    8.70   10.00
   2   7  -3   -1.40    8.70
   1  -7  -3    0.60    3.00
  -1  -7   3   -2.10    4.20
  -1   7   3   -7.40    7.10
   1   7  -3    0.40    8.80
   0  -7  -3   -3.10    2.50
   0  -7  -3    6.10    2.60
   0  -7   3   -3.20    4.60
   0   7  -3   -2.00    7.60
   0   7   3   10.40    9.80
  -1  -7  -3    0.50    2.00
   1  -7   3   -0.90    4.50
  -1  -7  -3    6.90    2.10
  -1   7  -3   -4.00    8.80
   1   7   3    2.40    9.20
   2  -7   3   -5.00    4.60
   2   7   3    1.30    9.10
  -2   7  -3    9.20    8.70
   3  -7   3    9.90    5.50
   3   7   3   12.20   10.10
  -3   7  -3   -0.30    9.10
  -4  -7  -3    3.10    1.90
  -4  -7  -3    5.30    2.00
   4  -7   3    6.80    5.70
   4   7   3    3.60    9.30
  -4   7  -3   10.00    9.60
  -5  -7  -3   -2.10    2.10
   5  -7   3   -5.00    5.10
   5   7   3   -6.00    8.20
  -5   7  -3   -2.70    8.10
   6  -7   3   10.60    7.30
  -6  -7  -3    5.10    3.00
   6   7   3   31.10   11.90
  -7  -7  -3   -6.20    3.10
   7  -7   3   15.90    7.70
   7   7   3    9.70   10.50
   8  -7   3    6.60    7.60
  -8  -7  -3    4.50    4.20
   8   7   3   11.70   10.30
  -9  -7  -3    0.10    4.50
   9  -7   3  -14.80    6.10
   9   7   3   -0.90    9.00
 -24   0   4   -5.90    6.80
  24   0  -4   16.90   19.90
 -23   0   4    3.00    7.70
  23   0  -4  -16.10   16.60
  22   0  -4   -3.00   17.00
 -22   0   4   10.60    7.30
 -21   0   4   -7.30    5.90
  21   0  -4   12.70   16.80
 -20   0   4   24.60    7.70
  20   0  -4   32.20   16.20
 -19   0   4    9.70    8.00
 -19   0   4    4.00    5.90
  19   0  -4   -0.10   13.20
 -18   0   4    7.80    6.00
 -18   0   4   12.80    7.60
  18   0  -4    7.10   12.40
 -17   0   4   -1.50    5.70
 -17   0   4   -0.10    4.80
  17   0  -4   -5.40   11.30
  17   0  -4   12.40    6.60
 -16   0   4   36.40    7.50
  16   0  -4   17.20   11.60
 -16   0   4   43.50    8.70
  16   0  -4   19.30    7.60
 -15   0   4   -3.60    4.80
  15   0  -4   -7.50    5.20
 -15   0   4   -1.40    4.80
  15   0  -4    0.40   10.00
 -14   0   4   37.80    7.80
  14   0  -4   46.40    8.10
  14   0  -4   31.40   11.60
 -14   0   4   55.09    8.50
 -13   0   4   -1.00    4.00
  13   0  -4    9.20    5.60
 -13   0   4   -0.70    4.30
  13   0  -4  -10.80    7.70
 -12   0   4  195.38   14.70
  12   0  -4  193.38   17.90
  12   0  -4  169.28   13.70
 -12   0   4  217.58   14.50
 -11   0   4   -5.80    3.20
  11   0  -4   -0.80    4.30
  11   0  -4    0.00    7.10
 -11   0   4   -4.20    3.30
  10   0  -4  188.18   13.50
 -10   0   4  181.48   13.20
  10   0  -4  183.38   15.60
 -10   0   4  189.68   13.00
   9   0  -4    4.10    4.10
  -9   0   4    2.30    3.20
  -9   0   4    1.20    3.50
  -9   0   4    2.80    3.70
   9   0  -4   -3.00    5.70
   9   0  -4    2.00    4.00
  -8   0   4 1189.18   66.39
   8   0  -4 1293.07   66.89
   8   0  -4 1309.17   66.89
   8   0  -4 1212.18   67.39
   8   0  -4 1274.87   68.39
  -8   0   4 1315.17   66.69
   7   0  -4   -2.20    2.50
   7   0  -4   -3.80    4.30
  -7   0   4    0.30    2.50
   7   0  -4   -2.60    2.20
   7   0  -4   -5.50    3.10
  -7   0   4    0.90    2.50
   6   0  -4    1.40    4.60
   6   0  -4   -4.60    4.00
  -6   0   4   -0.50    2.40
   6   0  -4   -5.20    2.60
  -6   0   4    1.20    2.50
  -6   0   4    0.70    3.40
  -5   0   4   -1.40    2.30
   5   0  -4   -1.50    3.80
  -5   0   4    3.10    2.00
  -5   0   4   -1.30    3.00
   5   0  -4    2.40    4.00
   5   0  -4   -2.10    2.90
   5   0  -4   -1.10    2.60
  -5   0   4    0.00    3.00
   4   0  -4   11.60    3.10
   4   0  -4   12.60    3.40
  -4   0   4   10.20    2.90
  -4   0   4   10.60    3.70
  -4   0   4   12.80    3.80
   4   0  -4   12.20    4.50
   4   0  -4   10.30    3.30
  -4   0   4   11.80    2.90
  -3   0   4   -1.90    1.90
  -3   0   4    0.90    2.30
   3   0  -4   -0.10    2.20
   3   0  -4   -2.40    2.10
  -3   0   4   -0.50    2.40
   3   0  -4   -1.00    2.60
  -3   0   4   -0.80    1.90
   3   0  -4   -3.80    2.20
  -2   0   4  538.15   27.90
  -2   0   4  556.74   28.30
   2   0  -4  525.85   28.00
  -2   0   4  550.84   28.10
   2   0  -4  511.75   28.10
  -2   0   4  532.55   28.00
   2   0  -4  524.65   28.00
   2   0  -4  513.75   28.20
   2   0  -4  531.45   28.40
  -1   0   4   -0.20    1.40
   1   0  -4    0.00    2.00
  -1   0   4    1.00    1.20
  -1   0   4    1.00    1.90
   1   0  -4    1.10    1.30
   1   0  -4    0.00    1.70
   1   0  -4    1.10    1.70
   0   0   4  660.73   34.10
   0   0   4  656.23   34.00
   0   0  -4  629.14   34.10
   0   0  -4  666.73   34.00
   0   0  -4  634.54   34.00
   0   0   4  665.03   34.10
   0   0   4  649.54   33.90
  -1   0  -4   -2.60    2.10
   1   0   4   -2.50    2.10
   1   0   4    0.20    1.80
  -1   0  -4   -1.40    2.00
   1   0   4    1.70    2.10
  -1   0  -4    2.10    2.40
  -1   0  -4    0.90    2.10
   1   0   4    0.20    1.80
  -2   0  -4 9316.17  485.25
  -2   0  -4 9195.68  485.15
  -2   0  -4 9680.43  485.15
  -2   0  -4 9987.70  486.05
   2   0   4 9999.00  485.25
   2   0   4 9303.67  485.05
  -2   0  -4 9508.35  485.15
   2   0   4 9558.04  485.05
  -3   0  -4    3.10    2.70
  -3   0  -4   -2.90    3.70
   3   0   4   -2.60    2.30
   3   0   4    2.40    2.60
  -3   0  -4   -4.60    3.30
   3   0   4   -1.40    4.10
  -3   0  -4   -4.30    2.40
  -3   0  -4    1.40    2.60
   3   0   4   -2.80    2.50
   4   0   4 1000.90   53.59
  -4   0  -4 1011.10   53.79
  -4   0  -4 1056.39   53.79
  -4   0  -4 1002.80   53.89
   4   0   4 1001.70   55.09
   4   0   4 1066.29   53.79
   5   0   4    2.60    2.70
  -5   0  -4   -0.50    2.70
  -5   0  -4    2.60    3.10
  -5   0  -4    0.70    3.00
   5   0   4   -0.20    2.90
   5   0   4    1.50    4.80
  -6   0  -4   36.40    5.10
  -6   0  -4   35.30    5.40
   6   0   4   31.40    7.40
  -6   0  -4   49.60    5.90
   6   0   4   41.80    5.40
   7   0   4   -3.10    3.00
  -7   0  -4   -1.10    3.00
   7   0   4    3.90    6.00
  -7   0  -4   -3.60    3.20
  -7   0  -4   -2.20    3.30
   8   0   4  142.89   11.20
  -8   0  -4  138.99   11.60
   8   0   4  151.28   13.70
  -8   0  -4  157.68   11.60
  -8   0  -4  173.58   11.70
   9   0   4   -5.20    6.30
   9   0   4    0.80    3.60
  -9   0  -4    2.50    3.80
  -9   0  -4    6.00    4.30
  -9   0  -4   -2.20    3.40
 -10   0  -4   83.49    9.50
  10   0   4   59.29    7.60
  10   0   4   64.59   11.10
 -10   0  -4   83.09    9.20
  11   0   4   -3.30    2.90
 -11   0  -4   -5.10    3.80
  11   0   4   -5.40    7.60
 -11   0  -4   11.20    5.80
  12   0   4   89.49   10.00
 -12   0  -4   79.49   10.10
  12   0   4   72.99   14.10
 -12   0  -4  124.69   12.00
  13   0   4   -9.00    4.50
  13   0   4   -2.60    8.90
 -13   0  -4    4.30    5.00
 -13   0  -4    7.50    6.40
 -14   0  -4   17.90    6.30
  14   0   4   10.80   10.50
 -14   0  -4   14.30    6.30
  14   0   4   12.50    5.10
 -15   0  -4    0.10    6.50
 -15   0  -4   -5.50    4.30
  15   0   4  -13.30    9.10
 -16   0  -4   56.29   11.10
 -16   0  -4   41.20    9.00
  16   0   4   40.10   14.20
 -17   0  -4    1.00    6.70
 -17   0  -4    6.90    7.90
  17   0   4    3.80   12.10
  18   0   4   27.10   15.40
 -18   0  -4   20.50    9.70
 -18   0  -4   16.90    8.20
  19   0   4   -3.90   13.60
 -19   0  -4   11.60    7.10
 -19   0  -4   -0.80    8.70
  20   0   4    3.40   15.30
 -20   0  -4   -2.60    6.80
 -21   0  -4    4.40    7.50
  21   0   4   20.20   18.40
  22   0   4    8.40   18.70
 -22   0  -4    7.50    7.90
  23   0   4   36.80   21.10
 -23   0  -4   -7.70    7.00
 -24  -1   4    3.60    7.80
  24  -1  -4  -32.80   18.40
 -24   1   4    5.90    8.20
  24   1  -4   -5.30   19.00
 -23  -1   4   19.10    8.70
  23  -1  -4    1.70   18.40
 -23   1   4  -10.50    5.70
  23   1  -4    8.80   17.10
  22  -1  -4    5.50   18.60
 -22  -1   4    1.10    6.80
  22   1  -4    6.20   15.90
 -22   1   4   11.50    8.10
 -21  -1   4    6.00    6.80
  21  -1  -4   24.30   18.30
 -21  -1   4   -2.20    8.30
  21   1  -4   -4.20   15.40
 -21   1   4   10.20    6.70
 -20  -1   4    0.30    7.60
  20  -1  -4   -0.70   15.00
 -20  -1   4   10.30    7.10
  20   1  -4   -3.30   14.80
 -20   1   4   -5.50    5.60
  19  -1  -4    5.90    7.90
  19  -1  -4    8.50   13.80
 -19  -1   4   -3.30    5.80
 -19  -1   4    4.30    7.30
 -19   1   4    4.80    4.90
  19   1  -4  -12.10   11.60
  18  -1  -4  -10.70   11.70
 -18  -1   4    2.20    5.30
 -18  -1   4   -6.60    5.90
  18  -1  -4   -3.40    6.80
 -18   1   4   -4.00    4.80
  18   1  -4   -3.00   11.60
  17  -1  -4    6.50    7.10
 -17  -1   4    4.00    6.50
  17  -1  -4   11.10   12.60
 -17  -1   4    5.10    5.50
  17   1  -4   15.00   12.10
 -17   1   4   13.40    6.20
 -17   1   4   12.80    8.10
 -16  -1   4    3.80    5.00
  16  -1  -4   -0.90    6.20
  16  -1  -4   -6.80   10.50
 -16  -1   4    2.50    5.70
 -16   1   4    3.00    4.40
 -16   1   4    4.30    6.10
  16   1  -4   -1.20    9.80
  15  -1  -4   29.50   12.90
 -15  -1   4   24.80    7.00
 -15  -1   4   33.20    7.20
  15  -1  -4   19.10    7.40
 -15   1   4   29.10    6.80
  15   1  -4   16.20    6.40
 -15   1   4   32.30    7.30
  15   1  -4   43.10   12.00
 -14  -1   4   18.20    6.10
  14  -1  -4   22.30   11.10
 -14  -1   4   20.70    6.10
  14  -1  -4   35.30    7.90
 -14   1   4   20.10    5.70
  14   1  -4   13.70   10.90
 -14   1   4   29.60    6.20
  14   1  -4   12.30    5.80
 -13  -1   4   -2.20    4.60
  13  -1  -4   -1.10    9.30
 -13  -1   4   -2.40    4.30
 -13  -1   4   -0.30    4.60
  13  -1  -4    2.00    5.50
 -13   1   4   -2.00    4.30
 -13   1   4   -0.40    4.10
  13   1  -4    0.90    4.50
  13   1  -4    2.00    8.00
 -12  -1   4   18.60    5.80
  12  -1  -4   31.50    9.40
 -12  -1   4   13.70    4.40
  12  -1  -4   23.00    6.20
 -12  -1   4   27.50    6.10
  12   1  -4   24.30    9.00
  12   1  -4   10.50    5.10
 -12   1   4   27.80    6.00
 -12   1   4   20.90    5.30
 -11  -1   4  184.88   13.20
  11  -1  -4  210.38   17.80
  11  -1  -4  169.78   14.10
 -11  -1   4  176.28   13.60
  11  -1  -4  235.28   14.70
 -11  -1   4  188.18   13.10
  11   1  -4  172.48   14.20
 -11   1   4  185.98   13.90
  11   1  -4  191.18   16.20
 -11   1   4  191.28   13.40
 -10  -1   4   42.40    6.30
 -10  -1   4   36.70    5.90
  10  -1  -4   40.40    9.20
 -10  -1   4   47.50    6.60
  10  -1  -4   42.70    6.40
  10  -1  -4   37.20    6.40
  10   1  -4   43.00    6.30
  10   1  -4   43.50    7.50
 -10   1   4   35.90    5.90
  10   1  -4   51.09    9.10
 -10   1   4   46.40    6.30
   9  -1  -4  221.98   13.70
  -9  -1   4  196.28   12.70
   9  -1  -4  173.08   15.70
  -9  -1   4  204.28   13.20
   9  -1  -4  178.18   13.40
   9   1  -4  214.58   15.10
   9   1  -4  194.68   14.20
  -9   1   4  181.98   13.30
   9   1  -4  180.18   13.10
  -9   1   4  188.78   12.80
   8  -1  -4  811.62   41.30
   8  -1  -4  755.62   43.20
  -8  -1   4  757.02   40.80
   8  -1  -4  736.53   40.80
  -8  -1   4  760.32   40.80
  -8   1   4  721.33   40.80
   8   1  -4  746.13   40.80
   8   1  -4  737.53   41.90
   8   1  -4  752.72   41.70
  -8   1   4  748.43   40.60
  -7  -1   4  133.79    9.70
   7  -1  -4  129.99   12.30
   7  -1  -4  145.69   11.20
   7  -1  -4  154.08   10.30
  -7  -1   4  142.49    9.90
   7  -1  -4  160.88   10.50
  -7  -1   4  151.18   11.50
   7   1  -4  144.49   11.00
  -7   1   4  124.49   10.00
   7   1  -4  150.88   10.00
  -7   1   4  133.69    9.60
   7   1  -4  147.59   11.00
  -6  -1   4  283.67   15.50
  -6  -1   4  282.87   15.30
   6  -1  -4  238.38   17.30
   6  -1  -4  257.97   15.40
  -6  -1   4  268.27   15.90
   6  -1  -4  275.97   16.30
   6   1  -4  260.37   16.10
   6   1  -4  206.78   15.10
   6   1  -4  254.57   16.10
   5  -1  -4  435.06   25.70
   5  -1  -4  439.86   24.00
   5  -1  -4  443.36   23.90
  -5  -1   4  452.95   24.00
  -5  -1   4  427.86   24.10
  -5  -1   4  451.45   24.50
  -5  -1   4  413.96   23.90
   5  -1  -4  408.66   24.30
   5   1  -4  432.56   24.60
  -5   1   4  445.66   24.40
   5   1  -4  440.16   24.20
  -4  -1   4   85.59    6.50
  -4  -1   4   64.59    5.80
  -4  -1   4   75.59    5.70
   4  -1  -4   72.29    5.90
  -4  -1   4   71.09    5.80
   4  -1  -4   73.49    6.40
   4  -1  -4   81.19    8.10
   4  -1  -4   80.89    5.80
  -4  -1   4   68.59    6.30
   4   1  -4   77.89    7.20
  -4   1   4   76.19    5.40
  -4   1   4   74.89    7.30
   4   1  -4   78.89    6.00
  -4   1   4   65.99    5.30
   4   1  -4   87.99    6.00
  -4   1   4   75.99    6.10
   3  -1  -4   55.79    4.60
  -3  -1   4   53.79    5.00
   3  -1  -4   52.19    7.00
   3  -1  -4   48.10    4.70
  -3  -1   4   57.79    4.20
  -3  -1   4   73.79    5.90
   3  -1  -4   53.39    5.30
  -3  -1   4   73.59    6.30
  -3  -1   4   51.79    4.90
  -3   1   4   57.59    4.80
   3   1  -4   68.89    6.30
   3   1  -4   55.09    4.70
  -3   1   4   52.79    4.20
  -3   1   4   54.59    4.20
   3   1  -4   54.79    4.30
   2  -1  -4  838.72   43.70
  -2  -1   4  871.21   44.10
  -2  -1   4  860.31   44.20
   2  -1  -4  829.92   43.40
   2  -1  -4  834.32   43.40
  -2  -1   4  832.32   43.80
  -2  -1   4  844.92   43.80
  -2   1   4  839.92   43.60
  -2   1   4  821.32   43.10
   2   1  -4  859.81   44.10
  -2   1   4  849.52   43.10
  -2   1   4  850.71   43.50
   2   1  -4  822.82   44.20
   2   1  -4  810.12   43.70
   1  -1  -4   -4.60    3.00
   1  -1  -4   -0.80    1.50
  -1  -1   4    2.30    2.40
   1  -1  -4   -0.80    1.70
   1  -1  -4    1.10    1.50
  -1  -1   4    1.10    2.10
  -1  -1   4    0.10    2.70
   1  -1  -4    1.10    2.10
   1   1  -4    0.30    0.50
  -1   1   4    1.30    1.00
   1   1  -4    0.90    3.10
   1   1  -4    4.20    3.20
  -1   1   4    1.90    1.90
   1   1  -4    4.70    2.20
  -1   1   4    2.60    1.00
  -1   1   4    1.60    1.80
   0  -1  -4    7.20    2.20
   0  -1  -4    8.70    1.90
   0  -1  -4   13.90    3.60
   0  -1   4   20.80    3.80
   0  -1   4    5.50    2.70
   0  -1   4   10.20    2.50
   0  -1   4   16.40    3.00
   0  -1  -4    9.20    1.80
   0  -1   4    7.50    2.90
   0   1   4   10.90    1.30
   0   1  -4   15.00    2.50
   0   1   4   11.30    1.30
   0   1  -4   13.30    2.80
   0   1  -4    8.30    3.30
   0   1   4   14.90    2.30
   0   1   4   10.60    1.90
   1  -1   4    1.90    2.50
   1  -1   4    3.50    3.20
  -1  -1  -4    0.30    1.80
   1  -1   4    3.70    2.70
  -1  -1  -4    5.90    3.00
  -1  -1  -4    1.90    2.10
  -1  -1  -4    4.50    1.90
   1  -1   4    8.40    3.10
   1  -1   4   -0.30    2.60
  -1  -1  -4    2.90    1.70
   1   1   4    7.10    2.20
  -1   1  -4   -1.40    2.40
  -1   1  -4    6.60    2.90
   1   1   4    3.60    1.20
   1   1   4    5.00    1.80
   1   1   4   -2.10    2.70
  -1   1  -4    2.80    3.20
  -1   1  -4    0.10    2.20
  -1   1  -4    2.40    2.80
  -1   1  -4    1.90    2.50
   1   1   4    4.10    1.30
  -2  -1  -4 2230.88  114.29
   2  -1   4 2301.67  114.99
   2  -1   4 2216.68  115.29
  -2  -1  -4 2227.58  114.49
  -2  -1  -4 2211.68  114.29
   2  -1   4 2232.38  114.99
   2  -1   4 2308.27  115.19
   2  -1   4 2260.77  115.09
  -2  -1  -4 2286.27  114.59
  -2  -1  -4 2232.98  114.39
   2   1   4 2217.78  113.99
  -2   1  -4 2231.28  114.89
   2   1   4 2257.67  113.99
   2   1   4 2195.88  114.59
  -2   1  -4 2219.48  114.89
  -2   1  -4 2158.28  115.09
  -2   1  -4 2159.88  114.99
   2   1   4 2325.07  114.39
  -2   1  -4 2192.18  114.49
  -2   1  -4 2326.37  115.29
   3  -1   4  719.63   38.20
  -3  -1  -4  725.63   37.50
   3  -1   4  706.63   38.90
  -3  -1  -4  730.13   37.50
   3  -1   4  691.43   37.40
   3  -1   4  716.23   38.20
  -3  -1  -4  717.63   37.70
  -3  -1  -4  715.93   37.60
  -3   1  -4  718.93   38.40
  -3   1  -4  721.63   38.10
  -3   1  -4  732.33   38.90
   3   1   4  704.03   37.20
  -3   1  -4  712.53   38.40
  -3   1  -4  683.93   38.00
   3   1   4  694.83   37.40
  -3   1  -4  693.53   37.40
   3   1   4  753.12   37.70
  -4  -1  -4  287.87   17.10
   4  -1   4  298.77   17.80
  -4  -1  -4  299.47   17.30
   4  -1   4  302.57   19.20
   4  -1   4  295.97   17.80
  -4  -1  -4  309.77   16.80
   4  -1   4  303.07   16.80
  -4  -1  -4  309.77   17.40
  -4   1  -4  303.57   18.10
   4   1   4  305.97   17.30
  -4   1  -4  303.97   17.70
   4   1   4  324.37   17.00
  -4   1  -4  318.27   17.80
   4   1   4  289.77   16.80
  -4   1  -4  302.77   16.70
  -4   1  -4  289.67   18.00
  -5  -1  -4  697.93   38.60
  -5  -1  -4  739.93   38.50
   5  -1   4  745.53   39.10
   5  -1   4  737.83   37.80
  -5  -1  -4  715.03   38.50
   5  -1   4  696.63   38.90
   5  -1   4  707.83   40.40
  -5   1  -4  699.43   38.90
   5   1   4  727.53   37.70
   5   1   4  731.03   38.20
  -5   1  -4  698.43   39.10
   6  -1   4   43.30    5.90
   6  -1   4   39.10    5.70
   6  -1   4   37.00    7.90
  -6  -1  -4   42.20    5.40
  -6  -1  -4   30.70    4.80
   6  -1   4   46.80    4.40
  -6  -1  -4   43.60    5.60
   6   1   4   45.50    4.40
   6   1   4   39.30    4.80
  -6   1  -4   40.90    5.70
  -6   1  -4   41.70    5.90
  -7  -1  -4    7.90    3.80
   7  -1   4    9.70    6.60
   7  -1   4   10.60    3.70
  -7  -1  -4    2.00    3.40
   7  -1   4    1.90    3.50
   7  -1   4   11.30    2.80
  -7  -1  -4    3.30    3.20
   7   1   4    6.80    3.40
   7   1   4    3.50    2.70
  -7   1  -4    5.40    3.60
  -7   1  -4    6.40    3.90
   8  -1   4  248.78   14.60
  -8  -1  -4  238.08   16.20
  -8  -1  -4  265.67   16.30
   8  -1   4  236.68   18.90
  -8  -1  -4  260.67   16.20
   8  -1   4  261.77   16.80
   8   1   4  246.88   14.50
  -8   1  -4  252.17   16.70
  -8   1  -4  261.47   16.70
  -9  -1  -4   61.39    7.50
  -9  -1  -4   56.99    7.50
   9  -1   4   67.49   11.40
   9  -1   4   68.39    5.70
  -9  -1  -4   55.09    7.20
   9  -1   4   52.89    7.20
  -9   1  -4   50.69    8.00
   9   1   4   60.49    5.70
  -9   1  -4   49.70    7.20
  10  -1   4    2.60    2.80
 -10  -1  -4    1.40    3.80
  10  -1   4    3.70    8.10
  10  -1   4   13.90    5.30
 -10  -1  -4    4.30    4.30
 -10  -1  -4   -0.10    4.20
  10   1   4    0.60    1.70
  10   1   4   -1.20    7.00
  10   1   4    2.30    2.90
 -10   1  -4    1.60    4.10
 -10   1  -4   -3.40    4.20
 -11  -1  -4   12.30    5.10
 -11  -1  -4    9.70    4.80
 -11  -1  -4   10.80    5.20
  11  -1   4    7.80    8.90
  11  -1   4    3.90    5.00
  11  -1   4   13.60    4.00
  11   1   4    5.10    3.50
  11   1   4    6.30    3.60
 -11   1  -4    9.40    5.70
 -11   1  -4   15.40    5.30
  11   1   4   14.20    9.10
  12  -1   4   36.20    7.40
  12  -1   4   23.90   10.90
 -12  -1  -4   45.50    7.80
 -12  -1  -4   31.90    7.20
  12   1   4   37.60    5.20
  12   1   4   48.80   12.20
 -12   1  -4   27.40    8.00
 -12   1  -4   35.00    7.30
  12   1   4   21.30    5.90
  13  -1   4   -8.40    5.10
 -13  -1  -4    7.60    5.10
 -13  -1  -4    2.20    5.60
  13  -1   4    0.80    9.60
  13   1   4    1.50    3.50
 -13   1  -4   -0.30    6.00
 -13   1  -4    6.00    5.20
  13   1   4    5.80    9.60
  13   1   4    0.20    4.70
 -14  -1  -4   85.19   11.20
  14  -1   4   50.39    9.00
 -14  -1  -4   84.99   11.40
  14  -1   4   81.39   16.00
  14   1   4  115.29   17.10
 -14   1  -4   71.49   10.90
 -14   1  -4  110.09   13.20
  14   1   4   85.79    7.70
  15  -1   4   15.10    7.30
  15  -1   4   -3.30   10.10
 -15  -1  -4   -1.50    5.20
 -15  -1  -4   -0.10    6.50
  15   1   4    4.30   10.50
 -15   1  -4   -0.90    6.90
 -15   1  -4    0.10    5.20
  16  -1   4    2.20   11.90
 -16  -1  -4    8.80    6.20
 -16  -1  -4   -3.60    6.40
  16  -1   4   -6.50    5.80
 -16   1  -4   -2.70    5.20
  16   1   4   -0.80   11.00
 -16   1  -4    6.00    5.70
 -17  -1  -4    7.10    6.80
  17  -1   4    7.40   13.10
 -17  -1  -4    1.70    7.60
 -17   1  -4    3.80    6.20
 -18  -1  -4    5.90    7.10
 -18  -1  -4   29.90    9.90
  18  -1   4   15.20   13.80
 -18   1  -4   21.40    8.00
 -19  -1  -4   11.10    7.70
  19  -1   4   -3.30   13.40
 -19  -1  -4    1.80    8.20
 -19   1  -4    6.60    6.70
 -20  -1  -4   -8.60    8.40
 -20  -1  -4   -1.40    6.90
  20  -1   4   22.70   16.90
 -20   1  -4    5.90    7.30
 -21  -1  -4  -11.00    6.70
  21  -1   4   12.30   17.90
 -21  -1  -4   -2.70    9.60
 -21   1  -4    5.30    7.50
  22  -1   4    2.90   17.80
 -22  -1  -4    3.80    8.20
 -22   1  -4   -4.10    7.90
 -23  -1  -4    1.60    8.70
  23  -1   4   12.80   21.30
 -23   1  -4   -9.90    8.20
  24  -2  -4  -48.70   18.00
 -24  -2   4  -14.00    6.40
 -24   2   4   -0.70    8.10
 -23  -2   4   -9.50    8.80
  23  -2  -4   18.30   22.10
 -23  -2   4   11.70    9.00
 -23   2   4   -2.90    7.40
 -22  -2   4    2.60    7.20
 -22  -2   4   16.90   10.30
  22  -2  -4  -16.30   17.60
 -22   2   4    4.70    7.40
 -21  -2   4    0.50    7.00
 -21  -2   4    7.50    8.80
  21  -2  -4   -7.30   16.00
  21   2  -4   16.20   16.00
 -21   2   4   17.40    7.70
 -20  -2   4    7.70    8.10
  20  -2  -4    1.30   15.50
 -20  -2   4   -4.90    5.80
  20  -2  -4   -4.10    8.00
  20   2  -4    1.80   12.60
 -20   2   4    6.30    7.10
 -19  -2   4   -1.90    6.40
  19  -2  -4   10.30    7.50
 -19  -2   4   -8.00    6.10
  19  -2  -4    7.60   14.20
  19   2  -4   -6.90   11.10
 -19   2   4   -2.40    5.20
  18  -2  -4   -0.90    7.10
 -18  -2   4    3.10    6.20
  18  -2  -4    8.50   14.10
 -18  -2   4   20.90    7.70
  18   2  -4    6.30   12.60
 -18   2   4   -1.20    5.10
  17  -2  -4    8.00   13.20
  17  -2  -4   -3.20    6.90
 -17  -2   4    4.80    6.30
 -17  -2   4    6.90    6.40
  17   2  -4    0.60   10.50
 -17   2   4   -3.30    4.50
 -16  -2   4    0.50    5.60
  16  -2  -4    7.90    6.90
 -16  -2   4    3.30    5.70
  16  -2  -4   10.50   12.70
 -16   2   4    0.80    5.30
  16   2  -4    6.20    9.50
  15  -2  -4   53.59   14.30
 -15  -2   4   42.30    8.10
 -15  -2   4   63.79    9.60
  15  -2  -4   53.49    9.60
  15   2  -4   57.79   13.00
 -15   2   4   47.50    8.60
  14  -2  -4   18.50   11.30
 -14  -2   4   10.10    5.30
 -14  -2   4   17.20    5.70
  14  -2  -4    6.40    6.00
 -14   2   4    7.70    6.10
 -14   2   4    8.80    5.30
  14   2  -4   -2.30    9.00
  13  -2  -4   47.60    8.70
 -13  -2   4   57.29    8.20
 -13  -2   4   68.99    9.10
  13  -2  -4   41.30   13.00
  13   2  -4   55.99    8.10
 -13   2   4   59.39    8.20
  13   2  -4   48.90   12.10
 -13   2   4   56.39    8.10
 -12  -2   4    5.10    4.30
  12  -2  -4   12.30   10.20
 -12  -2   4    3.90    4.50
  12  -2  -4    7.90    5.40
  12  -2  -4   -4.90    4.80
 -12  -2   4    1.90    3.90
 -12   2   4    1.10    4.10
  12   2  -4    2.90    4.90
  12   2  -4    9.90    8.40
 -12   2   4   10.40    4.70
 -11  -2   4    0.80    3.60
  11  -2  -4    3.10    5.00
 -11  -2   4    8.00    4.00
  11  -2  -4   -0.60    8.20
 -11  -2   4   -2.90    4.20
  11  -2  -4    2.30    4.80
  11   2  -4    9.50    7.50
 -11   2   4    2.10    4.00
  11   2  -4    2.20    4.20
 -11   2   4   -1.00    1.30
  11   2  -4    6.10    6.50
 -10  -2   4   39.40    6.10
  10  -2  -4   42.20    6.70
 -10  -2   4   52.39    6.90
  10  -2  -4   49.50   10.80
  10  -2  -4   37.50    6.70
  10   2  -4   35.30    8.50
 -10   2   4   47.10    6.10
  10   2  -4   50.09    6.20
  10   2  -4   45.80    8.10
 -10   2   4   56.89    7.20
   9  -2  -4   36.50    6.30
   9  -2  -4   28.50    8.70
   9  -2  -4   28.60    5.50
  -9  -2   4   28.60    4.80
  -9  -2   4   29.10    5.10
  -9   2   4   40.20    5.50
   9   2  -4   32.20    7.00
   9   2  -4   22.20    4.70
   9   2  -4   17.20    6.60
  -9   2   4   18.00    4.80
  -8  -2   4  493.25   26.30
  -8  -2   4  460.25   26.10
   8  -2  -4  415.86   29.10
   8  -2  -4  455.15   26.30
   8  -2  -4  497.95   26.60
  -8   2   4  446.36   26.00
   8   2  -4  449.16   26.90
   8   2  -4  456.55   26.80
   8   2  -4  462.35   25.80
  -8   2   4  424.46   25.40
  -7  -2   4  310.07   18.80
   7  -2  -4  315.47   19.20
  -7  -2   4  336.87   19.10
  -7  -2   4  322.77   19.70
   7  -2  -4  337.47   19.30
   7  -2  -4  281.77   21.70
  -7   2   4  318.17   18.80
  -7   2   4  330.27   18.50
   7   2  -4  301.87   19.60
   7   2  -4  344.07   18.80
  -6  -2   4  100.89    8.00
   6  -2  -4  116.79   11.30
   6  -2  -4  109.59    8.50
  -6  -2   4  106.59    8.00
  -6  -2   4  105.79    8.50
   6  -2  -4  103.99    8.30
   6   2  -4  103.49    9.10
  -6   2   4  107.09    7.30
  -6   2   4   99.09    7.80
   6   2  -4  105.79    7.90
  -5  -2   4   55.39    6.00
   5  -2  -4   59.99    8.90
  -5  -2   4   55.59    5.70
   5  -2  -4   63.99    5.70
  -5  -2   4   53.89    5.60
  -5   2   4   56.79    4.60
   5   2  -4   47.70    6.30
  -5   2   4   54.19    5.30
  -5   2   4   72.59    6.70
   5   2  -4   58.79    5.40
   4  -2  -4   38.60    4.20
  -4  -2   4   50.09    5.50
  -4  -2   4   43.20    4.90
   4  -2  -4   37.00    7.30
  -4  -2   4   48.60    4.90
  -4  -2   4   38.90    4.50
  -4  -2   4   39.00    4.40
   4  -2  -4   29.50    3.90
   4   2  -4   39.20    6.20
   4   2  -4   42.40    5.70
  -4   2   4   44.40    4.90
  -4   2   4   36.80    3.20
   4   2  -4   34.00    4.00
  -4   2   4   36.70    3.90
  -3  -2   4  370.76   20.20
   3  -2  -4  345.47   19.20
  -3  -2   4  338.27   19.10
  -3  -2   4  369.36   20.00
  -3  -2   4  368.06   19.80
  -3  -2   4  357.26   19.80
   3  -2  -4  334.87   22.20
   3  -2  -4  354.96   19.20
   3   2  -4  354.46   20.00
   3   2  -4  346.97   20.30
  -3   2   4  347.87   19.10
   3   2  -4  382.56   19.50
   3   2  -4  343.47   21.20
  -3   2   4  363.96   19.40
  -2  -2   4   80.59    6.70
  -2  -2   4   85.29    5.30
  -2  -2   4   89.39    6.50
  -2  -2   4   80.69    6.20
   2  -2  -4   89.09    5.30
   2  -2  -4   77.79    5.30
   2  -2  -4   83.19    9.50
  -2   2   4   84.19    8.50
   2   2  -4   86.89    7.10
  -2   2   4   81.49    5.20
   2   2  -4   91.59    6.10
  -2   2   4   85.59    5.50
   2   2  -4   91.19    8.40
   2   2  -4   82.49    6.70
  -1  -2   4   10.50    3.00
  -1  -2   4   14.80    2.40
  -1  -2   4   13.90    3.10
  -1  -2   4   19.70    3.30
   1  -2  -4   12.10    1.30
   1  -2  -4   11.80    1.40
  -1  -2   4   18.00    3.60
  -1   2   4   20.20    1.90
   1   2  -4   14.00    2.60
   1   2  -4   14.10    4.50
  -1   2   4   15.90    1.50
   1   2  -4   16.80    3.60
  -1   2   4   15.80    4.40
   1   2  -4   17.60    3.70
   0  -2   4   23.00    3.90
   0  -2   4   17.90    3.50
   0  -2   4   15.60    3.10
   0  -2   4   21.90    3.50
   0  -2   4   15.40    3.10
   0   2  -4   13.50    4.60
   0   2  -4   18.20    3.00
   0   2  -4   16.90    3.70
   0   2   4   18.00    4.90
   1  -2   4    0.40    2.80
  -1  -2  -4    1.80    1.10
   1  -2   4    0.80    2.30
   1  -2   4   -0.90    2.30
   1  -2   4   -1.00    2.80
  -1  -2  -4    1.30    1.10
  -1  -2  -4    1.70    0.90
  -1  -2  -4    1.70    0.80
   1  -2   4   -0.40    2.40
   1   2   4    0.00    3.40
  -1   2  -4   -2.20    2.90
  -1   2  -4    3.90    2.40
  -1   2  -4    2.10    2.50
  -1   2  -4   -1.20    3.50
   1   2   4    1.30    0.90
  -2  -2  -4  118.19    7.20
  -2  -2  -4  131.39    7.10
   2  -2   4  115.79    8.60
  -2  -2  -4  117.89    7.20
   2  -2   4  126.89    8.70
  -2  -2  -4  123.79    7.20
   2  -2   4  125.49    9.30
   2   2   4  117.99    9.50
  -2   2  -4  124.69    8.80
  -2   2  -4  115.79    9.40
  -2   2  -4  118.69    8.90
   2   2   4  124.99    7.10
  -2   2  -4  130.29    8.90
  -2   2  -4  122.79    8.30
  -3  -2  -4    6.20    2.20
  -3  -2  -4    6.60    2.30
  -3  -2  -4   11.70    2.20
   3  -2   4   13.10    3.70
   3  -2   4    5.40    3.10
  -3  -2  -4    7.20    2.10
   3  -2   4    8.80    4.50
   3   2   4   14.60    2.30
  -3   2  -4    7.60    3.80
  -3   2  -4   12.00    4.10
  -3   2  -4    7.80    3.70
  -3   2  -4    8.50    2.90
  -3   2  -4   10.30    3.20
   3   2   4    4.20    3.60
   4  -2   4   17.60    4.10
  -4  -2  -4   16.80    2.90
  -4  -2  -4   25.10    3.40
   4  -2   4   19.30    4.30
  -4  -2  -4   20.20    3.10
   4  -2   4   22.60    6.10
   4   2   4   17.60    4.40
  -4   2  -4   23.30    4.80
  -4   2  -4   21.70    4.50
   4   2   4   22.20    3.10
  -4   2  -4   22.10    3.70
  -4   2  -4   18.00    4.00
   5  -2   4  363.56   22.50
  -5  -2  -4  389.36   21.50
   5  -2   4  389.56   24.40
  -5  -2  -4  379.96   21.40
   5  -2   4  397.76   22.80
  -5  -2  -4  400.76   21.60
  -5  -2  -4  387.56   21.80
   5   2   4  372.96   22.40
   5   2   4  390.66   21.40
  -5   2  -4  387.06   22.70
  -5   2  -4  382.26   22.20
  -5   2  -4  368.16   22.80
   6  -2   4    3.40    3.90
   6  -2   4    2.60    3.80
  -6  -2  -4    1.50    3.00
  -6  -2  -4    4.80    2.90
  -6  -2  -4    0.10    2.70
   6  -2   4    1.40    6.40
  -6   2  -4    3.60    2.50
  -6   2  -4    2.90    3.50
  -6   2  -4    9.80    5.00
   6   2   4   -2.50    3.40
   6   2   4   -0.50    3.10
  -6   2  -4    1.00    3.40
  -7  -2  -4    6.30    3.20
   7  -2   4    3.10    3.70
  -7  -2  -4   -1.60    3.00
  -7  -2  -4   -0.50    3.00
   7  -2   4    4.70    6.80
   7  -2   4    4.90    4.10
   7   2   4   -1.70    3.30
  -7   2  -4    8.40    3.90
   7   2   4    1.30    2.50
  -7   2  -4   -0.70    3.50
  -7   2  -4    3.10    5.00
   8  -2   4   -0.50    3.90
  -8  -2  -4    1.10    3.00
  -8  -2  -4    0.60    3.30
   8  -2   4    4.20    7.50
   8  -2   4    4.30    4.80
  -8  -2  -4   -4.50    3.10
   8   2   4    2.40    3.70
   8   2   4   -2.70    2.70
  -8   2  -4    3.10    4.30
  -8   2  -4   -0.40    3.60
   9  -2   4   -1.00    4.60
   9  -2   4    7.50    5.10
   9  -2   4    3.50    8.00
  -9  -2  -4    6.90    4.00
  -9  -2  -4   -3.00    3.50
  -9  -2  -4   -1.30    3.50
  -9   2  -4   -1.30    4.20
   9   2   4   -0.40    3.70
   9   2   4   -1.00    3.00
  -9   2  -4    2.30    4.20
  10  -2   4  192.98   15.40
  10  -2   4  218.28   17.30
 -10  -2  -4  202.28   14.10
  10  -2   4  179.08   19.90
 -10  -2  -4  179.88   14.00
 -10  -2  -4  190.58   14.50
 -10   2  -4  187.08   15.20
 -10   2  -4  206.08   15.00
  10   2   4  181.58   13.40
  10   2   4  214.78   13.50
  11  -2   4   -0.40    9.00
  11  -2   4    6.10    6.20
 -11  -2  -4    6.20    4.70
 -11  -2  -4   -2.60    4.10
 -11  -2  -4    5.40    4.60
  11   2   4    2.90    3.70
  11   2   4    3.10    4.20
 -11   2  -4   -0.80    4.50
 -11   2  -4   -5.20    4.60
  12  -2   4   92.19   11.70
  12  -2   4  100.89   16.60
 -12  -2  -4  109.09   11.90
 -12  -2  -4  141.29   12.70
 -12   2  -4  144.69   13.60
  12   2   4  102.89   10.10
 -12   2  -4   95.49   12.00
  13  -2   4   -1.80    9.80
 -13  -2  -4    4.30    4.60
  13  -2   4   -7.40    4.80
 -13  -2  -4    5.50    5.10
  13   2   4    3.50    4.20
 -13   2  -4   11.20    6.30
 -13   2  -4   -5.90    5.00
 -14  -2  -4    4.60    5.50
 -14  -2  -4    7.60    5.80
  14  -2   4    5.60   10.80
  14  -2   4   -7.30    5.40
 -14   2  -4    6.20    6.00
  14   2   4    0.30    4.20
  15  -2   4   -9.50   10.30
  15  -2   4    0.20    6.30
 -15  -2  -4    9.80    6.30
 -15  -2  -4    7.60    6.00
 -15   2  -4   -4.70    5.30
  16  -2   4    7.30    7.00
 -16  -2  -4    4.10    5.30
  16  -2   4    2.90   12.90
 -16  -2  -4    3.80    6.60
 -16   2  -4    5.00    6.30
  17  -2   4    4.60    7.40
 -17  -2  -4   -0.30    6.20
 -17  -2  -4   14.20    7.70
  17  -2   4   -0.60   11.70
 -17   2  -4    9.00    6.80
  18  -2   4   23.50   15.30
 -18  -2  -4   16.10    8.10
 -18  -2  -4   21.00    8.90
 -18   2  -4   20.20    8.20
  19  -2   4    0.20   14.40
 -19  -2  -4    2.30    8.40
 -19  -2  -4   -2.10    6.90
 -19   2  -4   -8.90    6.50
 -20  -2  -4    2.60    7.70
  20  -2   4   16.40   17.50
 -20  -2  -4   16.80   10.10
 -20   2  -4    6.20    7.90
 -21  -2  -4  -19.20    5.80
  21  -2   4  -16.30   16.50
 -21  -2  -4   10.50   10.10
 -21   2  -4   -4.70    8.20
 -22  -2  -4  -15.80    9.20
  22  -2   4   18.80   22.00
 -22  -2  -4   -2.80    8.20
 -22   2  -4    4.30   10.40
 -22   2  -4   -9.30    8.20
 -23  -3   4   18.80    9.20
 -23  -3   4   -6.30    9.60
  23  -3  -4  -28.40   18.40
 -23   3   4   -1.30    8.40
 -22  -3   4    9.40    8.80
  22  -3  -4   10.30   19.50
 -22  -3   4  -13.10    8.10
 -22   3   4   22.00    9.60
 -21  -3   4    8.80    9.00
 -21  -3   4   -6.60    6.90
  21  -3  -4    6.10   21.10
  21  -3  -4   -6.20    8.50
 -21   3   4    1.70    7.90
  20  -3  -4   18.60    9.50
  20  -3  -4  -20.90   16.40
 -20  -3   4    5.10    7.20
 -20  -3   4   -7.80    6.60
  20   3  -4  -15.20    9.10
 -20   3   4   17.10    8.80
 -19  -3   4   -2.80    6.60
 -19  -3   4   21.90    9.30
  19  -3  -4   -2.20   16.90
  19  -3  -4   -9.90    7.20
 -19   3   4    5.90    7.70
  19   3  -4  -12.00    7.20
 -18  -3   4    2.60    6.40
  18  -3  -4    1.10    7.30
  18  -3  -4   -9.90   12.80
 -18  -3   4    2.00    6.20
 -18   3   4   -1.00    6.30
  18   3  -4    5.40    7.70
  17  -3  -4   -1.30    6.90
 -17  -3   4   10.10    6.60
 -17  -3   4   -0.80    5.70
  17  -3  -4    3.70   13.10
 -17   3   4    1.70    6.10
  17   3  -4    2.70    7.40
  16  -3  -4  -17.70   11.20
  16  -3  -4   10.30    7.20
 -16  -3   4   11.60    6.60
 -16  -3   4    0.70    5.10
 -16   3   4    1.20    5.80
  16   3  -4   -0.10    6.60
  15  -3  -4   -6.30   10.90
  15  -3  -4   -0.20    6.30
 -15  -3   4    3.10    5.70
 -15  -3   4   -2.00    4.60
 -15   3   4    6.60    5.20
  15   3  -4   12.40    7.20
  14  -3  -4   46.30   14.30
  14  -3  -4   52.19    9.50
 -14  -3   4   55.49    8.80
 -14  -3   4   58.99    8.70
 -14   3   4   38.10    7.70
  14   3  -4   64.39   10.60
  13  -3  -4  -20.70    7.70
  13  -3  -4    4.60    5.90
 -13  -3   4   -4.00    3.50
 -13  -3   4   -5.40    4.50
  13   3  -4    3.40    6.60
 -13   3   4   -3.50    4.40
  12  -3  -4    2.80    6.20
 -12  -3   4    8.80    5.10
 -12  -3   4   10.80    4.50
  12  -3  -4   -6.30    9.50
  12   3  -4    4.90    6.60
 -12   3   4    3.20    4.10
 -11  -3   4    4.40    3.90
 -11  -3   4    5.60    4.40
  11  -3  -4   -1.80    5.00
 -11  -3   4    8.70    5.10
  11  -3  -4    1.60    9.60
 -11   3   4    8.10    4.80
  11   3  -4    1.60    6.30
  11   3  -4    6.50    6.00
  10  -3  -4   27.10    7.00
  10  -3  -4   24.60   10.40
 -10  -3   4   34.90    6.10
 -10  -3   4   40.20    6.30
  10  -3  -4   20.60    5.90
 -10   3   4   28.90    5.20
 -10   3   4   31.90    6.00
  10   3  -4   37.60    8.30
  10   3  -4   32.80    8.50
   9  -3  -4   17.70    5.10
   9  -3  -4   19.50    9.30
   9  -3  -4   15.20    5.30
  -9  -3   4   16.60    4.60
  -9  -3   4   18.50    4.30
   9   3  -4   19.50    6.40
  -9   3   4   17.00    4.60
   9   3  -4   18.70    7.30
  -8  -3   4   11.40    4.10
  -8  -3   4   12.20    4.30
   8  -3  -4   23.70    9.20
   8  -3  -4   13.70    4.60
   8  -3  -4   12.20    4.60
   8   3  -4   18.60    5.50
  -8   3   4   15.10    4.10
   8   3  -4   17.20    6.70
   7  -3  -4   17.60    4.40
   7  -3  -4   26.50    8.90
  -7  -3   4   22.80    4.70
   7  -3  -4   30.80    5.10
  -7  -3   4   25.80    4.40
  -7   3   4   23.60    4.40
   7   3  -4   18.90    7.20
   7   3  -4   26.90    6.00
  -6  -3   4   24.60    4.60
  -6  -3   4   26.70    4.60
   6  -3  -4   32.00    8.70
   6  -3  -4   34.40    5.10
   6  -3  -4   27.30    4.80
  -6  -3   4   39.50    6.30
   6   3  -4   38.40    6.30
   6   3  -4   28.90    7.00
  -6   3   4   32.10    4.30
   5  -3  -4   26.40    4.50
   5  -3  -4   41.60    5.00
   5  -3  -4   37.90    8.90
  -5  -3   4   49.90    6.30
  -5  -3   4   43.50    5.30
  -5  -3   4   41.80    5.10
   5   3  -4   46.50    6.20
  -5   3   4   38.20    4.40
   5   3  -4   44.80    8.10
  -5   3   4   53.29    5.90
   4  -3  -4  170.18   11.50
   4  -3  -4  183.08   15.60
  -4  -3   4  197.38   12.20
  -4  -3   4  180.28   12.20
   4  -3  -4  199.08   11.70
  -4  -3   4  191.98   12.10
   4   3  -4  192.38   12.50
   4   3  -4  191.38   14.70
  -4   3   4  205.48   11.70
  -4   3   4  186.48   11.20
  -3  -3   4   58.19    6.70
  -3  -3   4   59.69    5.70
  -3  -3   4   60.79    6.00
   3  -3  -4   59.19    9.80
  -3  -3   4   49.80    5.60
   3  -3  -4   57.09    5.00
  -3   3   4   56.19    8.20
  -3   3   4   59.49    4.40
  -3   3   4   71.39    4.80
   3   3  -4   69.79    6.90
   3   3  -4   56.69    8.10
  -2  -3   4  235.38   14.30
   2  -3  -4  215.78   13.00
   2  -3  -4  235.38   17.50
  -2  -3   4  263.97   14.50
  -2  -3   4  244.68   14.40
  -2  -3   4  234.68   14.40
  -2  -3   4  252.37   14.30
   2  -3  -4  231.48   13.00
  -2   3   4  241.88   12.70
  -2   3   4  233.38   12.50
  -2   3   4  239.38   12.50
  -2   3   4  244.98   12.60
  -2   3   4  227.28   16.40
   2   3  -4  237.68   14.60
   2   3  -4  220.68   14.20
   2   3  -4  268.27   17.20
  -1  -3   4   33.00    4.60
  -1  -3   4   26.30    4.20
   1  -3  -4   21.80    1.90
  -1  -3   4   21.40    3.80
  -1  -3   4   29.20    4.40
   1  -3  -4   20.00    1.90
  -1  -3   4   27.20    4.70
  -1   3   4   31.00    6.60
   1   3  -4   28.80    4.90
   1   3  -4   26.70    6.60
   1   3  -4   22.30    4.10
   0  -3   4    6.70    2.90
   0  -3   4    2.50    3.10
   0  -3   4   10.20    3.80
   0   3  -4    8.20    3.40
   0   3   4    7.70    5.10
   0   3  -4    4.00    4.80
   1  -3   4   50.09    6.40
   1  -3   4   38.40    5.30
   1  -3   4   57.89    6.00
  -1   3  -4   50.09    5.80
  -1   3  -4   43.30    7.20
   1   3   4   46.80    7.30
  -2  -3  -4   51.19    3.60
   2  -3   4   61.29    7.40
   2  -3   4   55.49    6.50
   2  -3   4   60.19    6.30
  -2  -3  -4   52.49    3.50
  -2   3  -4   55.69    6.50
   2   3   4   65.19    8.30
  -2   3  -4   57.89    8.00
  -2   3  -4   62.99    5.40
  -3  -3  -4   -1.10    1.40
   3  -3   4    4.80    3.70
  -3  -3  -4   -0.80    0.90
   3  -3   4    4.00    3.60
  -3  -3  -4   -2.20    1.70
   3  -3   4   -5.70    4.30
  -3   3  -4    5.70    4.80
  -3   3  -4   -4.80    2.40
  -3   3  -4   -0.40    3.10
  -3   3  -4   -2.00    3.20
   3   3   4    1.90    4.70
   4  -3   4   20.90    5.10
  -4  -3  -4   21.80    3.30
  -4  -3  -4   16.20    2.60
  -4  -3  -4   26.30    3.10
   4  -3   4   23.10    7.20
  -4  -3  -4   27.30    3.30
  -4  -3  -4   19.40    3.00
   4  -3   4   17.70    4.70
  -4   3  -4   19.50    4.40
  -4   3  -4   27.80    5.50
  -4   3  -4   27.00    6.10
  -4   3  -4   24.30    4.10
   4   3   4   22.40    6.20
   5  -3   4    2.10    5.70
   5  -3   4    2.70    3.90
  -5  -3  -4    1.10    2.10
  -5  -3  -4    1.50    2.50
   5  -3   4   -3.50    3.80
  -5  -3  -4   -5.60    2.50
  -5  -3  -4    0.20    2.30
  -5   3  -4   -0.50    4.40
   5   3   4    0.40    5.00
  -5   3  -4   -4.20    3.30
  -5   3  -4    4.10    3.20
  -5   3  -4    3.90    4.30
   6  -3   4  159.98   11.60
  -6  -3  -4  132.79    9.50
  -6  -3  -4  126.09    9.30
   6  -3   4  122.89   14.50
   6  -3   4  138.99   11.40
  -6  -3  -4  137.09    9.60
  -6  -3  -4  137.79    9.20
   6   3   4  135.79   11.70
  -6   3  -4  124.69   10.10
  -6   3  -4  125.69   11.10
  -6   3  -4  139.29   11.10
  -6   3  -4  142.19   11.80
   7  -3   4   48.50   11.10
  -7  -3  -4   59.69    6.20
  -7  -3  -4   48.30    6.10
   7  -3   4   55.09    7.90
   7  -3   4   60.69    8.20
  -7  -3  -4   72.59    7.00
   7   3   4   72.09    9.30
  -7   3  -4   63.69    7.30
  -7   3  -4   66.89    8.80
  -7   3  -4   51.99    8.10
  -7   3  -4   55.49    7.80
  -8  -3  -4    3.90    3.40
   8  -3   4    2.90    5.50
  -8  -3  -4    8.40    3.70
   8  -3   4    3.50    9.50
   8  -3   4    0.00    4.90
  -8  -3  -4    3.20    3.70
   8   3   4   10.50    5.80
  -8   3  -4    1.40    4.50
  -8   3  -4    7.40    4.40
  -8   3  -4    4.50    5.20
  -9  -3  -4  137.49   10.60
  -9  -3  -4  121.59   10.00
  -9  -3  -4  117.99    9.80
   9  -3   4  139.49   17.50
   9  -3   4  100.79   11.90
  -9   3  -4  110.39   11.60
  -9   3  -4  119.09   12.90
  -9   3  -4  135.59   12.00
   9   3   4  129.19   12.70
  10  -3   4   19.60    6.60
 -10  -3  -4   21.10    5.10
 -10  -3  -4    8.80    4.60
  10  -3   4   10.90   10.10
 -10  -3  -4   24.60    5.70
 -10   3  -4   18.60    6.30
  10   3   4   13.60    6.00
 -10   3  -4   21.20    7.20
 -11  -3  -4   14.60    5.50
  11  -3   4   16.90   10.90
 -11  -3  -4   12.30    4.60
  11  -3   4   10.80    6.10
  11   3   4   13.50    5.90
 -11   3  -4   11.20    6.90
 -11   3  -4    7.50    5.40
  12  -3   4   -0.40    5.50
 -12  -3  -4   -1.70    4.10
 -12  -3  -4   -3.40    4.00
  12  -3   4    0.60    9.50
 -12   3  -4   -1.00    6.40
 -12   3  -4   -5.60    4.60
  12   3   4   -3.80    5.00
 -13  -3  -4   -1.00    5.40
  13  -3   4    7.50   11.30
  13  -3   4    3.30    6.40
 -13  -3  -4   -0.80    4.60
  13   3   4   13.30    5.60
 -13   3  -4    6.10    6.00
 -13   3  -4   -8.60    6.10
  14  -3   4   10.10    7.30
 -14  -3  -4   11.80    5.80
 -14  -3  -4    1.20    5.10
  14  -3   4    4.40   12.60
 -14   3  -4   14.60    7.20
  14   3   4    0.30    5.50
 -14   3  -4   -9.40    6.10
 -15  -3  -4   -5.20    5.70
  15  -3   4    0.50    6.80
 -15  -3  -4    0.10    5.30
  15  -3   4   11.30   13.40
 -15   3  -4   -1.10    6.50
 -15   3  -4   -9.40    5.90
  16  -3   4   -0.80    6.60
 -16  -3  -4   -0.50    5.60
 -16  -3  -4   -1.20    6.10
  16  -3   4    8.60   15.10
 -16   3  -4   -9.80    6.20
 -16   3  -4    2.80    7.70
  17  -3   4    2.00    8.10
 -17  -3  -4   -2.40    5.90
 -17  -3  -4    3.60    7.00
  17  -3   4   -6.50   13.40
 -17   3  -4   -6.00    6.90
 -17   3  -4    4.70    8.30
 -18  -3  -4   -6.60    6.30
 -18  -3  -4    9.20    7.00
  18  -3   4  -10.90    7.20
  18  -3   4  -13.90   13.20
 -18   3  -4    1.50    9.10
 -18   3  -4   -4.70    6.50
 -19  -3  -4   13.70    7.80
 -19  -3  -4  -18.30    6.40
  19  -3   4    1.90   15.30
 -19   3  -4    4.50    8.00
 -19   3  -4   -0.90    9.00
 -20  -3  -4    1.10   10.00
 -20  -3  -4   -4.90    6.80
  20  -3   4   13.10   16.70
 -20   3  -4    0.20    7.00
 -20   3  -4    1.70   10.30
 -21  -3  -4   -1.20    9.50
 -21  -3  -4    5.90    8.10
  21  -3   4  -27.10   16.00
 -21   3  -4   -3.40    8.30
 -21   3  -4    8.20   11.90
 -21  -4   4   -2.70    8.10
  21  -4  -4   10.00    9.60
  21  -4  -4   -6.50   18.70
 -21   4   4  -12.30    6.70
  20  -4  -4    1.70    8.40
 -20  -4   4    9.10    8.50
  20  -4  -4  -19.10   18.70
 -20   4   4    0.10    7.20
 -19  -4   4   -6.90    7.10
  19  -4  -4    0.80    9.30
  19  -4  -4   -0.90   18.00
 -19  -4   4    6.00    8.30
 -19   4   4   -0.70    7.10
  19   4  -4   19.60   10.80
  18  -4  -4    6.80    8.30
  18  -4  -4   10.20   16.90
 -18  -4   4   -3.60    6.40
 -18  -4   4    8.40    7.00
  18   4  -4    0.80    8.20
 -18   4   4   11.20    7.00
  17  -4  -4   -1.60    7.30
 -17  -4   4   15.30    7.90
 -17  -4   4   16.50    7.20
  17  -4  -4  -15.50   13.80
 -17   4   4    3.90    6.40
  17   4  -4    1.50    8.60
 -16  -4   4    9.80    6.40
  16  -4  -4   -3.50    6.40
  16  -4  -4   -7.40   14.40
 -16  -4   4   -8.60    4.30
 -16   4   4    4.70    6.10
  16   4  -4   -4.80    7.60
  15  -4  -4   -1.00   13.30
  15  -4  -4   -2.30    6.00
 -15  -4   4   -0.40    4.80
 -15  -4   4    1.70    5.80
  15   4  -4   -9.00    6.20
 -15   4   4    3.20    6.10
 -14  -4   4    1.00    5.40
  14  -4  -4    5.60   12.70
  14  -4  -4   15.00    7.80
 -14  -4   4   -1.00    4.10
 -14   4   4    3.10    5.30
  14   4  -4    3.00    7.80
 -13  -4   4    2.10    5.00
  13  -4  -4    1.30   11.20
  13  -4  -4    5.50    6.00
 -13  -4   4   13.80    5.70
  13   4  -4   13.10    8.40
 -13   4   4    7.50    5.30
 -12  -4   4    9.00    4.40
 -12  -4   4    8.40    5.10
  12  -4  -4   -9.10   10.10
  12  -4  -4    8.70    5.90
 -12   4   4    6.70    4.90
  12   4  -4   -0.30    6.30
 -11  -4   4    3.90    3.70
  11  -4  -4    1.50    4.90
  11  -4  -4  -10.10    9.40
 -11  -4   4   -0.80    4.20
 -11   4   4    1.90    4.50
  11   4  -4   -2.20    6.60
  10  -4  -4   23.80   11.40
  10  -4  -4   17.90    5.50
 -10  -4   4   14.80    5.20
 -10  -4   4   20.00    5.20
 -10   4   4    4.20    4.30
  10   4  -4   28.30    8.30
   9  -4  -4   25.30   11.50
   9  -4  -4   34.80    6.50
  -9  -4   4   28.60    6.00
  -9  -4   4   30.50    5.70
   9   4  -4   36.50    7.30
  -9   4   4   29.90    5.50
   9   4  -4   39.90    9.30
   8  -4  -4   19.50   10.50
  -8  -4   4   -1.10    3.40
  -8  -4   4   -1.80    3.70
   8  -4  -4    3.50    4.40
   8  -4  -4   -1.30    4.20
   8   4  -4   -3.90    5.30
   8   4  -4   10.80    7.20
  -8   4   4   -3.80    3.20
   7  -4  -4    2.40    4.00
  -7  -4   4   -3.20    3.60
   7  -4  -4   -0.20    8.60
   7  -4  -4   -0.60    4.00
  -7  -4   4    3.20    3.60
   7   4  -4   -0.40    6.70
  -7   4   4   -4.10    2.80
   7   4  -4   13.10    5.60
   6  -4  -4   10.60    8.70
  -6  -4   4   15.20    4.50
   6  -4  -4    9.70    4.20
  -6  -4   4    7.70    3.90
   6  -4  -4    3.90    3.80
  -6   4   4   10.20    3.30
   6   4  -4   10.10    5.10
   6   4  -4    6.20    6.70
  -5  -4   4    9.10    3.70
   5  -4  -4   22.70   10.00
   5  -4  -4    6.50    3.60
  -5  -4   4   12.10    4.20
   5  -4  -4   20.20    4.30
  -5   4   4    9.20    3.70
  -5   4   4   10.50    3.40
   5   4  -4    8.90    7.40
  -5   4   4    8.70    2.90
   5   4  -4   13.20    5.00
  -4  -4   4   25.40    4.90
  -4  -4   4   20.80    5.20
   4  -4  -4   22.20    4.00
   4  -4  -4   17.90    3.80
   4  -4  -4   30.30    9.70
  -4  -4   4   17.30    4.20
  -4   4   4   22.50    2.90
  -4   4   4   23.80    8.00
  -4   4   4   23.90    3.80
   4   4  -4   11.00    4.90
  -4   4   4   24.90    3.40
   4   4  -4   20.20    7.20
   3  -4  -4   40.60    4.40
   3  -4  -4   46.10   10.40
  -3  -4   4   37.60    5.30
  -3  -4   4   45.00    6.50
  -3  -4   4   28.00    5.10
   3  -4  -4   40.30    4.50
  -3   4   4   42.90    8.90
   3   4  -4   33.20    8.10
  -3   4   4   39.00    3.20
   3   4  -4   53.19    6.40
  -2  -4   4   30.20    4.80
  -2  -4   4   42.90    5.70
   2  -4  -4   36.70    3.90
   2  -4  -4   35.50    9.20
   2  -4  -4   33.10    3.60
  -2  -4   4   47.50    6.70
   2   4  -4   43.10    8.40
   2   4  -4   33.10    5.50
  -2   4   4   28.60    8.00
  -1  -4   4   72.99    8.00
  -1  -4   4   67.79    7.10
   1  -4  -4   55.39    4.20
   1  -4  -4   50.99    4.40
  -1  -4   4   59.29    6.50
   1  -4  -4   74.99   11.90
   1   4  -4   69.19    7.10
   1   4  -4   49.30    5.90
   1   4  -4   86.79   10.50
  -1   4   4   71.79   10.40
   0  -4   4  129.39    9.20
   0  -4  -4   99.19    6.20
   0  -4   4  139.09   10.80
   0  -4   4  130.19    9.60
   0  -4  -4  103.69    6.30
   0  -4  -4  126.69   14.60
   0   4   4  144.69   14.30
   0   4  -4  150.28   14.60
   0   4  -4  131.09    9.40
   0   4  -4  115.09    8.90
   1  -4   4    0.20    4.10
   1  -4   4    2.50    3.50
   1  -4   4   -1.20    5.10
  -1   4  -4    9.20    5.80
   1   4   4   -3.40    5.50
  -1   4  -4   -4.90    3.20
   2  -4   4   34.00    7.70
  -2  -4  -4   40.30    2.90
   2  -4   4   39.80    6.00
  -2  -4  -4   34.90    2.90
   2  -4   4   37.80    6.40
   2   4   4   49.20    9.10
  -2   4  -4   41.20    8.30
  -2   4  -4   25.80    5.40
   3  -4   4   23.50    7.40
  -3  -4  -4   15.80    2.40
  -3  -4  -4   16.60    2.60
   3  -4   4   27.20    5.80
   3  -4   4   24.70    5.30
  -3   4  -4   24.00    7.00
   3   4   4   26.40    7.20
  -3   4  -4   16.80    5.00
  -4  -4  -4    3.90    2.40
   4  -4   4    7.80    4.80
  -4  -4  -4    5.70    2.40
   4  -4   4    8.50    7.40
   4  -4   4    3.90    4.70
  -4   4  -4    8.60    4.80
   4   4   4    0.10    6.20
  -4   4  -4   11.40    6.10
  -5  -4  -4    0.80    2.60
   5  -4   4   12.30    5.40
   5  -4   4   -2.30    7.50
   5  -4   4   -1.00    4.00
  -5  -4  -4   -1.80    2.30
   5   4   4    1.10    5.50
  -5   4  -4   -9.60    3.90
  -5   4  -4    4.20    3.90
  -5   4  -4   -0.70    5.50
  -6  -4  -4    6.90    3.10
  -6  -4  -4    3.20    2.80
   6  -4   4   -1.10    8.70
  -6  -4  -4    8.30    3.40
  -6  -4  -4    3.60    2.00
   6  -4   4    4.40    4.80
  -6   4  -4    2.90    5.70
  -6   4  -4    5.40    5.10
   6   4   4    9.90    6.40
  -6   4  -4    2.60    4.10
   7  -4   4   81.29   13.40
   7  -4   4  100.69   11.10
  -7  -4  -4   93.79    7.40
  -7  -4  -4  112.79    8.30
  -7  -4  -4   90.29    7.20
  -7  -4  -4   96.69    8.20
   7   4   4  105.79   12.10
  -7   4  -4  105.69   12.70
  -7   4  -4   89.39    9.70
  -7   4  -4   84.89   10.60
  -8  -4  -4    7.20    3.60
  -8  -4  -4   10.00    4.10
   8  -4   4    2.00    5.10
  -8  -4  -4   13.40    3.30
   8  -4   4   18.00    9.90
   8   4   4    2.30    6.00
  -8   4  -4    7.00    4.70
  -8   4  -4   11.90    5.90
   9  -4   4    6.30    9.80
  -9  -4  -4    2.50    3.70
  -9  -4  -4    5.10    4.20
   9  -4   4   -2.30    5.70
  -9  -4  -4    2.20    3.30
   9   4   4    1.00    6.00
  -9   4  -4   -0.40    5.50
  -9   4  -4    0.90    4.70
  10  -4   4   14.90    6.20
  10  -4   4    4.90   10.50
 -10  -4  -4    7.00    3.90
 -10  -4  -4   10.80    4.40
  10   4   4    4.50    6.20
 -10   4  -4   15.80    6.90
 -10   4  -4   10.70    5.80
  11  -4   4   -5.10   11.60
 -11  -4  -4    2.60    4.20
 -11  -4  -4   -0.10    5.40
  11  -4   4    1.70    6.60
  11   4   4   -3.30    6.00
 -11   4  -4    3.00    6.00
 -11   4  -4    0.40    4.80
  12  -4   4   -1.70   12.00
  12  -4   4   -2.50    6.10
 -12  -4  -4    6.50    4.80
 -12   4  -4   13.40    6.20
  12   4   4   13.00    7.00
 -12   4  -4    9.20    7.60
  13  -4   4   -0.70   11.80
 -13  -4  -4    2.80    5.00
  13  -4   4   -1.00    6.20
  13   4   4   10.00    6.70
 -13   4  -4   -0.60    7.10
 -13   4  -4    2.00    6.10
 -14  -4  -4    8.50    5.80
  14  -4   4   11.90    8.30
  14  -4   4   -1.50   12.90
 -14   4  -4   -5.10    6.80
 -14   4  -4   -2.20    6.40
  14   4   4    4.60    6.60
 -15  -4  -4   -0.20    5.50
  15  -4   4   -0.40    6.90
  15  -4   4   -1.20   12.80
 -15   4  -4    7.90    8.60
 -15   4  -4    2.70    6.90
  16  -4   4    4.90    7.90
 -16  -4  -4    6.10    6.90
  16  -4   4  -10.20   14.10
 -16   4  -4   -5.50    6.90
 -16   4  -4    8.20    9.60
  17  -4   4  -12.70   14.60
  17  -4   4   -6.10    7.90
 -17  -4  -4    3.70    7.10
 -17   4  -4   -5.60    7.00
 -17   4  -4    5.30    9.40
  18  -4   4    6.20   17.20
  18  -4   4    1.90    9.30
 -18  -4  -4  -10.40    6.50
 -18   4  -4    3.80    9.80
 -18   4  -4    0.60    8.50
  19  -4   4    0.30    9.30
 -19  -4  -4   -3.00    7.50
  19  -4   4    7.40   16.70
 -19   4  -4    1.30    9.80
 -19   4  -4   -3.40    8.00
 -19  -5   4   -4.10    6.40
  19  -5  -4  -16.00   18.10
  19  -5  -4    8.60    8.70
  19   5  -4   -8.10    9.90
 -18  -5   4   -7.70    6.70
  18  -5  -4   18.70    9.70
  18  -5  -4   -1.90   17.90
  18   5  -4   -6.20    9.60
  17  -5  -4    3.20    8.00
  17  -5  -4    8.40   19.00
 -17  -5   4   -3.00    6.20
  17   5  -4    4.30    8.90
  16  -5  -4    4.70    8.00
  16  -5  -4  -16.20   16.80
 -16  -5   4    1.00    6.10
  16   5  -4   19.00   10.10
  15  -5  -4   -4.10    7.30
  15  -5  -4    6.30   15.90
 -15  -5   4    0.10    5.60
  15   5  -4  -10.70    8.70
 -15   5   4   11.70    8.90
  14  -5  -4  -13.30    6.20
 -14  -5   4    5.20    5.30
  14  -5  -4  -28.70   11.70
  14   5  -4    6.30    9.10
 -14   5   4   -0.10    5.70
 -14   5   4    4.00    6.90
 -13  -5   4   10.40    5.60
  13  -5  -4    7.50   14.80
  13  -5  -4   -3.80    5.20
  13   5  -4   -1.10    8.70
 -13   5   4   -0.60    6.40
 -13   5   4    4.00    6.90
  12  -5  -4    7.60   13.00
 -12  -5   4   -1.90    3.80
  12  -5  -4   -6.30    5.70
 -12   5   4   -1.70    6.80
  12   5  -4   -5.90    7.20
 -12   5   4   -1.30    6.20
  11  -5  -4   -7.70   12.00
 -11  -5   4   -1.30    4.30
  11  -5  -4    0.70    5.70
  11   5  -4    4.90    7.40
  10  -5  -4   -3.00    4.70
 -10  -5   4    4.60    4.30
  10  -5  -4    5.90   11.70
  10   5  -4    4.30    8.20
   9  -5  -4    5.90   11.50
   9  -5  -4   10.20    5.50
  -9  -5   4    3.50    4.20
   9   5  -4   11.20    8.50
  -8  -5   4   -0.90    3.60
   8  -5  -4    6.90    4.80
   8  -5  -4   -6.40    9.30
   8   5  -4   -4.00    6.40
  -7  -5   4   22.10    5.20
   7  -5  -4   27.40    5.80
   7  -5  -4   31.20   12.40
   7   5  -4   23.70    8.40
  -6  -5   4   -0.20    3.60
  -6  -5   4    5.20    5.80
   6  -5  -4    1.20    9.70
   6  -5  -4   -6.10    4.10
   6  -5  -4    2.70    3.90
   6   5  -4   -5.10    6.00
   5  -5  -4    0.60    3.60
   5  -5  -4    0.90    3.90
  -5  -5   4    4.70    4.30
  -5  -5   4   -1.90    3.40
   5  -5  -4   -1.60    8.80
   5   5  -4    1.80    7.10
   4  -5  -4   -2.80    3.30
  -4  -5   4    7.40    3.90
   4  -5  -4    1.50    3.30
   4  -5  -4   15.20    9.50
  -4  -5   4    1.40    4.00
  -4   5   4    3.20    7.30
   4   5  -4   -6.70    6.10
   3  -5  -4   -0.20    2.80
   3  -5  -4    4.00    3.20
  -3  -5   4    3.10    3.60
  -3  -5   4    2.50    4.30
   3  -5  -4    1.50    7.90
  -3   5   4    0.60    6.10
   3   5  -4    7.50    7.00
   2  -5  -4   11.60    3.10
  -2  -5   4   18.60    7.10
   2  -5  -4   11.60    3.10
  -2  -5   4   11.80    4.10
   2  -5  -4   18.20    9.80
  -2  -5   4   18.10    5.30
   2   5  -4   12.20    5.10
  -2   5   4    2.30    6.70
   2   5  -4   10.30    6.80
  -1  -5   4  134.89   10.40
  -1  -5   4  115.39   11.50
  -1  -5   4   90.29    9.20
   1  -5  -4   98.09    7.20
   1  -5  -4  119.69   15.90
  -1   5   4   96.39   13.50
   1   5  -4  132.19   14.90
   1   5  -4  111.99    8.80
   0  -5  -4   17.00    2.70
   0  -5   4   17.60    5.60
   0  -5  -4   24.50    2.70
   0  -5  -4   40.60   10.40
   0  -5   4   15.30    4.70
   0  -5   4   28.90    7.50
   0   5  -4   25.80    8.60
   0   5  -4   16.50    4.50
   0   5  -4   23.50    5.50
   0   5   4   26.90    8.90
   1  -5   4    7.30    7.20
   1  -5   4   -4.90    4.40
  -1  -5  -4    1.90    1.60
   1  -5   4   -3.30    3.60
  -1  -5  -4    2.50    1.70
  -1  -5  -4   -5.20    7.00
  -1   5  -4    3.40    6.70
  -1   5  -4    2.10    4.60
  -1   5  -4   -0.20    3.50
   1   5   4   -4.00    5.80
  -2  -5  -4    0.30    1.70
   2  -5   4    1.20    7.00
   2  -5   4   -1.10    4.00
  -2  -5  -4    0.30    1.60
  -2   5  -4    0.80    6.10
  -2   5  -4    2.40    3.80
  -2   5  -4    1.10    4.40
   2   5   4   -0.40    6.30
  -3  -5  -4   39.30    3.60
  -3  -5  -4   28.10    3.30
   3  -5   4   45.40    7.00
   3  -5   4   27.90    9.30
  -3   5  -4   50.69   10.10
   3   5   4   40.50    9.20
  -3   5  -4   35.70    6.30
  -4  -5  -4    5.70    2.30
  -4  -5  -4    1.10    2.40
   4  -5   4    8.40    8.70
   4  -5   4    1.90    4.70
  -4   5  -4    5.00    4.40
  -4   5  -4   12.50    6.80
   4   5   4    1.10    6.80
   5  -5   4    1.80    5.10
  -5  -5  -4    0.90    2.50
  -5  -5  -4    0.40    2.70
   5  -5   4    1.40    9.00
  -5   5  -4    2.70    6.50
  -5   5  -4    2.80    4.90
   5   5   4    2.90    6.70
   6  -5   4    9.70   10.30
   6  -5   4   -0.30    5.20
  -6  -5  -4   10.50    3.40
  -6  -5  -4    0.40    3.30
  -6   5  -4   20.60    6.10
   6   5   4    6.80    7.40
  -6   5  -4   19.70    8.10
   7  -5   4   -4.10    5.40
   7  -5   4   -9.40    9.30
  -7  -5  -4   -1.10    2.90
  -7  -5  -4   -4.70    3.60
   7   5   4   -5.00    5.70
  -7   5  -4   10.60    5.50
  -7   5  -4   -8.30    6.10
  -8  -5  -4   22.50    4.80
   8  -5   4   23.00   12.30
   8  -5   4   22.30    6.80
  -8   5  -4   33.90    6.80
   8   5   4   44.80    9.80
  -8   5  -4   33.00    7.60
   9  -5   4   11.90    6.40
   9  -5   4   -3.60   11.40
  -9  -5  -4    1.30    3.80
   9   5   4   17.00    7.50
  -9   5  -4   10.00    6.40
  -9   5  -4   10.50    5.70
 -10  -5  -4    7.40    4.40
  10  -5   4  -26.20   11.30
  10  -5   4   12.90    7.00
  10   5   4   -4.50    6.80
 -10   5  -4   -2.60    5.00
 -10   5  -4    6.50    6.50
  11  -5   4  -14.60   12.50
 -11  -5  -4    0.70    4.20
  11  -5   4  -11.80    5.90
 -11   5  -4    9.80    7.30
  11   5   4    9.40    8.10
 -11   5  -4   -6.10    5.20
  12  -5   4  -15.70   11.50
  12  -5   4   -2.70    6.50
 -12  -5  -4   -2.10    4.70
  12   5   4    5.00    7.70
 -12   5  -4    1.00    6.20
 -12   5  -4    1.10    7.10
 -13  -5  -4   -2.40    4.80
  13  -5   4  -25.50   14.20
  13  -5   4    0.00    7.20
 -13   5  -4   -4.60    6.00
  13   5   4    7.40    7.80
 -13   5  -4   -7.80    6.70
 -14  -5  -4   -3.00    5.40
  14  -5   4   -0.30   14.20
  14  -5   4   -5.40    7.00
 -14   5  -4    3.90    8.20
  14   5   4    2.00    7.30
 -14   5  -4   -1.80    6.50
  15  -5   4    2.40    7.40
  15  -5   4  -17.20   13.80
 -15  -5  -4    5.20    6.10
 -15   5  -4    5.50    7.50
 -15   5  -4    8.70    8.60
  16  -5   4  -18.80   16.00
 -16  -5  -4    0.10    6.40
  16  -5   4    4.30    8.30
 -16   5  -4   -0.60    6.70
 -16   5  -4    2.20    8.00
 -17  -5  -4    2.80    6.80
  17  -5   4   -1.30    9.60
  17  -5   4  -25.10   15.90
 -17   5  -4   -5.00    7.50
 -17   5  -4    4.80    9.80
  15  -6  -4   -5.30    7.60
 -15  -6   4   -0.30    6.60
  15  -6  -4  -38.90   17.10
  15   6  -4   -2.60   10.10
  14  -6  -4   -6.80    6.20
 -14  -6   4    3.50    6.10
  14  -6  -4  -12.30   15.10
  14   6  -4   16.30   10.80
 -13  -6   4   -5.00    5.20
  13  -6  -4    1.40   15.50
  13  -6  -4   12.00    8.00
  13   6  -4    0.40    9.10
  12  -6  -4   -3.40    6.20
 -12  -6   4   -2.70    4.80
  12  -6  -4  -20.60   15.50
  12   6  -4   14.50   10.90
  11  -6  -4   -5.50   15.70
  11  -6  -4   -2.40    5.90
 -11  -6   4   -0.60    4.60
  11   6  -4    9.70    9.00
  10  -6  -4    1.40   12.90
 -10  -6   4   -0.90    4.20
  10  -6  -4   -1.90    5.40
  10   6  -4    5.50    9.50
  -9  -6   4    4.20    5.00
   9  -6  -4   11.40   15.20
   9  -6  -4    4.00    5.60
   9   6  -4   -0.20    8.30
  -8  -6   4    1.10    4.40
   8  -6  -4   -6.30   12.50
   8  -6  -4   -0.10    4.90
   8   6  -4    0.00    8.90
  -7  -6   4    1.00    4.10
   7  -6  -4   -1.40    4.40
   7  -6  -4   -7.70   10.70
   7   6  -4   -0.30    8.60
  -6  -6   4    4.20    4.30
   6  -6  -4    4.70   11.80
   6  -6  -4   -2.00    4.10
   6   6  -4   14.40    9.10
  -5  -6   4   -2.50    3.70
   5  -6  -4    0.50    4.20
   5  -6  -4   16.70   11.80
   5   6  -4    6.10    8.30
   4  -6  -4    0.30    3.80
   4  -6  -4    4.10   10.70
  -4  -6   4   -1.20    3.90
   4   6  -4   -8.70    7.40
   3  -6  -4    3.90    3.50
   3  -6  -4    5.70   10.10
  -3  -6   4    2.60    4.20
   3  -6  -4    0.60    3.60
   3   6  -4    3.60    7.80
  -3   6   4    2.90    7.70
  -2  -6   4   19.70    5.00
   2  -6  -4   10.70    3.60
   2  -6  -4   12.10    9.40
   2  -6  -4   22.10    4.10
  -2   6   4   10.00    7.60
   2   6  -4   33.20    9.70
   1  -6  -4   -1.20    2.40
   1  -6  -4   -9.60    8.70
   1  -6  -4    0.00    2.50
  -1  -6   4    3.50    4.20
  -1   6   4   -3.10    7.50
   1   6  -4    1.60    7.50
   0  -6   4    4.40    4.10
   0  -6  -4    4.60    9.60
   0  -6  -4    3.20    2.10
   0  -6  -4    3.60    2.20
   0   6  -4    1.40    8.00
   0   6   4    9.20    7.60
  -1  -6  -4   10.90    9.90
  -1  -6  -4    5.30    1.80
  -1  -6  -4   -0.10    1.70
   1  -6   4    0.10    4.20
   1   6   4   -2.10    8.20
  -1   6  -4    1.00    7.40
  -2  -6  -4    8.00    8.70
  -2  -6  -4    1.30    1.60
  -2  -6  -4   -2.10    1.60
   2  -6   4   -7.80    3.70
   2   6   4    4.60    8.00
  -2   6  -4   -1.00    6.50
  -3  -6  -4   28.80    9.90
   3  -6   4    5.70    4.80
  -3  -6  -4    8.30    2.20
  -3  -6  -4   15.40    2.30
   3   6   4   32.00   10.20
  -3   6  -4    5.40    7.20
  -4  -6  -4    9.70    2.60
  -4  -6  -4   10.90    2.60
   4  -6   4   13.30    5.90
  -4   6  -4    9.80    7.90
   4   6   4   10.80    8.90
  -5  -6  -4   -2.10    2.40
  -5  -6  -4    5.00    2.90
   5  -6   4   -1.50    5.40
  -5   6  -4    3.60    8.00
   5   6   4    8.60    8.30
  -6  -6  -4   -3.10    2.70
  -6  -6  -4   -0.30    3.40
   6  -6   4   -1.10    5.80
  -6   6  -4   10.00    8.30
   6   6   4   -7.70    7.50
   7  -6   4   -6.00    5.50
  -7  -6  -4    7.50    3.70
  -7   6  -4    6.90    8.40
   7   6   4    8.30    8.30
   8  -6   4   -4.80    6.00
  -8  -6  -4    3.70    3.80
   8   6   4    1.40    8.20
  -9  -6  -4    7.90    4.40
   9  -6   4   -4.00    6.50
   9   6   4   -4.20    7.60
  10  -6   4   -3.70    7.10
 -10  -6  -4   -0.10    4.30
  10   6   4    7.20    8.60
 -11  -6  -4   -4.50    4.30
  11  -6   4  -13.50    6.90
  11   6   4   -2.90    8.30
  12  -6   4   -3.10    6.60
 -12  -6  -4    1.60    5.20
  12   6   4   -2.50    8.90
 -13  -6  -4   -1.20    4.90
  13  -6   4    2.70    9.00
  13   6   4    8.90    9.40
  14  -6   4  -12.50    8.30
 -14  -6  -4    4.70    5.80
  10  -7  -4   -1.30    6.30
 -10  -7   4    2.90    5.60
  10   7  -4  -14.00    9.20
  -9  -7   4    2.40    5.10
   9  -7  -4    2.20    6.10
   9   7  -4    5.60   10.10
  -8  -7   4    1.50    5.20
   8  -7  -4   -1.50    6.10
   8   7  -4   28.10   12.10
   7  -7  -4   -3.80    5.40
  -7  -7   4   -3.60    4.50
   7   7  -4   12.10   10.00
  -6  -7   4   -5.60    4.30
   6  -7  -4   -2.30    5.10
   6   7  -4    1.50    8.70
   5  -7  -4  -13.00    4.10
  -5  -7   4    6.60    4.80
   5   7  -4   11.10    9.80
  -4  -7   4   -2.00    4.60
   4  -7  -4    4.80    4.50
   4   7  -4   12.60    9.50
  -3  -7   4   -7.80    4.40
   3  -7  -4   -4.30    3.40
   3   7  -4    0.20    8.30
   2  -7  -4   -6.30    2.80
  -2  -7   4   -2.20    4.60
   2   7  -4   -2.60    8.40
   1  -7  -4    4.40    2.50
  -1  -7   4   -6.40    4.40
   1  -7  -4   -2.40    2.30
   1   7  -4   12.10   10.10
  -1   7   4    9.20   10.00
   0  -7   4    3.50    5.00
   0   7   4    9.50    8.60
   0   7  -4   18.10    9.70
   1  -7   4    9.10    5.20
   1   7   4   -9.20    7.60
  -1   7  -4   19.50   10.00
   2  -7   4   -4.70    4.40
   2   7   4   -1.70    8.10
  -2   7  -4    4.30    8.10
   3  -7   4   -8.40    4.70
  -3   7  -4    2.00    8.40
   3   7   4   -1.90    7.90
   4  -7   4   -4.40    5.10
  -4   7  -4    5.90    9.60
   4   7   4    4.00    9.40
   5  -7   4    0.10    5.70
  -5   7  -4   -6.50    8.50
   5   7   4   11.90    9.80
  -6  -7  -4   -4.40    2.40
   6  -7   4    1.00    6.60
   6   7   4   -7.80    8.20
  -6   7  -4    5.10    9.00
  -7  -7  -4   -0.10    3.20
   7  -7   4  -12.50    6.70
   7   7   4   15.20   10.20
  -8  -7  -4   -6.60    3.60
   8  -7   4   12.70    8.70
   8   7   4  -15.40    8.00
 -25   0   5    0.40    7.50
  25   0  -5    5.80   20.20
 -24   0   5   -2.50    7.60
  24   0  -5  -26.50   16.00
  23   0  -5  -12.80   17.00
 -23   0   5    6.10    6.90
 -22   0   5   -2.10    5.90
  22   0  -5   -9.70   15.40
 -21   0   5    0.20    6.30
  21   0  -5   15.50   16.10
 -20   0   5   -2.10    5.20
  20   0  -5    2.80   14.90
  19   0  -5  -17.10   11.80
 -19   0   5    7.60    6.00
 -19   0   5   -3.30    6.80
 -18   0   5    3.50    6.00
 -18   0   5   -2.40    6.30
  18   0  -5   -8.60   11.60
  17   0  -5   31.60    8.60
  17   0  -5   49.99   15.10
 -17   0   5   57.09    9.20
 -17   0   5   33.40    7.90
  16   0  -5    2.80   10.60
  16   0  -5    4.40    6.30
 -16   0   5    8.10    6.00
 -16   0   5   -1.60    4.30
  15   0  -5    9.10   10.30
  15   0  -5   21.30    7.30
 -15   0   5   25.10    6.30
 -15   0   5   25.80    7.20
  14   0  -5   -4.00    4.90
 -14   0   5    7.60    5.30
  14   0  -5   -1.70    8.90
 -14   0   5    4.60    4.70
  13   0  -5   27.30   10.60
 -13   0   5   57.79    7.90
 -13   0   5   41.50    7.40
  13   0  -5   41.40    6.90
  12   0  -5   -1.10    4.80
  12   0  -5    2.70    8.10
 -12   0   5    1.10    4.00
 -12   0   5   -1.30    3.60
  11   0  -5    5.00    5.00
 -11   0   5   12.80    4.40
 -11   0   5   12.60    4.90
  11   0  -5   19.60    8.00
  11   0  -5    6.90    5.20
  10   0  -5   -3.20    4.00
 -10   0   5   -7.40    3.10
  10   0  -5    4.60    6.60
 -10   0   5    1.80    3.20
  10   0  -5   -3.80    3.70
  -9   0   5 1121.29   59.19
   9   0  -5 1147.79   59.49
   9   0  -5 1072.99   60.09
   9   0  -5 1103.09   61.09
   8   0  -5    4.40    5.30
  -8   0   5    2.50    2.90
   8   0  -5    2.60    3.50
   8   0  -5    6.80    5.10
   8   0  -5    5.50    3.20
  -8   0   5    4.80    3.10
  -7   0   5   29.00    4.40
  -7   0   5   42.00    5.00
   7   0  -5   26.40    5.10
   7   0  -5   29.40    6.20
   7   0  -5   24.30    4.40
   6   0  -5   -1.90    4.10
   6   0  -5    0.30    3.30
  -6   0   5    0.90    2.50
   6   0  -5   -2.10    4.20
  -6   0   5    1.00    3.30
  -6   0   5   -2.10    2.30
   6   0  -5   -3.00    2.00
  -5   0   5  120.39    8.60
  -5   0   5  134.29    9.30
   5   0  -5  122.89    9.00
  -5   0   5  122.39    8.60
   5   0  -5  136.39    9.90
   5   0  -5  115.19    9.50
  -5   0   5  131.09    9.40
   5   0  -5  138.49    8.60
   4   0  -5    0.50    2.00
  -4   0   5   -1.40    2.90
  -4   0   5   -1.80    2.10
   4   0  -5    0.90    2.30
  -4   0   5    0.50    2.20
   4   0  -5    3.50    3.60
   4   0  -5    4.60    3.80
  -4   0   5    3.30    3.00
  -3   0   5   15.90    3.00
   3   0  -5   13.80    3.40
  -3   0   5   19.10    3.70
   3   0  -5   16.50    3.80
   3   0  -5   15.20    3.40
  -3   0   5   19.50    2.80
   3   0  -5   15.50    3.10
  -3   0   5   19.20    3.90
   2   0  -5   -2.60    2.30
  -2   0   5    1.70    2.00
   2   0  -5   -1.70    2.60
  -2   0   5    1.60    2.70
  -2   0   5   -0.10    1.50
   2   0  -5   -0.80    2.10
  -2   0   5    4.10    2.80
   2   0  -5   -6.00    2.80
  -1   0   5  148.29    8.80
   1   0  -5  149.59    9.00
   1   0  -5  140.59    9.30
  -1   0   5  139.39    8.70
   1   0  -5  144.59    8.90
  -1   0   5  161.28    9.40
   1   0  -5  130.39    9.00
   0   0  -5    0.80    2.40
   0   0   5   -2.30    2.10
   0   0  -5    1.50    2.40
   0   0   5   -2.90    2.40
   0   0   5    0.40    2.10
   0   0   5   -0.40    1.90
   0   0  -5   -0.20    2.70
   1   0   5  499.85   25.50
  -1   0  -5  454.95   25.50
  -1   0  -5  474.15   25.40
   1   0   5  469.45   25.30
  -1   0  -5  433.16   25.40
   1   0   5  491.15   25.60
   1   0   5  494.55   25.30
  -1   0  -5  448.56   25.40
  -2   0  -5   -3.20    2.70
   2   0   5   -1.50    3.00
  -2   0  -5    0.10    3.20
  -2   0  -5    1.80    3.90
  -2   0  -5   -2.30    2.40
  -2   0  -5    0.30    2.80
   2   0   5    0.20    2.60
   2   0   5    3.40    2.60
   2   0   5   -1.50    2.30
   3   0   5 1015.90   51.79
   3   0   5  985.30   51.59
  -3   0  -5  941.81   51.79
   3   0   5  995.00   51.59
  -3   0  -5  987.10   52.89
  -3   0  -5  998.50   51.69
  -3   0  -5  943.31   51.89
  -3   0  -5 1002.00   51.69
  -4   0  -5   -2.50    3.20
  -4   0  -5    4.80    3.20
   4   0   5    2.70    2.70
  -4   0  -5    0.00    2.30
  -4   0  -5   -1.10    2.70
   4   0   5   -0.70    4.50
   4   0   5   -0.20    2.80
  -5   0  -5   12.10    3.80
   5   0   5   11.10    3.60
  -5   0  -5    0.60    3.30
   5   0   5    3.60    5.30
  -5   0  -5    9.70    3.40
   6   0   5    1.70    3.10
  -6   0  -5   -1.80    2.40
  -6   0  -5    0.90    2.90
   6   0   5    0.20    4.40
  -6   0  -5    1.30    3.30
  -7   0  -5    2.90    3.60
  -7   0  -5    1.80    3.50
   7   0   5   -0.10    3.30
  -7   0  -5    5.00    4.00
   7   0   5    4.80    6.10
  -8   0  -5  -11.10    3.20
   8   0   5    3.70    3.00
   8   0   5    6.50    6.70
  -8   0  -5   -1.30    3.80
  -8   0  -5   -3.80    3.20
  -9   0  -5   10.10    4.50
   9   0   5    8.50    7.50
  -9   0  -5   21.30    5.20
   9   0   5   10.90    4.40
  -9   0  -5   13.80    4.50
  10   0   5    1.80    1.50
 -10   0  -5   -1.90    3.90
  10   0   5    5.10    4.50
  10   0   5   -0.70    7.60
 -10   0  -5   -5.30    4.30
  11   0   5  176.88    9.90
  11   0   5  190.58   14.20
  11   0   5  158.88   19.10
 -11   0  -5  186.78   16.10
 -11   0  -5  157.98   13.80
 -12   0  -5    7.90    6.00
  12   0   5   -1.90    5.00
  12   0   5   -2.70    1.80
  12   0   5    4.60    7.80
 -12   0  -5   -3.80    4.40
  13   0   5    2.30    4.90
 -13   0  -5    0.40    4.80
  13   0   5  -12.50    8.50
 -13   0  -5   -5.00    5.40
 -14   0  -5    1.40    5.60
  14   0   5   -3.20    9.30
  14   0   5   -1.70    4.80
 -14   0  -5    2.30    6.60
  15   0   5    9.50   11.20
 -15   0  -5   10.00    6.50
 -15   0  -5   15.30    6.60
 -16   0  -5    1.80    6.10
 -16   0  -5    8.40    8.20
  16   0   5   -8.50   10.10
  17   0   5   -0.60   12.10
 -17   0  -5   13.80    6.90
 -17   0  -5   23.20    9.50
  18   0   5    4.00   13.20
 -18   0  -5   14.00    9.30
 -18   0  -5   -3.60    6.20
 -19   0  -5   -2.40    6.60
  19   0   5    8.00   15.40
  20   0   5    2.10   16.20
 -20   0  -5   -8.50    6.10
  21   0   5    2.30   16.00
 -21   0  -5   -2.70    7.00
 -22   0  -5   10.20    8.70
  24  -1  -5   -5.10   19.90
 -24  -1   5   -1.20    7.20
  24   1  -5   22.10   18.40
 -24   1   5   -3.00    7.70
  23  -1  -5  -17.30   18.70
 -23  -1   5   -3.00    7.40
 -23   1   5    2.70    7.50
  23   1  -5   -1.90   17.10
  22  -1  -5  -13.50   16.60
 -22  -1   5    6.10    7.10
 -22   1   5   -0.40    6.80
  22   1  -5  -12.80   14.70
  21  -1  -5  -13.30   14.60
 -21  -1   5    2.20    6.50
 -21  -1   5   18.10    9.50
  21   1  -5   -8.80   13.00
 -21   1   5    6.60    6.50
 -20  -1   5   14.70    8.60
  20  -1  -5  -10.30   14.00
 -20  -1   5    5.10    6.40
 -20   1   5    3.60    6.50
  20   1  -5    4.80   14.40
  19  -1  -5    7.00    8.20
 -19  -1   5    6.90    6.80
 -19  -1   5    4.80    7.30
  19  -1  -5   10.30   15.10
 -19   1   5   13.60    6.70
  19   1  -5   14.90   13.70
  18  -1  -5    5.50   13.60
 -18  -1   5   19.60    7.80
 -18  -1   5    2.90    5.90
  18  -1  -5   -7.00    6.30
  18   1  -5    4.50   13.10
 -18   1   5   -1.40    5.10
 -17  -1   5    9.00    6.20
 -17  -1   5    2.90    6.30
  17  -1  -5   -3.20    6.20
  17  -1  -5    1.80   12.60
 -17   1   5   10.00    5.50
  17   1  -5    2.00   11.10
  16  -1  -5    4.10    6.30
 -16  -1   5   -4.30    4.90
  16  -1  -5   -1.50   10.90
 -16  -1   5    2.70    5.30
 -16   1   5    2.00    5.70
 -16   1   5    2.20    4.90
  16   1  -5    4.90   10.50
 -15  -1   5    8.10    4.30
 -15  -1   5   10.80    5.80
  15  -1  -5   -4.50    5.40
  15  -1  -5   -0.90   10.30
  15   1  -5   15.20    6.50
 -15   1   5    3.50    4.80
 -15   1   5    3.90    5.00
  15   1  -5   20.40   10.80
 -14  -1   5   19.00    6.20
  14  -1  -5   22.20    7.20
  14  -1  -5   27.30   11.80
 -14  -1   5   17.40    6.10
  14   1  -5   12.80    9.70
 -14   1   5   21.50    5.90
 -14   1   5   14.80    5.80
  14   1  -5   17.50    6.30
 -13  -1   5  136.29   12.40
 -13  -1   5  135.89   12.60
  13  -1  -5  101.79   14.60
  13  -1  -5   66.79   10.20
  13   1  -5  137.59   15.90
 -13   1   5  147.19   12.50
  13   1  -5   86.39   10.50
 -13   1   5  110.89   11.50
  12  -1  -5   34.70    6.60
 -12  -1   5   46.10    7.40
  12  -1  -5   49.60   11.30
 -12  -1   5   51.79    6.90
 -12  -1   5   55.69    7.40
  12   1  -5   50.79    9.70
 -12   1   5   43.70    6.80
  12   1  -5   32.10    6.60
 -12   1   5   54.79    7.50
  12   1  -5   52.19   10.70
 -11  -1   5    6.60    4.00
  11  -1  -5   -3.90    7.00
 -11  -1   5    6.30    3.40
  11  -1  -5    4.70    4.40
  11  -1  -5    2.60    4.70
  11   1  -5    4.90    4.40
  11   1  -5   12.20    6.90
 -11   1   5   17.20    4.50
 -11   1   5    7.90    4.20
  11   1  -5   -1.10    6.10
  10  -1  -5   17.30    5.40
 -10  -1   5   30.60    5.30
 -10  -1   5   29.60    5.30
  10  -1  -5   21.40    5.40
  10  -1  -5   25.80    7.30
  10   1  -5   30.60    6.40
  10   1  -5   26.90    7.40
  10   1  -5   27.50    5.50
 -10   1   5   24.30    5.20
 -10   1   5   27.30    5.00
   9  -1  -5   18.30    7.20
  -9  -1   5    9.90    3.70
  -9  -1   5   15.00    4.00
   9  -1  -5   18.40    4.60
   9  -1  -5   14.40    4.20
   9   1  -5    8.20    5.90
  -9   1   5   13.90    3.70
   9   1  -5    7.70    4.30
   9   1  -5    9.00    5.60
  -9   1   5   16.30    4.30
   8  -1  -5   21.50    7.40
  -8  -1   5   17.30    4.10
   8  -1  -5   12.10    4.10
  -8  -1   5   10.00    3.60
   8  -1  -5    9.90    4.40
   8  -1  -5   16.70    4.90
   8   1  -5    7.90    5.40
   8   1  -5   16.40    5.40
  -8   1   5   23.70    4.60
   8   1  -5   10.90    4.00
  -8   1   5   11.70    3.30
  -7  -1   5 1274.67   63.89
   7  -1  -5 1246.18   64.69
  -7  -1   5 1240.48   64.39
   7  -1  -5 1204.48   65.89
  -7  -1   5 1219.38   63.79
   7  -1  -5 1241.78   63.99
   7   1  -5 1199.28   64.39
  -7   1   5 1092.59   63.29
   7   1  -5 1206.08   64.59
   6  -1  -5   31.90    4.50
   6  -1  -5   32.40    6.80
   6  -1  -5   33.50    5.90
  -6  -1   5   27.30    4.00
   6  -1  -5   17.80    4.20
  -6  -1   5   26.60    4.20
  -6  -1   5   37.80    5.10
   6   1  -5   34.00    4.60
   6   1  -5   30.30    5.20
   6   1  -5   33.30    6.00
  -5  -1   5  601.44   31.80
   5  -1  -5  567.64   32.00
   5  -1  -5  630.24   31.70
  -5  -1   5  601.74   31.60
   5  -1  -5  576.54   33.50
  -5  -1   5  592.44   31.70
   5  -1  -5  597.14   31.60
   5   1  -5  577.84   32.30
   5   1  -5  572.54   31.60
   5   1  -5  561.44   31.60
  -5   1   5  550.74   31.20
  -5   1   5  612.74   32.00
  -4  -1   5  162.78    9.50
  -4  -1   5  148.49   10.00
  -4  -1   5  162.58   10.10
   4  -1  -5  162.68    9.90
   4  -1  -5  170.38    9.90
   4  -1  -5  166.48   10.50
  -4  -1   5  162.28   10.60
  -4  -1   5  166.88   10.40
   4  -1  -5  150.08   11.90
   4   1  -5  144.09   10.30
  -4   1   5  162.18    9.40
   4   1  -5  117.39    9.70
  -4   1   5  160.28   10.10
   4   1  -5  160.78   10.10
   4   1  -5  166.78    9.70
   3  -1  -5    9.50    4.80
  -3  -1   5    8.70    2.40
  -3  -1   5   17.60    3.90
   3  -1  -5    9.90    2.90
  -3  -1   5    8.20    2.90
  -3  -1   5   13.60    2.10
  -3  -1   5   10.90    3.30
   3  -1  -5    8.20    3.60
   3  -1  -5    8.00    2.50
  -3   1   5   13.30    3.00
   3   1  -5   13.10    2.20
   3   1  -5    9.30    3.40
   3   1  -5    9.20    2.80
  -3   1   5   13.90    2.30
   3   1  -5   15.10    3.60
   3   1  -5    6.70    2.60
  -3   1   5    9.90    2.10
   2  -1  -5  264.87   14.90
  -2  -1   5  271.07   15.40
   2  -1  -5  255.27   14.50
  -2  -1   5  258.67   15.00
   2  -1  -5  251.87   14.40
  -2  -1   5  264.67   15.00
  -2   1   5  267.27   14.20
   2   1  -5  263.47   15.60
   2   1  -5  247.18   13.70
  -2   1   5  264.57   14.10
  -2   1   5  265.67   14.70
   2   1  -5  271.97   15.50
  -2   1   5  268.97   14.60
   2   1  -5  277.47   15.00
   1  -1  -5   63.09    4.80
  -1  -1   5   67.49    5.70
   1  -1  -5   70.39    5.30
   1  -1  -5   70.09    5.30
  -1  -1   5   74.19    5.80
   1  -1  -5   68.09    5.00
  -1  -1   5   75.09    6.10
   1   1  -5   67.39    4.50
   1   1  -5   69.49    6.40
  -1   1   5   78.29    5.30
  -1   1   5   65.79    4.40
  -1   1   5   69.79    4.40
   1   1  -5   59.89    5.40
   1   1  -5   76.69    5.70
   0  -1  -5   36.50    3.90
   0  -1   5   40.50    5.10
   0  -1  -5   29.70    3.30
   0  -1   5   39.70    4.40
   0  -1   5   31.90    4.20
   0  -1  -5   29.90    3.30
   0  -1   5   31.80    4.20
   0   1  -5   27.00    3.80
   0   1   5   32.70    3.30
   0   1  -5   36.60    3.90
   0   1  -5   38.40    5.20
   0   1   5   41.00    3.80
   0   1  -5   29.60    4.10
   0   1   5   37.50    2.90
   0   1   5   29.00    2.70
   1  -1   5   20.00    3.60
  -1  -1  -5   17.50    2.80
   1  -1   5   21.80    3.70
   1  -1   5   35.40    4.80
   1  -1   5   21.60    4.10
  -1  -1  -5   21.20    3.00
  -1  -1  -5   18.50    3.60
  -1  -1  -5   16.90    2.80
   1  -1   5   23.20    3.80
  -1  -1  -5   18.70    3.20
  -1   1  -5   18.30    4.00
   1   1   5   23.60    3.20
   1   1   5   22.70    2.40
  -1   1  -5   22.00    3.60
   1   1   5   25.80    2.50
  -1   1  -5   20.50    3.80
  -1   1  -5   32.20    4.20
  -1   1  -5   24.00    3.80
  -1   1  -5   17.10    3.60
   1   1   5   22.80    3.00
  -2  -1  -5    8.20    2.50
   2  -1   5    4.30    3.20
  -2  -1  -5    1.10    2.50
  -2  -1  -5    8.30    2.50
  -2  -1  -5    2.70    2.30
   2  -1   5    2.90    3.90
  -2  -1  -5    1.10    2.50
   2  -1   5    7.80    3.00
  -2   1  -5   -3.10    3.10
  -2   1  -5    0.70    2.50
   2   1   5    2.30    2.50
  -2   1  -5    0.70    2.80
   2   1   5    5.90    1.90
  -2   1  -5    1.40    2.90
  -2   1  -5    6.50    3.80
   2   1   5    1.00    2.10
  -2   1  -5    2.70    3.00
  -3  -1  -5    4.90    2.70
   3  -1   5    3.70    2.90
  -3  -1  -5    6.50    2.90
  -3  -1  -5    3.00    2.40
   3  -1   5    3.70    4.20
  -3  -1  -5    6.30    2.90
  -3  -1  -5    4.30    2.50
   3  -1   5    8.50    3.50
   3   1   5    7.50    2.20
  -3   1  -5    4.30    3.50
  -3   1  -5    8.40    3.40
   3   1   5    5.60    2.50
  -3   1  -5    4.60    3.00
  -3   1  -5    5.30    2.50
  -3   1  -5    9.50    4.50
  -3   1  -5    9.60    3.30
   3   1   5    3.90    2.50
   4  -1   5    9.50    3.80
   4  -1   5   18.40    5.90
  -4  -1  -5   12.80    3.40
   4  -1   5   12.00    2.80
   4  -1   5   11.20    3.70
  -4  -1  -5   16.40    3.40
  -4  -1  -5   15.50    3.20
  -4  -1  -5    9.80    3.60
  -4  -1  -5   14.30    3.10
   4   1   5   18.50    3.00
  -4   1  -5   10.70    3.20
   4   1   5   13.70    3.20
  -4   1  -5   14.50    2.80
  -4   1  -5   12.90    4.00
  -4   1  -5    9.30    4.20
   4   1   5   11.20    2.60
   5  -1   5  844.32   48.90
   5  -1   5  906.01   47.70
  -5  -1  -5  915.61   47.30
  -5  -1  -5  901.41   47.20
   5  -1   5  894.11   46.10
   5  -1   5  856.71   47.60
  -5  -1  -5  889.11   47.30
  -5   1  -5  899.31   46.10
   5   1   5  871.11   46.80
  -5   1  -5  855.51   47.80
   5   1   5  896.71   46.20
  -5   1  -5  881.41   47.60
  -5   1  -5  908.11   48.10
  -6  -1  -5  155.68   11.60
  -6  -1  -5  168.38   11.60
   6  -1   5  164.68   14.20
   6  -1   5  179.28   12.40
   6  -1   5  172.68   10.20
   6  -1   5  169.28   12.10
  -6  -1  -5  193.38   11.80
   6   1   5  186.28   11.40
  -6   1  -5  167.58   12.50
  -6   1  -5  160.78   12.00
  -6   1  -5  161.18   12.40
   6   1   5  167.18   10.20
  -7  -1  -5    6.40    3.70
  -7  -1  -5    4.40    3.70
   7  -1   5    9.00    6.50
   7  -1   5   10.40    2.70
   7  -1   5    9.50    4.40
   7  -1   5    9.60    4.10
  -7  -1  -5    4.60    3.90
  -7   1  -5    7.90    4.10
  -7   1  -5    5.90    4.20
   7   1   5    8.70    3.60
   7   1   5   11.80    2.80
   8  -1   5   67.69   10.80
   8  -1   5   56.89    7.60
  -8  -1  -5   61.79    7.50
  -8  -1  -5   73.29    8.00
   8  -1   5   69.19    5.30
  -8  -1  -5   75.19    8.10
   8   1   5   60.89    5.20
  -8   1  -5   87.79    8.90
  -8   1  -5   49.50    7.10
   8   1   5   37.60    5.80
  -9  -1  -5   31.50    5.70
  -9  -1  -5   26.80    5.90
   9  -1   5   27.20    6.20
   9  -1   5   32.00    9.40
  -9  -1  -5   28.90    6.00
   9  -1   5   36.00    4.20
  -9   1  -5   32.00    6.60
  -9   1  -5   22.40    5.60
   9   1   5   32.50    3.90
  10  -1   5   39.00    4.50
 -10  -1  -5   44.80    7.20
 -10  -1  -5   34.60    6.60
  10  -1   5   17.70    9.60
 -10  -1  -5   40.70    7.10
  10  -1   5   27.90    6.60
 -10   1  -5   29.00    6.80
  10   1   5   44.30    4.50
 -10   1  -5   41.30    7.70
  11  -1   5    4.60    9.10
 -11  -1  -5   -2.30    4.70
 -11  -1  -5   10.70    5.10
  11  -1   5    0.40    2.70
 -11  -1  -5   -2.00    4.40
  11  -1   5   -3.20    4.90
  11   1   5    2.00    2.70
 -11   1  -5    0.70    4.10
  11   1   5   -0.80    2.20
 -11   1  -5    1.50    4.50
 -12  -1  -5   -3.50    4.70
  12  -1   5   -0.20    5.40
  12  -1   5   -2.00    8.80
 -12  -1  -5   -0.80    5.10
  12   1   5    2.60    2.90
 -12   1  -5    1.70    6.20
 -12   1  -5    0.60    4.90
  12   1   5    0.50    4.20
  13  -1   5   16.50   10.50
 -13  -1  -5    8.30    5.70
  13  -1   5   -0.80    5.70
 -13  -1  -5   11.40    6.50
  13   1   5   19.10    3.70
 -13   1  -5   17.90    6.30
 -13   1  -5   18.60    7.50
 -14  -1  -5    9.80    6.50
  14  -1   5    9.90    6.20
 -14  -1  -5    5.50    5.70
  14  -1   5   -6.00    9.30
 -14   1  -5   -7.50    6.40
 -14   1  -5    2.80    5.20
 -15  -1  -5    4.50    6.80
  15  -1   5    5.00   10.80
 -15  -1  -5   -3.20    5.10
  15  -1   5   20.20    7.50
 -15   1  -5   17.90    6.90
 -15   1  -5    5.30    7.70
 -16  -1  -5    2.80    7.40
  16  -1   5    0.20    7.20
 -16  -1  -5    8.60    6.60
  16  -1   5    6.40   12.30
 -16   1  -5   10.40    8.50
 -16   1  -5    1.20    6.00
 -17  -1  -5   -5.40    5.20
 -17  -1  -5   14.90    8.80
  17  -1   5    9.60   13.20
 -17   1  -5    2.00    6.10
 -18  -1  -5   -1.40    7.80
  18  -1   5   17.70   14.00
 -18  -1  -5   -0.30    6.10
 -18   1  -5   -4.60    6.30
 -19  -1  -5    5.50    7.50
  19  -1   5    1.40   14.40
 -19  -1  -5   14.80    9.60
 -19   1  -5    0.00    7.10
 -20  -1  -5   -9.20    7.10
  20  -1   5   -9.10   15.20
 -20  -1  -5   -6.70    9.00
 -20   1  -5   -0.10    7.40
 -21  -1  -5   -6.10    7.40
 -21  -1  -5  -10.50   10.10
  21  -1   5   30.10   19.20
 -21   1  -5   11.40    8.20
 -22  -1  -5  -10.90    7.40
  22  -1   5  -23.50   16.50
 -22   1  -5    5.70    9.10
  24  -2  -5  -11.90   21.50
 -24  -2   5   15.70    8.70
 -24   2   5    7.10    8.10
 -23  -2   5   -7.00    8.70
  23  -2  -5   13.60   21.60
 -23  -2   5    8.70    8.30
 -23   2   5   12.80    9.50
 -22  -2   5    1.50    8.50
  22  -2  -5    7.80   18.70
 -22  -2   5   13.40    8.10
 -22   2   5    2.80    7.20
  22   2  -5   17.90   16.70
  21  -2  -5  -10.80   15.50
 -21  -2   5   18.10    8.90
 -21  -2   5   -4.00    6.70
  21   2  -5   26.90   16.70
 -21   2   5    8.50    7.00
  20  -2  -5   19.10    9.10
 -20  -2   5    3.60    6.30
  20  -2  -5   -5.90   16.80
 -20  -2   5   -8.90    6.50
  20   2  -5   21.80   14.60
 -20   2   5   -1.40    6.60
 -19  -2   5    1.10    6.00
  19  -2  -5    6.30   14.40
 -19  -2   5    4.30    7.10
  19  -2  -5    0.60    7.60
  19   2  -5    0.00   12.70
 -19   2   5    7.60    6.00
  18  -2  -5    0.20    7.10
 -18  -2   5    3.00    5.80
  18  -2  -5  -13.50   12.80
 -18  -2   5    1.30    6.10
  18   2  -5    9.20   11.50
 -18   2   5    3.50    5.80
  17  -2  -5   23.30    8.50
 -17  -2   5   11.00    6.50
  17  -2  -5    6.90   13.20
 -17  -2   5   11.10    6.00
 -17   2   5   21.40    7.20
  17   2  -5   23.80   11.70
 -16  -2   5  -10.80    4.60
 -16  -2   5   -4.00    4.70
  16  -2  -5    4.60    6.50
  16  -2  -5    0.70   11.20
  16   2  -5  -11.20    9.50
 -16   2   5    0.20    5.20
  15  -2  -5   18.20   10.10
 -15  -2   5   39.40    8.00
 -15  -2   5   18.70    6.50
  15  -2  -5   10.80    7.00
 -15   2   5   17.80    5.90
  15   2  -5   34.80   11.50
  14  -2  -5   -5.40    5.30
 -14  -2   5   10.40    5.30
  14  -2  -5   14.40   11.60
 -14  -2   5    1.20    4.60
  14   2  -5   -8.50    8.30
 -14   2   5    6.80    5.20
  13  -2  -5    8.30    5.90
 -13  -2   5   15.70    6.30
 -13  -2   5   17.10    5.50
  13  -2  -5    8.50    9.90
 -13   2   5    6.40    4.80
  13   2  -5   13.80    9.20
  13   2  -5    5.80    4.90
 -13   2   5    1.40    4.80
  12  -2  -5    9.20    9.50
 -12  -2   5    0.70    3.80
 -12  -2   5   17.10    5.20
 -12  -2   5   19.60    6.20
  12  -2  -5   13.60    6.00
  12  -2  -5   18.60    6.30
  12   2  -5    5.70    6.60
  12   2  -5   19.70    9.00
  12   2  -5    4.30    5.10
 -12   2   5   12.90    4.80
  11  -2  -5   42.50    7.20
 -11  -2   5   38.20    6.30
  11  -2  -5   41.30    7.20
 -11  -2   5   49.99    7.20
  11  -2  -5   23.40    9.70
 -11   2   5   30.20    6.00
  11   2  -5   50.09    9.70
  11   2  -5   34.90    6.00
  11   2  -5   44.90    8.80
  10  -2  -5   81.09    9.50
  10  -2  -5  123.59   10.20
  10  -2  -5   84.09   13.30
 -10  -2   5   90.29    9.60
 -10  -2   5  123.79    9.60
  10   2  -5  117.49   12.30
 -10   2   5  100.79    9.60
 -10   2   5  100.19    8.60
  10   2  -5  136.19   13.40
  10   2  -5  105.89    9.10
   9  -2  -5   37.80    6.10
  -9  -2   5   40.20    5.80
  -9  -2   5   44.90    6.10
   9  -2  -5   43.10   10.00
   9  -2  -5   30.20    5.90
  -9   2   5   33.80    5.00
   9   2  -5   42.80    7.60
  -9   2   5   52.49    6.40
   9   2  -5   26.90    5.20
   9   2  -5   33.40    7.10
  -8  -2   5    4.40    3.20
   8  -2  -5    6.70    6.90
   8  -2  -5    0.60    3.70
  -8  -2   5    6.10    3.30
   8  -2  -5    2.40    3.90
   8   2  -5    7.30    4.90
   8   2  -5   -0.30    3.40
  -8   2   5    4.80    3.30
   8   2  -5    2.00    5.20
  -8   2   5   10.00    3.30
  -7  -2   5  105.59    8.60
  -7  -2   5   98.59    8.40
   7  -2  -5  107.79   12.70
  -7  -2   5  115.19    9.00
   7  -2  -5   95.19    8.50
   7  -2  -5  121.09    8.80
  -7   2   5  108.09    7.80
  -7   2   5   98.39    8.40
   7   2  -5  126.49    8.70
   7   2  -5  105.79   10.60
  -6  -2   5   40.90    5.20
  -6  -2   5   33.80    4.70
   6  -2  -5   26.90    7.50
  -6  -2   5   32.90    4.90
   6  -2  -5   36.40    4.90
  -6   2   5   34.70    4.50
   6   2  -5   45.10    6.90
  -6   2   5   33.60    4.10
   5  -2  -5   -6.70    5.00
   5  -2  -5    4.10    2.90
  -5  -2   5    2.40    2.40
   5  -2  -5    4.40    2.80
  -5  -2   5    3.30    2.70
  -5  -2   5    5.70    2.70
   5   2  -5    3.00    2.70
  -5   2   5    5.60    2.60
  -5   2   5    2.90    1.90
  -5   2   5    5.80    2.90
   5   2  -5    3.50    4.30
   4  -2  -5  511.65   28.10
   4  -2  -5  543.55   27.80
  -4  -2   5  527.35   28.30
   4  -2  -5  507.55   27.70
   4  -2  -5  512.25   30.80
  -4  -2   5  496.15   27.10
  -4  -2   5  497.15   28.10
  -4   2   5  498.95   26.90
   4   2  -5  522.25   28.80
  -4   2   5  520.75   27.90
   4   2  -5  551.64   28.00
  -4   2   5  511.85   27.60
   3  -2  -5   54.89    5.00
  -3  -2   5   64.89    5.70
  -3  -2   5   55.59    3.50
  -3  -2   5   75.79    7.40
   3  -2  -5   40.70    7.70
   3  -2  -5   59.29    4.80
  -3  -2   5   58.99    5.70
   3  -2  -5   49.20    4.50
   3   2  -5   52.49    5.90
   3   2  -5   64.79    5.30
  -3   2   5   64.99    4.90
   3   2  -5   55.99    6.80
   3   2  -5   51.39    6.20
  -2  -2   5  284.57   16.00
   2  -2  -5  261.97   14.80
  -2  -2   5  304.37   16.40
  -2  -2   5  262.57   15.90
   2  -2  -5  267.57   15.00
   2  -2  -5  279.07   14.80
   2   2  -5  277.27   15.60
  -2   2   5  274.07   14.90
  -2   2   5  279.47   15.00
   2   2  -5  272.47   16.30
   2   2  -5  253.47   16.90
   2   2  -5  277.07   16.20
   1  -2  -5  276.37   15.00
  -1  -2   5  277.47   16.60
  -1  -2   5  269.17   15.10
  -1  -2   5  299.57   16.60
  -1  -2   5  283.47   16.40
   1  -2  -5  282.87   14.90
   1  -2  -5  284.67   15.10
  -1  -2   5  273.77   16.30
  -1   2   5  293.07   15.00
   1   2  -5  283.97   16.00
  -1   2   5  301.37   17.60
   1   2  -5  279.47   16.60
   1   2  -5  277.87   17.30
   1   2  -5  284.27   16.80
   0  -2  -5   14.80    1.80
   0  -2   5   17.80    3.60
   0  -2   5   14.70    3.50
   0  -2   5   18.90    3.10
   0  -2  -5   20.60    2.30
   0  -2  -5   16.20    1.80
   0   2   5   20.00    2.10
   0   2  -5   17.40    2.70
   0   2  -5   24.00    4.30
   0   2   5   16.00    4.60
   0   2  -5   18.60    4.90
   0   2   5   20.40    1.90
   0   2  -5   17.70    3.30
  -1  -2  -5  150.08    8.20
   1  -2   5  145.29    9.80
  -1  -2  -5  142.19    8.10
  -1  -2  -5  142.09    8.10
   1  -2   5  148.69    9.80
   1  -2   5  146.79    9.80
   1   2   5  142.89   10.70
   1   2   5  145.39    8.10
  -1   2  -5  147.39    9.50
  -1   2  -5  145.39    9.30
  -1   2  -5  139.19   10.10
  -1   2  -5  128.19   10.50
   2  -2   5    7.10    3.80
  -2  -2  -5    3.70    1.70
  -2  -2  -5   -0.60    1.80
   2  -2   5    0.20    2.90
   2  -2   5    4.00    3.20
  -2  -2  -5    2.60    2.00
  -2  -2  -5    3.70    1.70
   2   2   5    2.30    1.60
  -2   2  -5    4.90    3.30
  -2   2  -5    4.40    3.50
  -2   2  -5    4.60    3.30
   2   2   5    1.20    3.30
  -2   2  -5    5.20    3.70
  -2   2  -5    4.50    2.60
   3  -2   5   30.60    5.80
  -3  -2  -5   23.10    3.30
   3  -2   5   24.10    4.50
  -3  -2  -5   21.80    3.30
   3  -2   5   21.70    4.30
  -3  -2  -5   23.40    3.00
  -3  -2  -5   22.60    3.10
  -3   2  -5   24.90    4.70
   3   2   5   26.70    4.90
  -3   2  -5   16.90    4.30
   3   2   5   28.00    3.10
  -3   2  -5   14.80    4.30
  -3   2  -5   31.80    5.20
  -3   2  -5   20.00    3.60
  -4  -2  -5   37.20    4.30
   4  -2   5   33.70    5.40
  -4  -2  -5   42.20    4.40
  -4  -2  -5   36.70    4.70
   4  -2   5   34.90    5.60
  -4  -2  -5   40.00    4.50
   4  -2   5   30.10    6.50
  -4   2  -5   42.40    5.50
  -4   2  -5   41.70    5.80
   4   2   5   45.90    5.90
   4   2   5   45.40    4.40
  -4   2  -5   40.90    6.10
  -5  -2  -5  379.26   21.80
   5  -2   5  407.96   23.20
   5  -2   5  388.06   24.30
  -5  -2  -5  380.16   21.80
  -5  -2  -5  402.06   21.90
   5  -2   5  391.26   23.10
  -5   2  -5  385.56   22.40
  -5   2  -5  372.36   23.20
   5   2   5  380.96   22.40
  -5   2  -5  390.66   23.00
  -6  -2  -5   24.00    4.30
  -6  -2  -5   28.90    4.60
   6  -2   5   20.60    5.20
  -6  -2  -5   20.50    4.00
   6  -2   5   32.70    7.70
   6  -2   5   31.80    5.50
  -6   2  -5   23.00    4.70
  -6   2  -5   35.90    6.00
  -6   2  -5   23.70    5.00
   6   2   5   27.20    5.00
  -6   2  -5   31.00    6.30
   7  -2   5  126.69   11.50
   7  -2   5  133.39   13.50
   7  -2   5  136.49   11.50
  -7  -2  -5  139.09   10.30
  -7  -2  -5  163.68   10.80
  -7  -2  -5  139.29   10.30
  -7   2  -5  147.19   11.20
  -7   2  -5  144.39   12.30
  -7   2  -5  138.99   11.50
   7   2   5  137.49    9.40
   7   2   5  149.29   10.60
  -8  -2  -5    0.10    3.30
   8  -2   5   -1.10    4.00
   8  -2   5    0.10    7.80
   8  -2   5   -0.70    4.30
  -8  -2  -5   -1.40    3.40
  -8  -2  -5    5.90    3.60
   8   2   5    3.10    3.60
  -8   2  -5    2.50    5.20
  -8   2  -5   -7.10    3.30
   8   2   5   -2.60    2.80
  -8   2  -5    0.90    4.40
   9  -2   5   10.50    5.50
  -9  -2  -5   -0.50    3.80
  -9  -2  -5    2.20    4.40
   9  -2   5    6.60    5.00
  -9  -2  -5   -1.90    3.50
   9  -2   5    9.00    9.50
  -9   2  -5   -1.40    5.80
   9   2   5   -0.50    3.70
   9   2   5   -2.60    3.10
  -9   2  -5   -5.60    4.20
  -9   2  -5   -0.60    4.10
 -10  -2  -5    7.50    4.50
  10  -2   5   11.00    5.00
 -10  -2  -5   12.90    5.60
 -10  -2  -5    8.80    4.60
  10  -2   5   11.20    9.70
  10   2   5   18.10    4.80
 -10   2  -5   12.70    5.70
 -10   2  -5   18.80    6.30
  10   2   5    3.50    3.80
  11  -2   5   33.10   11.80
  11  -2   5   23.00    7.10
 -11  -2  -5   25.40    6.10
 -11  -2  -5   31.70    6.70
 -11   2  -5   42.80    8.10
 -11   2  -5   26.20    7.30
  11   2   5   31.70    5.70
 -12  -2  -5   30.90    6.40
  12  -2   5   24.60    7.00
  12  -2   5   17.40   11.00
 -12  -2  -5   14.30    5.90
 -12   2  -5   20.30    7.10
 -12   2  -5   22.40    6.60
  12   2   5   20.30    5.10
 -13  -2  -5   -7.10    4.30
  13  -2   5   -3.60    3.80
 -13  -2  -5   -1.20    5.00
  13  -2   5    4.70    9.70
 -13   2  -5  -12.80    7.90
 -13   2  -5    2.90    5.40
  13   2   5   -1.70    3.70
  14  -2   5   22.70   12.00
 -14  -2  -5   -1.10    5.20
 -14  -2  -5    1.20    5.60
  14  -2   5    0.60    6.20
 -14   2  -5    2.60    5.50
  14   2   5    0.30    4.80
 -15  -2  -5   -3.00    5.80
 -15  -2  -5    3.60    6.00
  15  -2   5    5.60    6.80
  15  -2   5    5.70   11.60
 -15   2  -5   -2.70    5.40
 -16  -2  -5   -9.20    6.60
  16  -2   5    2.70    6.90
  16  -2   5   -4.00   11.00
 -16  -2  -5   10.00    6.40
 -16   2  -5  -12.60    4.70
 -17  -2  -5   -2.80    5.90
 -17  -2  -5   -4.80    6.80
  17  -2   5    1.30    7.00
  17  -2   5   -1.00   12.60
 -17   2  -5   -8.60    6.20
  18  -2   5   10.30   14.60
 -18  -2  -5  -11.90    6.70
 -18  -2  -5   -5.30    6.00
 -18   2  -5   -3.70    6.30
  19  -2   5  -27.00   11.80
 -19  -2  -5   -1.10    6.10
 -19  -2  -5    2.20    9.20
 -19   2  -5  -10.20    5.90
 -20  -2  -5   -8.10    5.80
  20  -2   5  -14.40   14.90
 -20  -2  -5   -3.10    9.10
 -20   2  -5   -2.20    7.60
 -20   2  -5  -13.30    9.20
 -21  -2  -5   11.30   10.50
 -21  -2  -5    1.80    7.30
  21  -2   5   22.60   18.80
 -21   2  -5    5.40   10.10
 -21   2  -5   -1.60    8.50
 -22  -2  -5    5.40    8.50
 -22  -2  -5   -3.60   10.40
  22  -2   5   -5.00   18.00
 -22   2  -5    2.00    8.50
 -22   2  -5  -16.30   10.30
 -23  -3   5   12.40    9.60
 -23  -3   5   -4.60    8.20
  23  -3  -5  -34.80   19.70
 -23   3   5  -11.80    6.30
 -22  -3   5   -2.60    8.60
  22  -3  -5   -5.20   21.20
 -22  -3   5   -7.00    7.30
 -22   3   5   -1.60    8.10
 -21  -3   5    3.70    8.80
  21  -3  -5   -5.00    8.40
 -21  -3   5   -7.80    6.70
  21  -3  -5  -14.80   18.10
 -21   3   5  -11.90    6.70
  20  -3  -5  -10.00    7.40
  20  -3  -5   -1.60   18.00
 -20  -3   5    4.70    7.50
 -20  -3   5   30.30    9.70
 -20   3   5   18.60    8.40
  20   3  -5   -6.20    8.40
  19  -3  -5  -10.00   15.40
 -19  -3   5    3.60    7.00
 -19  -3   5    7.90    7.10
  19  -3  -5   -7.50    7.40
  19   3  -5   -0.50    8.50
 -19   3   5   18.50    8.10
 -18  -3   5   11.90    6.90
  18  -3  -5    3.40   14.30
  18  -3  -5  -13.00    5.80
 -18  -3   5    5.40    6.60
  18   3  -5   -9.60    6.90
 -18   3   5    6.20    6.80
  17  -3  -5   13.70    8.00
 -17  -3   5   11.20    6.70
 -17  -3   5   18.40    7.40
  17  -3  -5   30.50   15.60
  17   3  -5   12.10    8.10
 -17   3   5   37.10    8.60
  16  -3  -5   -7.30   12.20
  16  -3  -5  -11.40    5.60
 -16  -3   5  -10.60    4.80
 -16  -3   5    6.20    5.60
 -16   3   5    0.90    5.80
  16   3  -5   -5.10    6.60
 -15  -3   5   16.40    6.30
 -15  -3   5   12.80    5.80
  15  -3  -5    3.60    7.10
  15  -3  -5    9.30   12.20
  15   3  -5   12.90    7.50
 -15   3   5   14.80    6.20
 -14  -3   5    6.10    4.90
  14  -3  -5   -2.30   10.30
 -14  -3   5    5.30    5.20
  14  -3  -5   -2.70    5.40
 -14   3   5    7.20    5.20
  14   3  -5    0.60    6.80
  13  -3  -5  -12.90    9.00
  13  -3  -5    4.90    5.70
 -13  -3   5    0.50    4.00
 -13  -3   5   18.40    5.80
  13   3  -5    7.90    7.30
 -13   3   5    9.70    4.90
  12  -3  -5   47.30   11.60
 -12  -3   5   36.60    6.70
  12  -3  -5   39.40    7.60
 -12  -3   5   49.40    7.90
  12   3  -5   35.50    8.90
 -12   3   5   43.30    7.00
  12   3  -5   27.90    8.10
  11  -3  -5   18.60    6.00
 -11  -3   5   19.90    5.10
 -11  -3   5   16.30    6.40
  11  -3  -5    9.00    9.70
  11   3  -5   24.50    7.50
 -11   3   5   21.30    5.50
  11   3  -5   23.90    7.40
  10  -3  -5   -8.50    3.80
  10  -3  -5   -7.10    4.10
 -10  -3   5   -0.80    3.80
  10  -3  -5    6.60    9.80
 -10  -3   5    6.60    3.90
 -10   3   5   -7.70    3.40
  10   3  -5    2.30    6.30
 -10   3   5    0.40    3.30
  10   3  -5   -3.40    6.30
   9  -3  -5    6.90    5.20
   9  -3  -5   14.20    4.90
  -9  -3   5   -0.20    3.40
  -9  -3   5   16.30    4.60
   9  -3  -5   17.30    9.80
   9   3  -5   14.20    6.70
  -9   3   5   10.40    4.20
   9   3  -5   18.90    7.10
   8  -3  -5   13.60    5.00
  -8  -3   5   12.60    4.10
   8  -3  -5   23.70    5.40
  -8  -3   5   19.80    4.50
   8  -3  -5   12.50    8.60
   8   3  -5   13.60    6.20
  -8   3   5   15.00    4.00
   8   3  -5   32.90    7.40
   7  -3  -5    7.10    3.90
   7  -3  -5    6.20    3.50
   7  -3  -5   15.20    8.20
  -7  -3   5    2.00    3.50
  -7  -3   5    2.40    3.20
  -7  -3   5    4.40    4.20
   7   3  -5   11.00    5.40
   7   3  -5   11.80    6.60
  -7   3   5    2.60    2.90
  -6  -3   5   34.90    5.60
   6  -3  -5   35.00    9.40
  -6  -3   5   33.90    5.20
   6  -3  -5   23.80    4.50
   6  -3  -5   28.80    4.80
  -6  -3   5   35.50    5.00
   6   3  -5   32.10    7.20
  -6   3   5   33.40    4.40
   6   3  -5   29.90    6.10
  -5  -3   5  216.28   13.50
  -5  -3   5  206.88   13.00
   5  -3  -5  189.38   12.80
   5  -3  -5  217.18   13.10
  -5  -3   5  211.38   13.50
   5  -3  -5  209.68   17.30
   5   3  -5  203.78   15.90
  -5   3   5  213.28   12.50
   5   3  -5  208.28   14.00
  -5   3   5  207.48   12.90
   4  -3  -5   20.10    7.30
   4  -3  -5   16.40    3.30
  -4  -3   5   15.30    3.80
  -4  -3   5   20.10    4.00
  -4  -3   5   25.10    4.00
  -4   3   5   15.70    2.70
   4   3  -5   13.20    4.60
  -4   3   5   22.00    3.80
   4   3  -5   25.90    6.60
   3  -3  -5    1.70    2.10
  -3  -3   5    0.80    2.10
  -3  -3   5    1.10    2.90
   3  -3  -5   -4.70    5.20
   3  -3  -5   -0.10    2.00
  -3  -3   5    1.10    2.80
   3   3  -5   -0.20    3.00
  -3   3   5   -1.90    1.90
  -3   3   5    0.20    1.40
   3   3  -5   -1.20    4.30
   3   3  -5    1.90    3.30
  -2  -3   5   21.30    4.00
   2  -3  -5   22.70    2.70
  -2  -3   5   31.20    4.60
   2  -3  -5   20.80    7.10
  -2  -3   5   24.80    3.50
   2  -3  -5   20.70    2.60
   2   3  -5   26.10    6.60
   2   3  -5   26.00    4.40
  -2   3   5   28.80    6.20
   2   3  -5   25.90    5.00
  -1  -3   5   33.90    4.30
  -1  -3   5   30.00    4.60
   1  -3  -5   23.90    2.20
   1  -3  -5   27.70    2.30
  -1  -3   5   28.60    4.40
   1   3  -5   29.40    5.30
   1   3  -5   28.10    6.70
   1   3  -5   31.40    4.90
  -1   3   5   33.30    6.70
   0  -3   5   11.30    3.70
   0  -3   5    8.80    3.50
   0  -3   5    7.40    3.40
   0   3  -5    8.00    3.00
   0   3   5    6.60    5.10
   0   3  -5    7.50    5.30
   0   3  -5   14.40    4.10
  -1  -3  -5   73.19    4.20
  -1  -3  -5   76.59    4.20
   1  -3   5   78.99    7.50
   1  -3   5   91.09    7.50
   1  -3   5   84.09    7.80
  -1   3  -5   79.89    6.20
  -1   3  -5   73.99    8.90
   1   3   5   74.29    9.10
  -1   3  -5   76.49    7.60
  -2  -3  -5    7.10    1.70
   2  -3   5    8.70    3.60
  -2  -3  -5    3.70    1.40
   2  -3   5    9.10    3.90
   2  -3   5   11.80    4.90
   2   3   5    5.40    4.70
  -2   3  -5    9.10    2.90
  -2   3  -5    8.40    3.90
  -2   3  -5    8.30    5.10
  -2   3  -5   11.70    4.40
  -3  -3  -5  127.09    7.70
  -3  -3  -5  111.49    6.80
   3  -3   5  129.89    9.80
   3  -3   5  124.19   11.10
  -3  -3  -5  119.29    7.40
   3  -3   5  121.29    9.70
  -3  -3  -5  115.59    6.80
  -3   3  -5  112.39    9.30
   3   3   5  118.89   11.50
  -3   3  -5  125.49   11.70
  -3   3  -5  127.59    9.80
  -3   3  -5  120.09    8.80
   4  -3   5  238.68   16.10
   4  -3   5  242.58   17.50
  -4  -3  -5  239.58   13.80
  -4  -3  -5  271.67   14.40
  -4  -3  -5  225.28   14.00
  -4  -3  -5  252.17   13.90
  -4  -3  -5  258.67   13.80
   4  -3   5  244.98   16.20
  -4   3  -5  230.18   16.20
  -4   3  -5  239.18   16.60
  -4   3  -5  241.58   16.00
  -4   3  -5  257.37   15.30
   4   3   5  246.28   17.00
   5  -3   5    0.30    4.60
   5  -3   5   12.30    6.90
   5  -3   5   12.80    4.70
  -5  -3  -5    9.10    2.90
  -5  -3  -5    3.70    3.10
  -5  -3  -5    7.70    2.90
  -5  -3  -5   12.70    3.30
  -5  -3  -5    5.70    2.50
   5   3   5   11.60    5.20
  -5   3  -5    2.50    3.50
  -5   3  -5    7.20    4.80
  -5   3  -5    8.10    4.30
  -5   3  -5    3.60    4.90
  -6  -3  -5   29.30    4.80
  -6  -3  -5   20.70    4.20
   6  -3   5   16.60    5.30
  -6  -3  -5   12.30    3.30
   6  -3   5   14.50    7.60
   6  -3   5   16.20    5.90
  -6  -3  -5    9.40    3.40
  -6  -3  -5   21.10    4.10
  -6   3  -5   11.90    5.50
  -6   3  -5   14.10    5.40
  -6   3  -5   15.50    5.10
  -6   3  -5   21.90    4.70
   6   3   5   15.00    5.90
  -7  -3  -5   26.00    4.90
  -7  -3  -5   15.30    3.90
   7  -3   5   27.20    6.30
  -7  -3  -5    5.20    3.50
   7  -3   5   11.40    5.50
   7  -3   5    8.50    8.80
  -7   3  -5   12.30    4.80
  -7   3  -5   24.60    5.30
  -7   3  -5   12.30    5.40
   7   3   5   16.60    5.90
  -7   3  -5   13.20    5.90
   8  -3   5  128.09   16.20
  -8  -3  -5  128.59    9.90
  -8  -3  -5  124.69   10.20
  -8  -3  -5  117.59   10.00
   8  -3   5  127.89   12.60
   8  -3   5  158.28   16.50
   8   3   5  121.49   12.10
  -8   3  -5  141.69   11.10
  -8   3  -5  142.29   13.60
  -8   3  -5  103.89   11.30
   9  -3   5    6.10    9.40
  -9  -3  -5    8.70    4.40
  -9  -3  -5   10.10    4.60
  -9  -3  -5   11.00    3.90
   9  -3   5   15.50    6.40
  -9   3  -5    3.20    5.90
  -9   3  -5   -0.10    5.40
   9   3   5    7.50    5.60
 -10  -3  -5   39.20    6.50
 -10  -3  -5   46.00    6.40
  10  -3   5   36.20   12.20
  10  -3   5   20.80    7.20
 -10  -3  -5   43.00   10.70
 -10   3  -5   40.30    8.80
  10   3   5   42.30    7.40
 -10   3  -5   24.30    6.60
  11  -3   5   21.00   10.60
  11  -3   5    8.50    5.80
 -11  -3  -5   25.30    6.10
 -11  -3  -5   24.60    5.80
 -11   3  -5   15.60    7.40
 -11   3  -5   23.10    6.50
  11   3   5    8.90    5.40
  12  -3   5    0.20   10.00
 -12  -3  -5    6.10    5.40
  12  -3   5    6.00    6.00
 -12  -3  -5   12.90    5.20
 -12   3  -5   -8.40    6.20
 -12   3  -5    6.20    6.20
  12   3   5   -0.70    4.80
  13  -3   5    0.40   11.30
  13  -3   5   -6.60    5.20
 -13  -3  -5   -1.90    4.60
 -13  -3  -5   -8.60    4.10
 -13   3  -5    8.10    6.00
  13   3   5    3.40    5.10
 -13   3  -5  -10.10    6.10
 -14  -3  -5    4.80    5.40
  14  -3   5   -8.10   11.20
  14  -3   5   -4.80    6.40
 -14  -3  -5   -8.30    4.30
 -14   3  -5   -6.30    6.40
  14   3   5    5.80    5.60
 -14   3  -5   -8.60    5.70
 -15  -3  -5    2.40    5.10
 -15  -3  -5    1.40    6.40
  15  -3   5   -1.90    6.50
  15  -3   5    8.20   12.10
 -15   3  -5   -3.60    6.80
 -15   3  -5    3.40    6.80
  16  -3   5    3.90    7.20
 -16  -3  -5    6.50    6.80
 -16  -3  -5    7.70    6.30
  16  -3   5    1.80   13.10
 -16   3  -5    8.50    7.70
 -16   3  -5    9.80    8.30
 -17  -3  -5   -2.20    6.50
  17  -3   5   -5.90   13.60
  17  -3   5    0.60    7.50
 -17  -3  -5    0.60    6.40
 -17   3  -5   -5.30    7.00
 -17   3  -5   -4.60    7.50
  18  -3   5    2.30   16.10
 -18  -3  -5    0.10    6.30
 -18  -3  -5   -7.50    6.70
  18  -3   5   14.60    9.10
 -18   3  -5   -1.90    8.50
 -18   3  -5    7.60    7.80
 -19  -3  -5   -1.80    9.30
 -19  -3  -5   -4.20    6.30
  19  -3   5   -7.90   15.10
 -19   3  -5    5.80   10.70
 -19   3  -5   -6.20    7.20
 -20  -3  -5    7.00    9.80
 -20  -3  -5  -11.50    6.70
  20  -3   5  -23.60   14.30
 -20   3  -5   10.50    9.60
 -20   3  -5   -5.10    8.20
  21  -3   5   -7.00   18.70
 -21  -3  -5   31.20   11.70
 -21  -4   5   -3.50    8.00
  21  -4  -5   -1.70    8.90
  21  -4  -5   -7.50   22.60
 -21   4   5   -5.90    7.60
  20  -4  -5   -3.80    8.30
 -20  -4   5    8.00   10.90
 -20  -4   5   -1.80    8.00
  20  -4  -5  -28.10   15.60
 -20   4   5    9.80    7.70
  20   4  -5   10.90    9.90
  19  -4  -5    2.00    8.60
  19  -4  -5  -14.00   15.30
 -19  -4   5   -5.70    6.40
 -19  -4   5    5.00    6.60
  19   4  -5  -18.40    7.20
 -19   4   5    0.50    6.80
  18  -4  -5   -7.00   15.20
  18  -4  -5   -4.80    7.30
 -18  -4   5   -8.20    5.50
 -18  -4   5   10.30    6.80
 -18   4   5   -4.30    6.30
  18   4  -5   -6.50    8.10
  17  -4  -5   -5.90    6.90
  17  -4  -5  -15.40   13.40
 -17  -4   5   -2.20    5.50
 -17  -4   5   -2.90    6.00
  17   4  -5    6.70    8.70
 -17   4   5    0.00    6.50
 -16  -4   5    1.30    5.70
 -16  -4   5   -2.30    6.00
  16  -4  -5   -1.10    7.40
  16  -4  -5   -4.90   13.00
 -16   4   5   -2.70    5.40
  16   4  -5   -4.60    7.60
 -15  -4   5    6.80    5.60
  15  -4  -5    2.80   12.10
  15  -4  -5    4.70    6.70
 -15  -4   5    5.40    6.20
 -15   4   5    8.00    6.20
  15   4  -5   21.70    8.90
 -14  -4   5   22.70    6.50
  14  -4  -5   22.40    7.70
  14  -4  -5   30.70   13.90
 -14  -4   5   38.80    7.80
  14   4  -5   24.50    9.00
 -14   4   5   32.80    7.40
 -13  -4   5    3.10    5.40
  13  -4  -5    8.30   11.60
 -13  -4   5   -2.00    4.30
  13  -4  -5    0.40    6.60
 -13   4   5   -0.20    4.60
  13   4  -5    6.30    7.20
  12  -4  -5   -0.70   11.40
 -12  -4   5    0.60    4.00
  12  -4  -5   -3.50    5.00
 -12  -4   5   -4.60    4.50
  12   4  -5   -3.30    6.90
 -12   4   5    4.20    4.50
  11  -4  -5   18.30   11.40
  11  -4  -5   -1.90    5.00
 -11  -4   5    3.40    4.10
 -11  -4   5    3.50    4.80
  11   4  -5    1.80    5.80
  11   4  -5    4.50    7.50
 -11   4   5    9.30    4.80
  10  -4  -5   12.90   10.90
 -10  -4   5   12.60    4.80
  10  -4  -5   15.70    5.70
  10   4  -5   -2.10    6.00
  10   4  -5   15.10    7.60
 -10   4   5   12.40    4.70
  -9  -4   5   34.80    6.10
   9  -4  -5   42.10   13.00
   9  -4  -5   31.80    6.10
   9   4  -5   43.70    9.20
  -9   4   5   36.30    5.80
   9   4  -5   31.30    7.60
   8  -4  -5    7.40    4.90
  -8  -4   5   -7.20    3.70
   8  -4  -5    2.70    4.30
  -8  -4   5   -0.60    3.50
   8  -4  -5   12.70    9.90
  -8   4   5    4.50    3.60
   8   4  -5    4.00    6.90
   8   4  -5    9.80    5.80
  -7  -4   5   47.80    6.60
  -7  -4   5   51.79    6.90
   7  -4  -5   61.89   13.10
   7  -4  -5   51.09    6.60
   7  -4  -5   60.09    7.30
  -7   4   5   49.70    5.70
   7   4  -5   51.79    7.80
   7   4  -5   71.09   10.80
   6  -4  -5    4.30    4.10
  -6  -4   5    6.60    3.90
  -6  -4   5   11.80    4.60
   6  -4  -5    4.60    9.00
   6  -4  -5    2.00    3.70
   6   4  -5    5.30    4.90
  -6   4   5    6.90    3.00
   6   4  -5   19.20    7.40
  -5  -4   5    8.00    4.10
   5  -4  -5   19.90    4.20
   5  -4  -5   14.80    8.90
  -5  -4   5    5.90    3.80
  -5  -4   5    9.30    4.10
   5  -4  -5    8.50    3.70
  -5   4   5   14.40    3.40
  -5   4   5   12.10    3.60
  -5   4   5    6.40    2.60
   5   4  -5   17.70    7.80
   5   4  -5    4.70    4.70
  -4  -4   5   11.40    4.10
   4  -4  -5    9.00    8.50
   4  -4  -5   15.50    3.60
  -4  -4   5   15.40    6.00
   4  -4  -5   14.20    3.50
  -4  -4   5    9.40    4.00
  -4  -4   5   14.40    4.50
  -4   4   5   16.20    2.70
   4   4  -5   18.50    7.40
  -4   4   5   19.30    3.10
   4   4  -5   13.40    5.00
  -4   4   5   11.40    2.10
   3  -4  -5   26.80   10.00
  -3  -4   5   25.80    4.80
  -3  -4   5   28.00    5.00
  -3  -4   5   27.70    5.20
   3  -4  -5   16.00    3.30
   3  -4  -5   23.10    3.60
  -3   4   5   19.50    7.20
   3   4  -5   25.30    5.70
   3   4  -5   25.80    7.60
   2  -4  -5    7.00    2.20
   2  -4  -5  -17.90    5.80
  -2  -4   5    3.00    4.00
   2  -4  -5    5.60    2.10
  -2  -4   5    5.30    4.00
  -2  -4   5    8.90    3.70
   2   4  -5    5.40    4.60
  -2   4   5    1.50    5.60
   2   4  -5   13.40    4.20
   2   4  -5    7.10    6.00
  -1  -4   5   63.59    7.10
  -1  -4   5   66.49    7.60
  -1  -4   5   75.09    7.90
   1  -4  -5   75.69   12.80
   1  -4  -5   70.39    4.50
  -1   4   5   63.59   10.30
   1   4  -5   61.39    6.90
   1   4  -5   70.69    7.90
   1   4  -5   75.19   10.80
   0  -4   5    3.50    4.80
   0  -4   5    1.50    4.00
   0  -4   5    1.90    3.40
   0   4   5   -7.80    5.20
   0   4  -5   -0.90    3.70
   0   4  -5   -2.00    4.20
   0   4  -5    8.00    6.10
   1  -4   5   -3.60    3.80
   1  -4   5    8.20    5.40
   1  -4   5    1.60    3.70
   1   4   5    4.70    5.80
  -1   4  -5    2.60    4.00
  -1   4  -5    4.80    6.30
  -2  -4  -5   20.20    2.10
   2  -4   5   30.40    6.00
  -2  -4  -5   16.30    1.90
   2  -4   5   24.50    5.40
   2  -4   5   28.30    7.10
  -2   4  -5   10.60    4.70
  -2   4  -5   21.70    7.80
   2   4   5   24.40    7.10
   3  -4   5   29.70    6.40
  -3  -4  -5   23.50    2.90
  -3  -4  -5   26.10    3.00
   3  -4   5   17.70    5.00
   3  -4   5   30.80    8.10
   3   4   5   28.90    8.30
  -3   4  -5   16.50    7.60
  -3   4  -5   22.70    5.80
  -4  -4  -5    0.80    2.30
  -4  -4  -5    6.80    2.40
   4  -4   5   13.70    5.50
   4  -4   5   11.90    5.30
   4  -4   5   12.10    7.30
  -4   4  -5   -3.10    4.50
   4   4   5    3.30    5.80
  -4   4  -5   23.10    7.20
   5  -4   5    6.80    6.30
   5  -4   5    4.70    8.10
   5  -4   5   -0.90    4.40
  -5  -4  -5    6.00    2.90
  -5  -4  -5    3.20    2.50
  -5   4  -5   -0.40    4.40
   5   4   5    0.80    6.10
  -5   4  -5    3.50    4.10
  -5   4  -5    7.50    6.10
   6  -4   5   51.89    8.00
   6  -4   5   70.59   11.90
  -6  -4  -5   46.30    5.50
  -6  -4  -5   61.39    6.30
  -6   4  -5   43.60    7.00
   6   4   5   64.39    9.70
  -6   4  -5   69.29   10.10
  -6   4  -5   65.79    8.90
  -7  -4  -5    8.40    3.80
   7  -4   5    1.80    8.70
  -7  -4  -5    7.00    3.40
   7  -4   5    0.00    5.30
  -7  -4  -5   10.00    4.00
   7   4   5    2.90    5.70
  -7   4  -5    8.40    6.00
  -7   4  -5    0.90    5.10
  -7   4  -5    5.10    4.30
   8  -4   5    6.00    5.70
  -8  -4  -5   14.60    5.00
  -8  -4  -5    8.50    3.90
   8  -4   5    3.30   10.10
  -8  -4  -5   12.50    4.40
  -8   4  -5   15.40    5.50
  -8   4  -5   12.10    6.30
   8   4   5   11.20    6.00
  -8   4  -5    6.00    5.90
  -9  -4  -5   -4.00    3.20
   9  -4   5  -19.20    9.20
   9  -4   5    0.40    5.30
  -9   4  -5    3.30    5.40
   9   4   5    4.40    6.00
  -9   4  -5    2.60    4.80
  10  -4   5   -1.50   10.00
  10  -4   5    0.30    6.30
 -10  -4  -5    1.60    4.20
 -10   4  -5    9.70    6.70
  10   4   5   11.00    6.30
 -10   4  -5    3.50    5.20
  11  -4   5   -0.50    6.00
  11  -4   5    9.70   12.30
 -11  -4  -5   -3.80    4.20
  11   4   5   -0.10    5.90
 -11   4  -5   -2.70    5.60
 -11   4  -5    0.80    5.10
 -12  -4  -5   14.40    5.70
  12  -4   5   18.20    7.80
  12  -4   5   11.30   12.40
  12   4   5   42.00    8.70
 -12   4  -5    0.70    6.70
 -12   4  -5   16.00    6.90
  13  -4   5  -18.80   11.80
 -13  -4  -5    2.60    5.10
  13  -4   5   -4.80    6.10
  13   4   5    3.00    6.50
 -13   4  -5    0.60    5.70
 -13   4  -5    7.40    7.80
  14  -4   5   -7.00    6.30
 -14  -4  -5    6.50    5.90
  14  -4   5    3.30   13.00
 -14   4  -5    2.80    7.70
 -14   4  -5   10.40    6.90
  14   4   5    2.60    9.10
 -15  -4  -5   11.40    6.70
  15  -4   5    5.80    8.00
  15  -4   5   -2.30   15.00
 -15   4  -5    1.70    6.80
 -15   4  -5   10.50    8.80
  16  -4   5   -8.70    7.60
  16  -4   5   11.70   16.60
 -16  -4  -5   -3.90    6.20
 -16   4  -5   -1.40    6.50
 -16   4  -5   -2.10    8.20
 -17  -4  -5    9.80    7.90
  17  -4   5   11.70    9.60
  17  -4   5   21.70   18.90
 -17   4  -5   18.40    9.10
 -17   4  -5   14.40    9.50
  18  -4   5   -0.90    9.00
 -18  -4  -5   -1.20    6.80
  18  -4   5   -8.30   15.20
 -18   4  -5    4.60    7.30
 -18   4  -5   14.50   10.60
  19  -4   5   -6.90   17.80
 -19  -4  -5   -4.30    8.30
 -19   4  -5   -1.50    7.30
 -19   4  -5    2.80   10.50
  19  -5  -5    4.20    8.20
 -19  -5   5    3.20    7.80
  19  -5  -5    6.20   19.90
  19   5  -5  -17.50    9.00
 -18  -5   5   -6.00    6.00
  18  -5  -5    5.60    8.20
  18  -5  -5  -27.50   15.60
  18   5  -5    4.00    9.80
  17  -5  -5  -10.50   16.10
  17  -5  -5    4.50    7.90
 -17  -5   5   19.40    8.10
  17   5  -5   -4.60    8.70
  16  -5  -5   -2.90    7.10
  16  -5  -5   -7.00   16.70
 -16  -5   5  -10.40    5.60
  16   5  -5   -3.80    8.90
 -15  -5   5    7.90    6.50
  15  -5  -5  -12.00   13.70
  15  -5  -5   -8.50    5.80
  15   5  -5   -4.50    8.20
 -14  -5   5    1.90    5.30
  14  -5  -5    4.60   14.50
  14  -5  -5    3.20    7.10
  14   5  -5    3.50    9.00
  13  -5  -5   -6.60    5.60
 -13  -5   5    3.60    5.00
  13  -5  -5   12.00   15.20
  13   5  -5   14.60    9.10
  12  -5  -5   -1.40    5.80
  12  -5  -5  -16.50   11.00
 -12  -5   5    0.40    4.30
  12   5  -5   -0.20    8.10
  11  -5  -5    8.00   12.10
 -11  -5   5    9.60    4.80
  11  -5  -5    0.70    5.20
  11   5  -5   10.20    9.00
  10  -5  -5   -9.90   12.10
 -10  -5   5    9.30    5.00
  10  -5  -5    1.10    4.90
  10   5  -5    1.50    6.70
   9  -5  -5    5.20   11.20
   9  -5  -5    2.40    4.80
  -9  -5   5    3.40    4.40
   9   5  -5   11.90    8.60
   8  -5  -5  -12.00    9.30
  -8  -5   5    1.30    3.90
   8  -5  -5    3.60    4.50
   8   5  -5   -2.20    7.70
   7  -5  -5    0.10   10.70
   7  -5  -5    0.60    3.90
  -7  -5   5    5.20    4.30
   7   5  -5   -6.30    7.00
  -6  -5   5   -3.70    3.70
   6  -5  -5   -8.80    8.90
   6  -5  -5    7.50    4.00
   6  -5  -5   -2.70    3.80
   6   5  -5   14.10    8.40
   5  -5  -5    4.00    8.70
  -5  -5   5   -1.70    3.70
   5  -5  -5    3.60    3.60
   5  -5  -5    0.10    3.70
   5   5  -5    3.30    7.90
   5   5  -5   -1.10    6.40
  -4  -5   5   28.80    6.20
  -4  -5   5   26.40    5.20
   4  -5  -5   26.70    4.60
   4  -5  -5   21.30   11.10
   4  -5  -5   27.20    4.40
   4   5  -5   37.30    9.20
   4   5  -5   23.40    6.10
   3  -5  -5   -3.70    7.10
   3  -5  -5    0.40    2.70
   3  -5  -5    9.00    3.20
  -3  -5   5    9.40    4.00
  -3  -5   5   -1.60    4.60
   3   5  -5    1.70    4.40
  -3   5   5    5.20    7.80
   3   5  -5   10.80    7.20
  -2  -5   5    2.70    3.80
  -2  -5   5   -2.50    4.20
   2  -5  -5   12.20    9.30
   2  -5  -5   -0.50    2.20
   2  -5  -5    0.80    2.40
   2   5  -5   -4.60    4.10
   2   5  -5   10.40    7.80
  -2   5   5   -4.50    6.40
   1  -5  -5   12.50    8.80
   1  -5  -5    7.40    2.20
  -1  -5   5   14.80    4.40
  -1  -5   5   13.60    5.30
   1  -5  -5    9.20    2.30
   1   5  -5   14.50    5.10
  -1   5   5    8.40    6.80
   1   5  -5   16.20    7.70
   0  -5   5    6.40    4.10
   0  -5   5   18.70    6.90
   0  -5  -5   14.70    1.90
   0  -5  -5   17.70    8.50
   0  -5  -5   12.70    1.90
   0   5  -5   27.20    8.90
   0   5  -5   21.20    4.70
   0   5  -5   14.80    5.30
   0   5   5   37.20    9.40
  -1  -5  -5   64.59   11.90
   1  -5   5   52.59    9.70
   1  -5   5   41.70    6.70
  -1   5  -5   55.99   10.70
  -1   5  -5   43.40    6.50
  -1   5  -5   69.49    8.20
   1   5   5   49.70   10.10
   2  -5   5   50.99    9.80
  -2  -5  -5   51.09    3.30
  -2  -5  -5   48.80    3.40
   2  -5   5   45.20    7.20
  -2   5  -5   45.00    6.70
  -2   5  -5   47.40    9.90
  -2   5  -5   45.00    7.60
   2   5   5   56.09   11.10
  -3  -5  -5   -2.30    1.60
   3  -5   5    4.30    4.40
   3  -5   5   -6.40    7.50
  -3  -5  -5   -0.80    1.80
  -3   5  -5    4.00    4.50
   3   5   5   10.20    6.50
  -3   5  -5   -3.90    6.30
  -4  -5  -5    3.70    2.20
  -4  -5  -5    0.40    2.30
   4  -5   5    3.90    5.00
   4  -5   5   -0.80    7.90
   4   5   5   -1.50    6.00
  -4   5  -5    3.20    4.90
  -4   5  -5    7.20    6.60
  -5  -5  -5    2.40    2.40
   5  -5   5    4.40    4.70
   5  -5   5   -0.70    8.40
  -5  -5  -5    1.10    3.00
  -5   5  -5    7.10    5.20
   5   5   5    5.20    6.60
  -5   5  -5    2.30    6.80
  -6  -5  -5   -1.00    3.40
   6  -5   5    5.90    5.60
   6  -5   5    1.20    9.10
  -6  -5  -5   -1.60    2.60
   6   5   5  -11.00    5.00
  -6   5  -5   -1.40    5.00
  -6   5  -5    8.00    7.40
   7  -5   5   -9.90    9.80
   7  -5   5   -6.60    4.60
  -7  -5  -5   -0.40    3.00
  -7   5  -5    2.70    6.50
  -7   5  -5    0.90    5.70
   7   5   5    6.00    7.30
   8  -5   5    5.80    6.60
   8  -5   5    0.30   10.90
  -8  -5  -5    2.10    3.60
  -8   5  -5   14.30    6.50
  -8   5  -5    4.00    6.70
  -8   5  -5    6.90    5.70
   8   5   5    7.60    7.60
   9  -5   5  -14.80   10.60
  -9  -5  -5   -0.90    3.70
   9  -5   5    2.10    6.70
  -9   5  -5   -2.50    5.80
  -9   5  -5    7.40    5.50
   9   5   5   -2.20    6.60
 -10  -5  -5   -0.30    4.20
  10  -5   5    3.20    7.10
  10  -5   5   -3.50   12.60
  10   5   5    6.60    7.20
 -10   5  -5    9.00    6.90
 -10   5  -5    0.20    5.40
  11  -5   5   11.50    7.30
  11  -5   5   -6.20   12.80
 -11  -5  -5    8.20    4.80
 -11   5  -5    4.70    5.70
  11   5   5   14.80    8.10
 -11   5  -5   -2.70    6.70
 -12  -5  -5    5.90    5.20
  12  -5   5   -4.80    7.30
  12  -5   5   -7.80   13.40
 -12   5  -5   11.50    8.20
  12   5   5   -0.80    7.80
 -12   5  -5    0.30    6.20
  13  -5   5    8.20    7.90
  13  -5   5    9.60   15.20
 -13  -5  -5   10.10    5.70
 -13   5  -5   13.30    7.50
 -13   5  -5   14.20    8.60
  13   5   5    8.70    8.00
  14  -5   5   10.10   15.60
  14  -5   5    2.00    7.60
 -14  -5  -5    6.20    6.10
 -14   5  -5   -7.70    8.20
 -14   5  -5   -0.50    7.30
 -15  -5  -5    5.80    6.10
  15  -5   5  -10.50   16.40
  15  -5   5   -3.80    7.50
 -15   5  -5    5.40    8.60
 -15   5  -5    2.20    7.70
 -16  -5  -5    4.90    7.10
  16  -5   5   12.60    9.60
  16  -5   5  -18.80   16.00
 -16   5  -5    5.00    9.30
 -16   5  -5  -12.30    7.00
 -17  -5  -5   -6.50    6.60
  17  -5   5  -12.90   16.10
 -17   5  -5    5.70    8.40
 -17   5  -5   -4.80    9.00
  15  -6  -5    5.80    8.00
  15  -6  -5  -23.80   17.80
 -15  -6   5    2.90    6.40
  15   6  -5   -7.50    8.70
  14  -6  -5   -5.30    6.90
  14  -6  -5  -20.20   16.80
 -14  -6   5    6.20    6.20
  14   6  -5   -0.70    9.30
  13  -6  -5   22.10   17.70
 -13  -6   5    3.90    6.10
  13  -6  -5   -5.90    6.70
  13   6  -5   -6.70    8.80
  12  -6  -5  -11.30   14.90
 -12  -6   5   -3.90    4.90
  12  -6  -5   -1.30    6.10
  12   6  -5   -1.40    8.60
  11  -6  -5    3.60    5.70
 -11  -6   5    0.80    4.80
  11  -6  -5   16.60   16.00
  11   6  -5   17.40   10.50
 -10  -6   5   -6.70    4.30
  10  -6  -5    5.20    5.70
  10  -6  -5    2.20   14.10
  10   6  -5    1.20    8.00
   9  -6  -5    3.00    5.60
   9  -6  -5    0.40   12.40
  -9  -6   5    1.40    4.70
   9   6  -5    0.30    9.10
  -8  -6   5    4.70    4.80
   8  -6  -5   -5.00    4.70
   8  -6  -5   -5.90   12.50
   8   6  -5   -3.10    7.80
   7  -6  -5    7.90   11.60
   7  -6  -5   -1.60    4.30
  -7  -6   5    2.70    4.40
   7   6  -5   -2.80    7.30
   6  -6  -5   -3.60    9.90
  -6  -6   5   -2.50    4.20
   6  -6  -5   -4.50    3.90
   6   6  -5    5.00    8.00
   5  -6  -5   11.80   10.60
  -5  -6   5    2.10    4.20
   5  -6  -5    5.20    4.00
   5   6  -5    6.30    7.50
   4  -6  -5    3.70    3.60
   4  -6  -5    5.90    9.60
  -4  -6   5    7.20    4.50
   4  -6  -5    6.70    4.10
   4   6  -5   15.20    9.20
   3  -6  -5    8.00    3.70
   3  -6  -5   25.70   11.30
   3  -6  -5   13.80    3.70
  -3  -6   5   18.10    5.10
   3   6  -5    5.50    8.40
   2  -6  -5    2.30    9.60
  -2  -6   5   -1.30    4.00
   2  -6  -5    5.50    2.80
   2  -6  -5    3.00    2.70
   2   6  -5    4.40    7.50
  -2   6   5   15.60    9.00
   1  -6  -5    6.20   10.00
  -1  -6   5    2.90    4.20
   1  -6  -5    2.50    2.20
   1  -6  -5    1.70    2.10
  -1   6   5    1.30    7.10
   1   6  -5   12.40    8.50
   0  -6  -5    7.20    9.60
   0  -6   5   -0.90    4.30
   0   6  -5    5.90    8.20
   0   6   5    0.50    7.80
   1  -6   5   -3.50    4.10
  -1  -6  -5    8.20    9.60
  -1   6  -5    2.40    7.30
   1   6   5   -5.50    7.40
  -2  -6  -5   24.70   10.70
   2  -6   5    2.60    4.40
  -2   6  -5    9.50    7.90
   2   6   5   16.20    8.50
   3  -6   5   -4.20    4.20
  -3  -6  -5   15.30    9.70
  -3   6  -5  -11.20    5.30
   3   6   5    2.40    7.20
  -4  -6  -5    5.60    2.10
  -4  -6  -5    5.20    2.00
   4  -6   5    3.80    5.90
  -4   6  -5   18.90    9.10
   4   6   5   17.10    9.20
  -5  -6  -5   -3.60    2.50
   5  -6   5   -1.40    5.20
  -5  -6  -5    3.50    2.50
  -5   6  -5   16.60    9.00
   5   6   5   10.40    8.40
  -6  -6  -5   11.60    3.80
  -6  -6  -5   11.80    3.60
   6  -6   5   13.50    6.80
   6   6   5   39.00   10.60
  -6   6  -5   10.50    8.30
   7  -6   5    2.10    6.50
  -7  -6  -5   -3.40    3.00
   7   6   5   19.40    8.60
  -7   6  -5   -0.20    7.50
  -8  -6  -5   -4.70    3.30
   8  -6   5  -11.00    5.30
   8   6   5    4.80    7.90
  -9  -6  -5    2.70    4.20
   9  -6   5    3.50    7.20
   9   6   5    3.50    7.80
  10  -6   5   -2.60    7.10
 -10  -6  -5    9.60    4.70
  10   6   5    5.80    8.80
  11  -6   5   -5.30    7.80
 -11  -6  -5    6.30    4.80
  11   6   5    7.40    9.20
  12  -6   5    9.60    8.20
 -12  -6  -5    2.60    4.90
  12   6   5   17.90    9.60
 -13  -6  -5    7.80    5.80
  13  -6   5   -9.20    8.40
  10  -7  -5   -3.40    6.00
 -10  -7   5   -4.20    5.00
  10   7  -5    6.80   10.50
   9  -7  -5   -7.30    6.00
  -9  -7   5   -4.50    4.90
   9   7  -5   -9.70    9.00
   8  -7  -5    6.70    6.10
  -8  -7   5    6.70    5.40
   8   7  -5   13.80   11.30
   7  -7  -5   -3.60    5.30
  -7  -7   5    3.50    5.00
   7   7  -5   -0.30    9.10
  -6  -7   5   -6.80    4.40
   6  -7  -5   -7.50    4.80
   6   7  -5    5.30    9.50
  -5  -7   5   -0.30    4.90
   5  -7  -5    0.60    4.60
   5   7  -5    3.10    9.60
   4  -7  -5    2.90    4.00
  -4  -7   5    3.50    5.00
   4   7  -5   -1.00    9.10
   3  -7  -5   -0.50    3.20
  -3  -7   5   -0.90    4.60
   3   7  -5   -2.00    7.80
  -2  -7   5    4.20    5.10
   2  -7  -5   -1.60    2.40
   2  -7  -5   -3.60    2.30
   2   7  -5    8.10    9.60
  -1  -7   5   -5.80    4.10
   1   7  -5   -7.50    8.20
   0  -7   5   10.80    5.60
   0   7  -5   24.40   10.10
   0   7   5   23.20   11.60
   1  -7   5   -8.00    4.60
   1   7   5   15.90   10.50
  -1   7  -5    7.10    9.20
   2  -7   5   10.30    5.30
  -2   7  -5   17.40   10.00
   2   7   5   -3.50    8.50
   3  -7   5    2.10    5.60
  -3   7  -5    9.30    8.70
   3   7   5   12.00   10.10
   4  -7   5   -3.50    5.20
  -4   7  -5    5.40    8.70
   4   7   5   19.70   10.40
   5  -7   5  -10.50    4.90
   5   7   5    5.60    9.00
  -5   7  -5   23.90   10.20
  -6  -7  -5    1.30    1.70
   6  -7   5   -6.90    6.10
   6   7   5   10.00   10.50
  -6   7  -5   -3.40    6.30
  -7  -7  -5   -1.50    2.90
   7  -7   5   -4.50    7.20
   7   7   5   12.70    9.60
  -8  -7  -5   -0.30    3.60
   8  -7   5   -7.50    7.00
   8   7   5   -7.20    8.70
  25   0  -6  -24.70   17.90
 -25   0   6   -7.20    6.90
  24   0  -6  -17.00   17.90
 -24   0   6    1.10    7.40
  23   0  -6    2.20   16.60
 -23   0   6    4.80    7.30
 -22   0   6    0.40    5.80
  22   0  -6   -1.60   16.60
  21   0  -6  -10.50   14.50
 -21   0   6    4.70    6.90
 -20   0   6   -1.40    5.40
  20   0  -6   -4.70   13.70
 -19   0   6   -1.70    6.90
 -19   0   6   -4.50    4.50
  19   0  -6  -16.20   12.50
 -18   0   6    7.70    6.80
 -18   0   6   -0.30    5.30
  18   0  -6    7.20   12.90
  17   0  -6   -3.10   11.30
 -17   0   6    3.40    5.80
 -17   0   6   -0.60    4.60
  17   0  -6    8.60    6.60
  16   0  -6   -2.20    9.80
 -16   0   6   14.50    5.40
  16   0  -6    6.90    6.10
 -16   0   6    7.90    5.00
 -15   0   6    2.00    4.20
  15   0  -6    3.20   10.40
  15   0  -6    0.00    5.60
 -15   0   6    2.10    5.40
  14   0  -6    4.70    5.70
 -14   0   6    0.90    4.60
  14   0  -6    0.50    9.80
 -14   0   6    1.10    4.60
 -13   0   6   -2.70    4.50
  13   0  -6   -6.00    8.40
 -13   0   6   -3.20    3.90
  13   0  -6   -0.50    5.20
  12   0  -6  123.89   14.50
 -12   0   6  135.89   11.00
  12   0  -6  128.69   15.50
  12   0  -6  177.48   13.00
 -12   0   6  131.09   12.30
 -11   0   6   -3.10    3.40
  11   0  -6   -0.90    4.50
  11   0  -6   -5.20    5.70
  11   0  -6    4.60    6.80
  10   0  -6   32.20    8.10
 -10   0   6   32.90    5.40
  10   0  -6   25.60    5.70
  10   0  -6   48.50    8.20
  -9   0   6    0.20    2.40
   9   0  -6    2.70    5.50
   9   0  -6   -3.40    3.90
   9   0  -6    1.60    5.50
  -8   0   6  315.97   18.90
   8   0  -6  317.77   20.60
  -8   0   6  338.37   19.90
   8   0  -6  298.17   20.00
   8   0  -6  324.77   19.30
   7   0  -6    3.40    4.50
  -7   0   6   -3.50    2.30
   7   0  -6    0.70    3.40
   7   0  -6   -1.20    2.30
   7   0  -6   -2.50    3.30
  -7   0   6    0.90    2.10
  -6   0   6  526.85   28.00
   6   0  -6  512.05   28.10
   6   0  -6  483.75   28.80
  -6   0   6  510.95   28.00
   6   0  -6  522.35   28.20
   6   0  -6  496.65   29.00
   5   0  -6    3.30    4.20
  -5   0   6    0.10    2.90
  -5   0   6   -2.40    2.20
   5   0  -6    0.60    3.70
   5   0  -6    1.30    3.30
  -5   0   6   -1.00    2.30
   5   0  -6   -2.40    2.00
   4   0  -6  430.06   23.40
   4   0  -6  423.16   24.00
   4   0  -6  425.46   23.50
  -4   0   6  401.36   23.20
  -4   0   6  430.86   23.60
  -4   0   6  426.36   23.90
   4   0  -6  407.66   23.90
  -4   0   6  433.56   23.20
  -4   0   6  434.76   23.50
   3   0  -6   -2.30    3.40
   3   0  -6    0.70    2.80
  -3   0   6   -1.20    2.90
   3   0  -6   -3.00    3.30
  -3   0   6    4.40    2.40
   3   0  -6    3.50    3.10
  -3   0   6   -1.70    2.60
  -3   0   6    2.00    2.30
   3   0  -6   -1.60    2.70
  -2   0   6 1478.75   72.09
  -2   0   6 1398.66   71.79
   2   0  -6 1371.96   71.89
   2   0  -6 1411.56   71.89
  -2   0   6 1438.16   72.29
  -2   0   6 1343.27   71.79
   2   0  -6 1346.47   72.09
   2   0  -6 1343.37   72.29
   1   0  -6   -1.30    3.40
  -1   0   6   -1.80    2.80
   1   0  -6   -2.70    2.60
   1   0  -6    0.10    2.80
   1   0  -6    2.40    3.40
  -1   0   6    3.90    2.40
  -1   0   6    0.10    2.20
   0   0  -6 1119.99   59.59
   0   0   6 1209.28   59.59
   0   0  -6 1129.19   59.39
   0   0   6 1195.88   59.59
   0   0   6 1113.49   59.29
   0   0   6 1102.69   59.29
   0   0  -6 1137.59   59.39
  -1   0  -6    0.20    2.80
   1   0   6   -1.10    2.30
   1   0   6   -0.10    2.30
  -1   0  -6    4.00    3.00
  -1   0  -6   -3.00    2.40
   1   0   6   -2.20    2.80
   1   0   6   -3.00    2.10
  -1   0  -6    2.30    3.40
  -2   0  -6    5.40    3.20
   2   0   6    8.00    2.90
  -2   0  -6    7.20    3.20
  -2   0  -6    3.80    3.00
   2   0   6    7.90    3.10
  -2   0  -6   11.80    4.10
  -2   0  -6    3.10    3.90
   2   0   6    5.30    2.70
   2   0   6    2.50    3.40
   3   0   6   -0.80    2.30
   3   0   6   -0.40    2.60
  -3   0  -6   -0.30    3.20
  -3   0  -6    1.50    2.80
  -3   0  -6   -1.30    3.00
  -3   0  -6    0.10    3.00
  -4   0  -6   38.10    5.10
  -4   0  -6   35.80    5.10
   4   0   6   40.20    5.00
  -4   0  -6   22.20    4.90
  -4   0  -6   39.40    5.20
  -5   0  -6   -0.10    4.20
   5   0   6   -4.20    2.70
  -5   0  -6   -2.90    3.00
  -5   0  -6   -2.30    3.20
  -5   0  -6   -3.10    3.20
  -6   0  -6  199.38   13.30
   6   0   6  174.98   14.90
   6   0   6  184.58   12.60
  -6   0  -6  197.38   12.90
  -6   0  -6  165.38   12.60
  -6   0  -6  193.98   13.00
  -7   0  -6    2.30    3.70
   7   0   6   -3.50    4.40
   7   0   6   -1.30    3.30
  -7   0  -6    5.80    4.10
  -7   0  -6   -0.60    3.50
   8   0   6    0.50    3.70
  -8   0  -6    4.10    3.50
   8   0   6    3.80    6.60
  -8   0  -6    9.60    3.80
  -8   0  -6   -4.80    3.30
  -9   0  -6   -3.20    4.50
  -9   0  -6    7.80    4.70
   9   0   6    0.10    7.20
  -9   0  -6   -8.90    3.00
   9   0   6    5.30    4.50
  10   0   6    4.00    4.70
  10   0   6    9.00    8.60
 -10   0  -6   -0.30    5.20
 -10   0  -6   -3.10    4.40
  11   0   6    2.00    4.80
 -11   0  -6    8.10    6.00
  11   0   6   -1.10    8.80
 -11   0  -6   -4.30    4.30
 -12   0  -6   23.10    7.70
  12   0   6   21.00    6.50
 -12   0  -6   26.50    6.80
  12   0   6   10.00    9.90
  13   0   6    4.30    9.50
 -13   0  -6   -4.20    4.70
 -13   0  -6   -5.70    5.80
  13   0   6    0.00    5.20
 -14   0  -6   14.80    6.30
 -14   0  -6   -0.40    5.20
  14   0   6   -3.30    7.20
  14   0   6    1.60    9.30
  15   0   6   -1.50   10.40
 -15   0  -6    6.60    7.90
 -15   0  -6    3.60    6.00
 -16   0  -6   20.00    7.60
  16   0   6   24.60   11.30
 -16   0  -6   28.20    9.70
  17   0   6    2.90   12.50
 -17   0  -6   14.50    9.30
 -17   0  -6   -9.00    5.70
 -18   0  -6   -0.50    8.80
 -18   0  -6   -5.40    5.40
  18   0   6   -6.80   12.40
  19   0   6    0.00   14.00
 -19   0  -6    3.80    7.80
  20   0   6    4.50   15.30
 -20   0  -6    9.70    8.30
 -21   0  -6   13.30    8.70
 -22   0  -6   -0.30    7.40
 -24  -1   6    2.50    8.30
  24  -1  -6   -8.10   19.50
  24   1  -6   21.10   19.00
 -24   1   6  -10.00    5.50
 -23  -1   6   11.40    7.90
  23  -1  -6  -28.00   18.90
  23   1  -6  -10.90   15.90
 -23   1   6   10.70    8.00
 -22  -1   6    2.60    6.70
  22  -1  -6  -22.90   16.00
  22   1  -6   -4.60   15.00
 -22   1   6   -1.50    6.10
 -21  -1   6   12.50    8.50
  21  -1  -6    5.20   17.60
 -21  -1   6   13.50    7.60
  21   1  -6   18.00   15.50
 -21   1   6    8.50    6.50
  20  -1  -6   16.40   16.40
 -20  -1   6   -0.30    7.30
 -20  -1   6    5.60    6.20
  20   1  -6  -17.90   13.60
 -20   1   6    4.10    6.30
  19  -1  -6    0.70    6.80
  19  -1  -6   20.10   15.80
 -19  -1   6    1.40    5.60
 -19  -1   6    5.00    7.00
 -19   1   6   -2.90    5.00
  19   1  -6   -8.10   11.70
 -18  -1   6   14.70    6.50
 -18  -1   6    4.40    6.80
  18  -1  -6   -1.30    6.90
  18  -1  -6   -4.80   12.40
 -18   1   6    9.70    6.40
  18   1  -6   -2.40   11.00
 -17  -1   6    7.90    6.10
  17  -1  -6   10.90    7.20
 -17  -1   6    8.30    5.70
  17  -1  -6   19.00   13.70
 -17   1   6   -2.90    4.90
  17   1  -6   16.90   12.60
  16  -1  -6    4.50    6.00
 -16  -1   6   -5.50    3.20
  16  -1  -6  -11.70    9.60
 -16  -1   6    1.90    5.20
  16   1  -6    7.30   10.30
 -16   1   6   -3.10    4.40
 -16   1   6   -2.30    5.10
 -15  -1   6    5.10    5.20
 -15  -1   6    1.70    5.40
  15  -1  -6    2.50    4.60
  15  -1  -6   13.40   11.30
  15   1  -6    3.70    5.30
 -15   1   6    2.80    4.70
 -15   1   6   16.40    6.20
  15   1  -6   -9.80   10.10
  14  -1  -6   -1.80   10.00
 -14  -1   6   -0.60    3.40
  14  -1  -6   -2.50    5.50
 -14  -1   6   -3.10    4.50
 -14   1   6   -0.30    4.10
  14   1  -6   10.60    9.50
  14   1  -6    4.10    5.60
 -14   1   6   -5.20    4.10
  13  -1  -6    5.90    5.70
  13  -1  -6   14.20   10.20
 -13  -1   6   -1.70    4.20
 -13  -1   6   -2.50    5.30
  13   1  -6   -6.40    8.60
  13   1  -6    5.50    7.20
  13   1  -6    5.20    4.90
 -13   1   6   -0.90    4.00
 -13   1   6   -2.80    4.10
 -12  -1   6    7.10    4.30
 -12  -1   6    3.00    3.20
  12  -1  -6   -0.90    7.90
  12  -1  -6    6.50    5.70
  12   1  -6    2.70    4.90
  12   1  -6    0.90    4.80
  12   1  -6    7.70    7.80
 -12   1   6    6.10    4.40
 -12   1   6   10.80    4.50
 -11  -1   6   18.90    4.80
  11  -1  -6    7.10    4.90
  11  -1  -6   13.40    5.70
  11  -1  -6   19.30    8.90
 -11  -1   6   18.50    5.00
 -11   1   6   15.10    4.50
  11   1  -6   10.40    7.70
  11   1  -6    5.40    6.20
  11   1  -6   11.80    5.10
 -11   1   6   17.40    5.10
 -10  -1   6    3.70    3.00
  10  -1  -6    1.60    4.50
  10  -1  -6   10.20    4.70
 -10  -1   6   10.00    4.00
  10  -1  -6   -0.80    5.20
  10  -1  -6    7.60    6.10
  10   1  -6    3.20    5.80
  10   1  -6    3.80    4.40
 -10   1   6    4.10    3.90
  10   1  -6    6.10    6.40
 -10   1   6   10.90    3.60
   9  -1  -6   16.60    6.20
   9  -1  -6   24.30    5.10
  -9  -1   6   25.30    4.80
   9  -1  -6   23.90    5.20
   9  -1  -6   19.80    7.30
  -9  -1   6   26.70    4.50
   9   1  -6   23.60    4.80
   9   1  -6   12.60    5.90
   9   1  -6   14.30    6.00
  -9   1   6   19.70    4.20
  -8  -1   6   71.39    7.00
   8  -1  -6   54.69    9.30
   8  -1  -6   58.59    6.70
   8  -1  -6   51.49    7.80
  -8  -1   6   63.69    6.60
   8   1  -6   57.69    8.10
   8   1  -6   57.59    8.10
  -8   1   6   45.30    5.70
  -7  -1   6  154.68   11.10
   7  -1  -6  163.18   12.20
  -7  -1   6  179.38   11.80
   7  -1  -6  162.88   13.60
   7  -1  -6  156.48   11.40
  -7  -1   6  163.68   11.30
   7  -1  -6  168.98   11.40
   7   1  -6  164.88   12.40
   7   1  -6  166.78   11.40
   7   1  -6  170.18   11.90
  -6  -1   6    3.80    2.90
  -6  -1   6   -5.20    2.20
   6  -1  -6   -1.80    2.80
   6  -1  -6    1.20    5.10
  -6  -1   6   -1.30    2.50
   6  -1  -6   -3.20    3.80
   6  -1  -6   -2.80    3.00
  -6   1   6   -0.10    0.60
   6   1  -6    2.20    3.50
   6   1  -6   -0.40    4.20
   6   1  -6    0.50    3.20
  -5  -1   6   26.60    4.30
  -5  -1   6   40.10    4.60
   5  -1  -6   34.20    5.60
   5  -1  -6   32.40    4.70
   5  -1  -6   34.40    6.20
  -5  -1   6   32.40    4.20
   5  -1  -6   26.90    4.20
   5   1  -6   35.50    6.20
  -5   1   6   46.20    6.00
   5   1  -6   29.20    4.50
   5   1  -6   32.50    4.60
  -5   1   6   29.20    3.80
  -4  -1   6   13.90    3.30
   4  -1  -6   14.30    3.20
   4  -1  -6    6.20    2.80
   4  -1  -6    9.70    3.70
   4  -1  -6    8.60    5.00
  -4  -1   6   11.50    3.10
  -4  -1   6   18.00    2.90
   4   1  -6   11.50    3.50
  -4   1   6   14.90    3.60
   4   1  -6   21.30    5.10
   4   1  -6   15.00    3.40
  -4   1   6   14.30    2.50
   4   1  -6   12.00    2.80
   3  -1  -6   65.39    8.50
  -3  -1   6   86.49    6.70
   3  -1  -6   81.29    6.60
   3  -1  -6   81.59    6.00
  -3  -1   6   95.09    7.90
   3  -1  -6   86.89    6.20
  -3  -1   6   80.49    6.50
  -3  -1   6   88.09    7.20
  -3   1   6   87.09    6.40
   3   1  -6   80.59    6.40
   3   1  -6   84.49    6.70
  -3   1   6   84.49    6.60
   3   1  -6   84.79    8.40
  -3   1   6   87.99    5.70
   3   1  -6   79.19    5.50
   3   1  -6   79.59    7.00
  -2  -1   6  277.17   15.30
  -2  -1   6  272.17   15.30
   2  -1  -6  265.47   14.90
   2  -1  -6  247.18   14.60
   2  -1  -6  265.97   14.60
   2  -1  -6  266.17   15.10
  -2  -1   6  262.97   15.50
  -2   1   6  263.97   14.90
   2   1  -6  238.28   15.40
   2   1  -6  261.17   15.20
   2   1  -6  256.97   15.10
  -2   1   6  259.87   14.30
  -2   1   6  263.67   14.80
   2   1  -6  243.48   15.70
   1  -1  -6  167.78   10.60
   1  -1  -6  174.18   10.80
  -1  -1   6  192.98   11.70
   1  -1  -6  196.28   10.70
  -1  -1   6  175.38   11.30
   1  -1  -6  190.48   11.20
  -1  -1   6  168.48   11.20
   1   1  -6  186.08   11.70
  -1   1   6  197.48   11.00
  -1   1   6  189.78   10.60
   1   1  -6  176.28   11.30
   1   1  -6  177.08   10.40
  -1   1   6  178.98   10.20
   1   1  -6  183.88   11.20
   0  -1   6    5.90    3.00
   0  -1   6    8.90    3.10
   0  -1  -6   10.70    2.50
   0  -1   6   10.10    3.90
   0  -1   6   10.30    3.30
   0  -1  -6    8.30    3.00
   0  -1  -6    6.30    2.50
   0  -1  -6   17.80    3.80
   0   1   6    7.80    2.80
   0   1  -6   12.10    2.90
   0   1  -6   16.10    3.10
   0   1   6   14.30    2.50
   0   1  -6   10.40    3.20
   0   1  -6   11.80    4.00
   0   1   6   12.00    2.00
  -1  -1  -6   -0.30    2.30
  -1  -1  -6    6.60    2.90
   1  -1   6    1.30    2.70
   1  -1   6    0.70    2.20
  -1  -1  -6    2.10    2.30
  -1  -1  -6    1.60    2.70
   1   1   6    7.70    2.70
   1   1   6    4.80    1.80
  -1   1  -6    1.10    2.80
  -1   1  -6    2.70    3.00
  -1   1  -6    1.60    3.20
  -1   1  -6   -0.30    2.70
  -1   1  -6    4.80    3.60
   1   1   6   -0.50    2.10
  -2  -1  -6   13.40    3.30
  -2  -1  -6   12.40    3.00
   2  -1   6   11.90    3.40
   2  -1   6   11.00    3.60
  -2  -1  -6   12.20    2.90
  -2  -1  -6   11.20    2.80
   2  -1   6   14.30    4.60
  -2  -1  -6   10.30    2.60
  -2   1  -6    8.60    3.30
  -2   1  -6   11.00    3.60
   2   1   6    8.50    2.40
  -2   1  -6    6.60    3.40
  -2   1  -6   15.90    4.40
   2   1   6   11.10    2.80
  -2   1  -6   13.60    4.20
  -2   1  -6   14.50    3.10
  -3  -1  -6   18.70    3.10
   3  -1   6   12.90    4.90
   3  -1   6   13.20    3.90
  -3  -1  -6   10.40    3.10
  -3  -1  -6   14.60    3.70
  -3  -1  -6   14.30    3.50
  -3  -1  -6   12.20    3.40
   3  -1   6   16.20    3.90
   3   1   6   21.30    3.40
  -3   1  -6    9.20    3.80
  -3   1  -6    5.90    3.50
   3   1   6   18.40    2.90
  -3   1  -6   13.10    3.00
  -3   1  -6   21.10    5.40
  -3   1  -6   13.00    4.20
  -3   1  -6   17.10    3.90
   4  -1   6  247.98   15.80
  -4  -1  -6  250.07   15.30
  -4  -1  -6  242.18   15.00
   4  -1   6  249.97   16.90
  -4  -1  -6  260.27   14.30
   4  -1   6  255.57   15.50
  -4  -1  -6  250.97   15.40
  -4  -1  -6  238.48   15.00
   4   1   6  248.28   14.20
  -4   1  -6  276.47   15.90
  -4   1  -6  233.78   15.80
   4   1   6  266.17   14.80
  -4   1  -6  251.57   14.20
  -4   1  -6  254.27   16.30
   5  -1   6  101.69    9.10
  -5  -1  -6   78.69    7.80
  -5  -1  -6   91.79    7.80
  -5  -1  -6   93.59    8.00
  -5  -1  -6  110.79    9.40
   5  -1   6  113.89   11.80
   5  -1   6  105.89    8.20
  -5   1  -6   88.99    9.20
  -5   1  -6   98.39    6.50
   5   1   6   95.79    7.30
  -5   1  -6  100.79    9.00
   5   1   6   92.09    6.60
  -5   1  -6   94.79    9.20
  -6  -1  -6  367.46   21.70
   6  -1   6  402.06   22.60
  -6  -1  -6  369.06   21.70
   6  -1   6  360.76   22.20
  -6  -1  -6  379.86   21.80
   6  -1   6  381.76   24.20
  -6   1  -6  365.06   22.20
  -6   1  -6  348.67   22.70
   6   1   6  366.06   20.00
   6   1   6  373.36   21.30
  -6   1  -6  362.56   22.50
  -7  -1  -6  212.48   13.30
   7  -1   6  190.18   13.70
  -7  -1  -6  188.38   13.10
  -7  -1  -6  158.08   12.60
   7  -1   6  193.88   16.10
  -7   1  -6  192.68   14.40
  -7   1  -6  199.18   13.80
  -7   1  -6  187.88   13.70
   7   1   6  190.48   11.00
   7   1   6  182.98   12.40
   8  -1   6   24.50    3.20
   8  -1   6   16.60    4.50
  -8  -1  -6   31.10    5.90
  -8  -1  -6   17.60    5.00
   8  -1   6   17.80    7.80
  -8  -1  -6   32.20    5.90
   8   1   6   16.60    4.30
  -8   1  -6   21.20    5.80
  -8   1  -6   20.20    5.30
  -8   1  -6   20.40    6.10
   8   1   6   32.30    3.50
   9  -1   6    6.40    7.90
  -9  -1  -6    2.70    4.20
  -9  -1  -6    2.00    4.40
   9  -1   6   -2.10    4.20
  -9  -1  -6   -2.20    3.90
   9  -1   6   -0.60    2.20
  -9   1  -6    2.50    4.20
  -9   1  -6    4.00    4.80
   9   1   6   -2.90    2.10
   9   1   6   -2.30    1.60
 -10  -1  -6   -4.50    3.50
  10  -1   6    8.60    5.50
 -10  -1  -6   -5.30    4.40
  10  -1   6   -0.40    2.30
  10  -1   6    8.10    9.00
 -10  -1  -6    0.50    4.50
 -10   1  -6    3.10    5.10
  10   1   6   -0.50    1.60
  10   1   6    2.70    2.30
 -10   1  -6   -1.00    4.80
  11  -1   6   -0.10    5.40
  11  -1   6    7.90    9.10
  11  -1   6   -0.50    2.30
 -11  -1  -6   -0.60    5.00
 -11  -1  -6    2.60    4.50
 -11  -1  -6    9.40    5.00
  11   1   6    0.40    2.30
  11   1   6    1.60    2.00
 -11   1  -6   -6.80    5.20
 -11   1  -6   -1.60    4.40
  12  -1   6   15.10    6.70
 -12  -1  -6   -4.00    5.10
 -12  -1  -6    6.40    5.30
  12  -1   6   12.80   10.60
  12   1   6    4.20    2.50
 -12   1  -6    4.80    6.30
  12   1   6    7.60    3.80
 -12   1  -6   -4.80    4.90
 -13  -1  -6   -4.60    5.30
 -13  -1  -6    1.50    4.60
  13  -1   6   -0.90    5.50
  13  -1   6    3.10    9.90
 -13   1  -6  -10.30    5.30
 -13   1  -6    0.20    5.50
  14  -1   6   28.10    7.80
  14  -1   6   32.40   11.30
 -14  -1  -6   52.79    9.90
 -14  -1  -6   46.80    8.80
 -14   1  -6   41.90    9.00
 -14   1  -6   67.09   11.20
  15  -1   6   -7.30    4.10
 -15  -1  -6   -7.20    5.20
  15  -1   6   -5.70   10.40
 -15  -1  -6    3.50    6.80
 -15   1  -6   -3.70    5.80
 -15   1  -6   -2.60    5.00
 -16  -1  -6   12.70    8.10
 -16  -1  -6   -1.40    5.50
  16  -1   6   -1.20   11.70
 -16   1  -6   -4.70    8.90
 -16   1  -6    2.70    6.30
 -17  -1  -6   12.60    7.40
  17  -1   6   -7.50   11.60
 -17  -1  -6   10.80    9.10
 -17   1  -6   -0.30    5.70
  18  -1   6   15.00   14.90
 -18  -1  -6   -1.70    6.50
 -18  -1  -6    1.30    8.40
 -18   1  -6    0.20    6.70
 -19  -1  -6   -5.00    8.60
 -19  -1  -6   -0.70    6.30
  19  -1   6   -2.00   14.50
 -19   1  -6   -6.30    7.00
 -20  -1  -6   15.70    8.70
  20  -1   6  -15.20   14.80
 -20  -1  -6   13.10   11.20
 -20   1  -6    8.30    7.90
 -21  -1  -6    5.30    8.70
  21  -1   6   16.40   19.10
 -21   1  -6    1.20   10.30
 -21   1  -6    2.10    8.50
 -22  -1  -6   -4.40    8.70
  22  -1   6   11.50   19.30
 -22   1  -6   -2.30   10.10
 -22   1  -6   -3.70    8.80
  24  -2  -6   -4.30   21.10
 -24  -2   6   -5.10    7.60
 -24   2   6    7.00    8.80
 -23  -2   6    0.40    8.90
 -23  -2   6    8.10    8.30
  23  -2  -6   10.40   20.70
  23   2  -6   12.50   16.50
 -23   2   6  -12.90    5.50
  22  -2  -6   41.10   22.10
 -22  -2   6  -11.30    7.60
 -22  -2   6    6.40    7.90
 -22   2   6    9.50    8.30
  22   2  -6   -7.70   13.60
 -21  -2   6   -3.60    7.20
  21  -2  -6  -21.00   16.60
 -21  -2   6    7.80    7.60
 -21   2   6   -1.40    5.70
  21   2  -6   13.00   13.70
  20  -2  -6  -11.60    7.50
  20  -2  -6    8.70   17.10
 -20  -2   6    3.90    7.30
 -20  -2   6   -2.60    7.20
  20   2  -6    3.80   12.40
 -20   2   6   -4.00    5.80
 -19  -2   6    0.30    6.20
 -19  -2   6  -10.40    5.40
  19  -2  -6   -8.70    6.50
  19  -2  -6    2.80   14.60
 -19   2   6  -10.10    4.40
  19   2  -6   -2.80   12.40
  18  -2  -6    8.90    7.40
 -18  -2   6   16.50    7.20
  18  -2  -6   -3.80   13.20
 -18  -2   6    1.40    5.90
 -18   2   6   -1.50    5.10
  18   2  -6    5.10   12.30
 -17  -2   6   -1.60    5.70
  17  -2  -6    8.50    6.90
 -17  -2   6   -3.50    5.30
  17  -2  -6    0.50   12.30
 -17   2   6    0.20    5.50
  17   2  -6    2.30   11.30
  16  -2  -6   -8.90   10.80
  16  -2  -6    4.00    6.50
 -16  -2   6   -3.50    4.80
 -16  -2   6    0.00    5.30
 -16   2   6    4.00    5.10
  16   2  -6    8.60   10.00
  15  -2  -6    2.80   10.60
  15  -2  -6   -1.80    5.50
 -15  -2   6   -1.60    5.20
 -15  -2   6    0.30    4.50
  15   2  -6   10.20   10.00
 -15   2   6   -0.60    4.70
 -14  -2   6    2.30    4.60
 -14  -2   6   20.40    6.10
  14  -2  -6   20.10    6.80
  14  -2  -6    2.90    9.80
  14   2  -6    5.30    8.40
 -14   2   6    8.00    4.70
 -13  -2   6    2.50    4.40
  13  -2  -6   -2.00    5.50
 -13  -2   6   -6.00    4.80
  13  -2  -6    7.60   10.20
  13   2  -6    3.60    3.00
  13   2  -6   10.90    8.80
 -13   2   6   -2.30    3.30
  13   2  -6   19.70    8.50
 -13   2   6   -2.40    4.40
  12  -2  -6  122.19   11.80
 -12  -2   6   99.69   10.60
  12  -2  -6   90.59   10.60
 -12  -2   6  126.69   11.40
  12  -2  -6   85.59   14.90
  12   2  -6  108.39   13.10
 -12   2   6   78.99    9.80
  12   2  -6  142.89   15.50
 -11  -2   6   11.40    4.40
  11  -2  -6   17.10    9.10
 -11  -2   6   15.60    4.80
  11  -2  -6   18.40    5.90
  11  -2  -6   13.00    5.30
  11   2  -6   16.90    7.50
 -11   2   6    4.40    3.50
  11   2  -6   15.00    7.40
  11   2  -6   11.20    4.60
 -11   2   6   11.00    4.50
  10  -2  -6    6.10    8.40
  10  -2  -6   10.10    4.70
 -10  -2   6    7.50    3.80
  10  -2  -6   -0.50    4.20
 -10  -2   6   -2.50    3.30
  10   2  -6    0.10    5.80
  10   2  -6   -2.00    5.40
  10   2  -6    7.80    4.70
 -10   2   6    1.60    3.90
 -10   2   6    3.00    3.10
  -9  -2   6   14.10    4.20
   9  -2  -6    5.30    7.50
   9  -2  -6   16.00    4.90
  -9  -2   6   14.20    4.00
   9  -2  -6   16.10    4.90
  -9   2   6   16.20    4.40
   9   2  -6   17.50    6.20
   9   2  -6   23.00    6.30
  -9   2   6   12.20    3.40
   9   2  -6   11.60    4.40
   8  -2  -6   -8.70    5.60
   8  -2  -6    0.20    3.60
   8  -2  -6   -1.50    3.00
  -8  -2   6    0.10    3.70
  -8  -2   6    0.70    2.90
  -8  -2   6   -0.80    2.80
   8   2  -6   -0.20    3.20
  -8   2   6    0.20    2.60
   8   2  -6    2.90    4.90
  -8   2   6   -1.00    3.10
   8   2  -6   -1.00    4.20
  -7  -2   6   38.80    5.30
  -7  -2   6   28.70    4.80
  -7  -2   6   33.70    5.00
   7  -2  -6   23.60    6.70
   7  -2  -6   29.80    5.00
   7   2  -6   38.70    6.70
   7   2  -6   45.50    5.90
  -7   2   6   24.40    4.40
  -7   2   6   37.40    4.40
   6  -2  -6  315.97   21.90
  -6  -2   6  311.57   18.80
  -6  -2   6  319.97   18.90
   6  -2  -6  317.67   19.30
  -6  -2   6  316.67   18.10
   6  -2  -6  320.87   18.70
   6  -2  -6  308.37   18.50
  -6   2   6  329.27   17.90
   6   2  -6  342.37   18.80
  -6   2   6  312.37   18.30
   6   2  -6  300.97   19.50
  -5  -2   6  116.39    7.30
  -5  -2   6  115.89    8.50
   5  -2  -6  104.29   12.20
  -5  -2   6  121.09    8.80
   5  -2  -6  117.29    8.20
   5  -2  -6  109.99    8.40
   5  -2  -6  109.19    8.20
  -5   2   6  120.39    7.30
   5   2  -6  108.09    8.50
  -5   2   6  115.89    8.50
   5   2  -6  103.59    9.20
  -4  -2   6  150.58   10.20
  -4  -2   6  152.08    8.00
   4  -2  -6  147.99    9.40
   4  -2  -6  137.59    9.30
  -4  -2   6  140.39    9.90
   4  -2  -6  149.29    9.80
   4  -2  -6  141.69   12.80
  -4   2   6  143.69    9.50
  -4   2   6  147.79    8.40
   4   2  -6  153.68    9.80
   4   2  -6  146.29   10.70
  -3  -2   6   34.50    4.60
   3  -2  -6   24.80    3.30
  -3  -2   6   32.70    4.50
   3  -2  -6   28.80    7.00
   3  -2  -6   31.20    4.20
   3  -2  -6   23.90    3.40
  -3   2   6   32.90    4.10
   3   2  -6   23.10    4.70
   3   2  -6   33.10    5.60
  -3   2   6   42.10    4.10
   3   2  -6   29.60    4.00
   2  -2  -6   17.90    2.60
   2  -2  -6   16.90    3.10
  -2  -2   6   14.10    3.40
   2  -2  -6   12.70    2.50
  -2  -2   6   21.90    3.90
  -2   2   6   23.00    3.10
   2   2  -6   18.20    4.30
   2   2  -6   16.20    4.50
   2   2  -6   17.70    4.70
  -2   2   6   20.30    2.80
   2   2  -6   15.00    3.20
  -1  -2   6    2.10    2.60
   1  -2  -6    5.20    2.30
   1  -2  -6    7.10    1.80
  -1  -2   6    7.90    3.00
   1  -2  -6    5.70    1.90
   1   2  -6    1.70    3.50
   1   2  -6    5.90    4.00
   1   2  -6   11.50    4.50
  -1   2   6    7.00    2.00
   1   2  -6    6.10    2.90
   0  -2   6   69.69    6.50
   0  -2  -6   56.89    4.50
   0  -2  -6   52.59    4.20
   0  -2   6   54.39    5.00
   0  -2  -6   56.69    4.30
   0  -2   6   53.29    5.90
   0  -2  -6   61.69    4.40
   0   2  -6   68.59    6.00
   0   2  -6   65.19    6.80
   0   2  -6   55.99    4.70
   0   2   6   64.49    4.20
   0   2   6   62.89    4.30
   0   2  -6   65.09    7.30
   0   2   6   60.59    6.90
   1  -2   6  129.19    9.00
  -1  -2  -6  121.99    7.60
   1  -2   6  133.49    9.30
   1  -2   6  129.39    9.30
  -1  -2  -6  117.99    7.70
  -1  -2  -6  127.79    7.70
  -1   2  -6  123.59    8.60
  -1   2  -6  125.59    9.60
  -1   2  -6  122.49    9.80
   1   2   6  135.09   10.00
   1   2   6  130.39    7.50
  -1   2  -6  112.49    8.80
  -2  -2  -6   93.59    6.80
  -2  -2  -6  103.59    6.70
   2  -2   6   96.69    8.10
   2  -2   6  113.99    8.40
  -2  -2  -6   93.29    6.60
   2  -2   6  100.59    8.50
  -2   2  -6   98.89    8.00
  -2   2  -6  106.49    8.70
  -2   2  -6  103.29    8.40
  -2   2  -6   98.09    8.50
   2   2   6  102.69    6.60
   2   2   6   93.79    8.40
  -3  -2  -6  103.49    7.20
   3  -2   6  100.79    9.00
   3  -2   6   92.69    9.10
  -3  -2  -6   90.29    7.10
  -3  -2  -6  109.69    7.10
  -3  -2  -6   98.69    7.00
   3  -2   6  101.49    8.50
   3   2   6   96.89    6.80
  -3   2  -6  104.99    9.80
  -3   2  -6  102.99    8.40
   3   2   6   90.59    8.40
  -3   2  -6  100.49    8.50
   4  -2   6 1090.59   56.59
  -4  -2  -6 1060.79   55.19
   4  -2   6 1014.60   56.99
  -4  -2  -6 1045.10   55.19
   4  -2   6 1070.99   56.49
  -4  -2  -6 1011.00   55.09
  -4  -2  -6 1091.09   55.19
  -4   2  -6 1036.80   56.49
  -4   2  -6 1051.39   55.89
   4   2   6 1043.20   55.89
   4   2   6 1055.89   54.99
  -4   2  -6 1059.29   56.59
   5  -2   6   10.30    6.30
   5  -2   6   10.20    4.50
   5  -2   6   13.60    4.60
  -5  -2  -6    6.50    3.10
  -5  -2  -6    9.50    3.60
  -5  -2  -6   13.60    3.90
  -5  -2  -6   10.80    3.30
  -5   2  -6    8.50    3.70
   5   2   6   11.30    4.00
  -5   2  -6    8.00    4.80
  -5   2  -6   11.00    4.10
  -5   2  -6   11.90    4.00
   6  -2   6   34.00    6.00
   6  -2   6   16.40    5.20
  -6  -2  -6   35.60    5.00
   6  -2   6   34.70    8.00
  -6  -2  -6   25.10    4.60
  -6  -2  -6   35.00    5.60
  -6  -2  -6   34.40    5.20
  -6   2  -6   31.60    5.60
  -6   2  -6   37.40    5.30
  -6   2  -6   27.20    5.50
  -6   2  -6   31.20    6.80
   6   2   6   28.80    5.10
   7  -2   6   17.00    5.20
   7  -2   6   12.60    8.40
  -7  -2  -6   16.00    4.30
   7  -2   6   15.30    5.50
  -7  -2  -6   10.00    4.20
  -7  -2  -6   10.50    3.90
   7   2   6   11.00    4.00
   7   2   6   14.80    3.80
  -7   2  -6   15.50    5.90
  -7   2  -6    6.60    4.50
  -7   2  -6   13.50    4.90
  -8  -2  -6  142.39   10.80
  -8  -2  -6  127.79   10.60
  -8  -2  -6  134.39   10.90
   8  -2   6  155.38   12.40
   8  -2   6  122.29   15.20
   8  -2   6  143.89   12.90
  -8   2  -6  111.09   11.70
   8   2   6  134.29    9.50
  -8   2  -6  135.19   13.70
  -8   2  -6  124.99   12.10
   8   2   6  132.79   10.10
  -9  -2  -6   29.70    5.90
  -9  -2  -6   19.40    5.20
   9  -2   6   23.70    9.70
  -9  -2  -6   20.30    5.40
   9  -2   6   20.10    6.50
  -9   2  -6   19.90    6.20
  -9   2  -6   13.80    5.80
   9   2   6   23.90    4.70
   9   2   6   18.40    4.80
  -9   2  -6   29.50    7.50
 -10  -2  -6   54.39    7.90
  10  -2   6   49.99   12.00
 -10  -2  -6   63.59    8.20
 -10  -2  -6   43.40    7.00
  10  -2   6   60.09    8.60
 -10   2  -6   48.00    8.40
 -10   2  -6   27.90    8.10
  10   2   6   43.00    6.30
 -10   2  -6   60.09    9.00
  10   2   6   57.39    6.80
  11  -2   6    8.20    6.30
  11  -2   6  -12.20    8.60
 -11  -2  -6    8.80    5.20
 -11  -2  -6   15.90    5.70
 -11   2  -6    6.50    7.10
 -11   2  -6   11.40    5.90
  11   2   6   18.60    4.60
 -11   2  -6    7.30    6.10
  12  -2   6    1.80    5.80
 -12  -2  -6   14.50    5.30
  12  -2   6   -3.30    9.30
 -12  -2  -6   16.10    5.90
 -12   2  -6   10.00    6.70
 -12   2  -6   20.30    7.70
  12   2   6   11.20    4.20
 -12   2  -6    3.80    6.20
 -13  -2  -6    5.60    5.50
 -13  -2  -6   20.10    7.10
  13  -2   6    3.60    6.20
  13  -2   6   -0.70   10.20
 -13   2  -6    5.80    5.80
 -13   2  -6   12.00    8.00
  13   2   6    4.10    3.90
 -14  -2  -6   -7.50    5.20
 -14  -2  -6   -1.90    5.10
  14  -2   6   -2.00    4.70
  14  -2   6   -4.40    9.70
 -14   2  -6    4.40    5.90
 -14   2  -6    4.90    7.90
  15  -2   6  -10.50    5.80
 -15  -2  -6   -0.80    5.00
  15  -2   6    1.50   11.00
 -15  -2  -6    8.90    7.00
 -15   2  -6  -10.80    4.70
 -15   2  -6   23.50    9.50
  16  -2   6    3.20    7.30
 -16  -2  -6   10.60    7.70
  16  -2   6  -12.10   11.50
 -16  -2  -6    2.50    6.20
 -16   2  -6  -12.70    7.70
 -16   2  -6    2.20    6.60
 -17  -2  -6    6.60    6.40
  17  -2   6    3.90   14.10
 -17  -2  -6   12.90    8.40
 -17   2  -6   -5.00    6.60
 -17   2  -6   -8.00    7.20
 -18  -2  -6   -4.70    6.60
 -18  -2  -6   11.70    8.90
  18  -2   6   30.30   16.20
 -18   2  -6    1.40    7.00
 -18   2  -6    4.00    9.40
 -19  -2  -6    4.30    9.40
 -19  -2  -6    2.50    7.80
  19  -2   6    3.90   14.50
 -19   2  -6   -1.20    7.10
 -19   2  -6   -7.00    9.50
  20  -2   6    1.00   17.20
 -20  -2  -6    7.90    8.00
 -20  -2  -6   -7.70    8.80
 -20   2  -6   -6.00    7.80
 -20   2  -6   -6.80    8.90
 -21  -2  -6   19.10   12.70
  21  -2   6    9.50   19.10
 -21  -2  -6    2.00    7.90
 -21   2  -6   -0.60   11.00
 -21   2  -6    5.70    8.90
 -23  -3   6    0.00    8.50
 -23  -3   6    8.40    9.80
  23  -3  -6  -11.90   20.60
 -23   3   6    8.40    9.50
 -22  -3   6    3.60    8.80
 -22  -3   6   -6.30    8.10
  22  -3  -6  -59.09   14.70
  22  -3  -6  -11.20   11.00
 -22   3   6    7.10    7.90
 -21  -3   6   11.90    8.40
  21  -3  -6   -5.20    9.30
 -21  -3   6    5.10    8.80
  21  -3  -6    7.80   20.00
  21   3  -6    5.00    9.40
 -21   3   6   13.80    8.20
 -20  -3   6    1.80    7.20
 -20  -3   6   -2.10    6.60
  20  -3  -6  -13.70   16.90
  20  -3  -6   10.40    8.90
  20   3  -6    0.70    8.70
 -20   3   6   -8.40    6.10
 -19  -3   6   -0.90    6.20
  19  -3  -6   -0.90    7.60
 -19  -3   6    5.90    7.60
  19  -3  -6   -9.60   15.60
 -19   3   6   -2.40    6.50
  19   3  -6   -2.00    7.60
  18  -3  -6    1.60   13.90
  18  -3  -6    2.30    7.60
 -18  -3   6    7.10    6.50
 -18  -3   6   -4.30    6.30
 -18   3   6   19.30    7.30
  18   3  -6   10.90    8.30
  17  -3  -6    0.60    6.90
 -17  -3   6    6.60    6.40
 -17  -3   6   11.60    6.20
  17  -3  -6   12.30   13.30
 -17   3   6   -7.70    5.30
  17   3  -6   -2.30    7.40
  16  -3  -6    1.20    6.40
 -16  -3   6    1.00    5.20
 -16  -3   6    7.90    6.20
  16  -3  -6    3.90   13.10
  16   3  -6   17.70    8.60
 -16   3   6   -9.00    5.10
  15  -3  -6    6.00   10.50
 -15  -3   6    3.80    5.20
 -15  -3   6    0.00    5.60
  15  -3  -6   -8.20    5.50
 -15   3   6   -0.80    4.90
  15   3  -6  -11.40    5.80
 -14  -3   6    9.00    6.00
 -14  -3   6    6.30    5.10
  14  -3  -6    4.40   11.10
  14  -3  -6   10.80    6.70
 -14   3   6   13.80    5.90
 -13  -3   6   64.99    8.50
  13  -3  -6   44.00    8.20
 -13  -3   6   49.40    8.10
  13  -3  -6   48.60   13.30
 -13   3   6   56.69    8.20
  13   3  -6   47.60   10.30
  12  -3  -6    8.30   10.10
  12  -3  -6   12.20    5.70
 -12  -3   6   -2.10    3.80
 -12   3   6   -1.50    4.20
  12   3  -6   -9.10    5.80
  12   3  -6   -9.00    5.00
  11  -3  -6    3.70    9.50
  11  -3  -6   -5.00    4.40
 -11  -3   6   -2.10    3.80
 -11   3   6   -1.10    3.90
  11   3  -6    4.30    6.50
  11   3  -6   -4.70    6.20
 -10  -3   6    7.40    4.60
  10  -3  -6   -2.40    5.00
  10  -3  -6   -2.10    4.90
  10  -3  -6   11.30    9.80
 -10  -3   6    7.90    4.50
  10   3  -6   -4.80    5.70
  10   3  -6    1.90    4.00
  10   3  -6    3.50    6.60
 -10   3   6    2.00    3.80
  -9  -3   6   15.90    4.60
   9  -3  -6   17.30    5.40
   9  -3  -6   12.80    9.30
  -9  -3   6   10.10    4.60
   9  -3  -6   16.40    4.90
   9   3  -6   17.10    5.30
  -9   3   6   12.80    4.20
   9   3  -6   24.30    7.50
   9   3  -6   27.00    7.80
  -8  -3   6    1.20    4.00
   8  -3  -6   -3.70    7.30
   8  -3  -6    1.20    4.00
  -8  -3   6    0.80    3.30
  -8  -3   6   -1.40    3.20
   8  -3  -6    2.20    3.80
  -8   3   6    2.30    3.10
   8   3  -6   -2.20    5.50
   8   3  -6   -1.20    4.70
   8   3  -6   -4.20    5.40
  -7  -3   6   45.30    6.00
  -7  -3   6   36.60    5.60
   7  -3  -6   37.80    5.80
  -7  -3   6   47.10    6.20
   7  -3  -6   32.90    5.60
   7  -3  -6   33.60    9.80
   7   3  -6   42.70    6.90
  -7   3   6   41.60    5.10
   7   3  -6   44.90    8.60
   6  -3  -6   28.10    9.00
   6  -3  -6   31.10    5.00
   6  -3  -6   20.70    4.40
  -6  -3   6   29.60    5.10
  -6  -3   6   33.60    4.50
  -6  -3   6   33.00    5.10
   6   3  -6   43.80    7.70
   6   3  -6   37.00    6.50
  -6   3   6   25.20    4.00
   5  -3  -6   -4.00    6.20
  -5  -3   6    1.00    2.70
  -5  -3   6   -3.40    2.90
  -5  -3   6   -0.90    2.30
   5  -3  -6   -0.90    2.80
  -5   3   6   -3.10    2.00
   5   3  -6    2.30    4.80
  -5   3   6   -6.40    2.70
   5   3  -6    4.00    5.50
  -4  -3   6   22.70    2.80
   4  -3  -6   17.80    3.50
   4  -3  -6   20.10    3.40
  -4  -3   6   21.80    4.50
  -4  -3   6   23.40    2.60
   4  -3  -6   24.40    8.00
  -4  -3   6   23.20    4.40
  -4   3   6   23.20    3.80
   4   3  -6   22.90    6.50
  -4   3   6   20.80    2.80
   4   3  -6   13.40    5.10
  -3  -3   6   48.60    6.00
   3  -3  -6   50.29    9.40
   3  -3  -6   55.19    4.60
  -3  -3   6   51.99    3.60
  -3  -3   6   42.70    3.70
  -3  -3   6   53.39    5.90
   3  -3  -6   49.60    4.50
  -3   3   6   51.29    4.20
   3   3  -6   58.29    8.10
  -3   3   6   60.49    4.30
   3   3  -6   53.29    7.10
  -3   3   6   55.79    4.00
   3   3  -6   60.49    6.80
   3   3  -6   52.49    7.40
  -2  -3   6   67.19    4.70
  -2  -3   6   59.79    6.70
  -2  -3   6   81.99    7.40
   2  -3  -6   68.29    4.80
   2  -3  -6   71.89    4.90
   2  -3  -6   60.49   10.10
   2   3  -6   66.09    5.80
  -2   3   6   69.29    4.20
  -2   3   6   64.39    4.00
   2   3  -6   87.29    8.40
   2   3  -6   75.49    7.50
   2   3  -6   89.19   10.10
   1  -3  -6   56.19    4.10
   1  -3  -6   62.19    4.10
  -1  -3   6   64.29    5.30
  -1  -3   6   58.89    6.40
  -1  -3   6   69.29    7.20
   1   3  -6   72.09    5.70
   1   3  -6   67.59    7.70
   1   3  -6   75.39    9.30
   1   3  -6   59.29    6.80
  -1   3   6   61.39    8.60
   0  -3   6    3.80    3.10
   0  -3  -6    4.20    1.30
   0  -3  -6    3.80    1.30
   0  -3   6    9.90    3.70
   0  -3   6    3.90    3.30
   0   3   6    4.00    5.10
   0   3  -6    2.60    5.00
   0   3  -6    6.90    2.80
   0   3  -6   -0.60    3.60
   1  -3   6   16.40    4.20
   1  -3   6   30.00    5.20
  -1  -3  -6   22.80    2.40
   1  -3   6   32.10    5.30
  -1  -3  -6   22.20    2.20
  -1   3  -6   27.20    4.10
  -1   3  -6   19.70    4.80
  -1   3  -6   24.90    5.80
   1   3   6   37.20    7.00
  -1   3  -6   16.60    3.60
   2  -3   6   19.10    4.60
  -2  -3  -6   15.90    2.50
   2  -3   6   17.30    5.30
   2  -3   6   14.50    4.60
  -2  -3  -6   15.70    2.40
   2   3   6   10.80    5.40
  -2   3  -6   19.10    4.30
  -2   3  -6   13.70    5.20
  -2   3  -6   17.70    4.00
  -2   3  -6   16.60    5.10
  -3  -3  -6   40.50    4.00
   3  -3   6   30.10    6.10
  -3  -3  -6   44.00    3.60
   3  -3   6   32.00    6.90
  -3  -3  -6   41.70    4.30
   3  -3   6   58.39    7.30
  -3  -3  -6   43.90    3.60
   3   3   6   49.40    7.60
  -3   3  -6   44.10    6.60
  -3   3  -6   43.70    5.50
  -3   3  -6   44.40    7.20
  -3   3  -6   40.50    5.70
   4  -3   6   27.50    5.60
   4  -3   6   18.00    5.10
  -4  -3  -6   19.80    3.70
  -4  -3  -6   17.60    3.30
  -4  -3  -6   24.00    3.40
   4  -3   6   20.30    7.20
  -4  -3  -6   21.40    3.00
  -4  -3  -6   22.20    3.60
   4   3   6   26.20    6.50
  -4   3  -6   19.70    4.50
  -4   3  -6   20.90    5.70
  -4   3  -6   25.40    6.20
  -4   3  -6   17.60    5.00
  -5  -3  -6    6.00    3.20
   5  -3   6   12.70    4.90
  -5  -3  -6    7.30    2.70
   5  -3   6    2.10    4.40
  -5  -3  -6    7.80    3.50
   5  -3   6    8.60    7.10
  -5  -3  -6    5.90    3.00
  -5  -3  -6    8.60    3.30
  -5   3  -6    9.30    5.20
  -5   3  -6   13.00    5.50
  -5   3  -6    5.70    4.40
  -5   3  -6   14.80    4.40
   5   3   6   -0.70    4.50
   6  -3   6  108.49   11.20
  -6  -3  -6  121.59    9.00
   6  -3   6  116.39   14.00
  -6  -3  -6  107.49    8.70
   6  -3   6  116.59   11.70
  -6  -3  -6  120.39    9.30
  -6  -3  -6  133.69    9.30
  -6   3  -6  113.79   11.50
  -6   3  -6  128.19   10.10
   6   3   6  136.39   12.40
  -6   3  -6  113.89   11.10
  -6   3  -6  103.19   11.40
  -7  -3  -6    7.90    3.80
   7  -3   6   12.00    8.30
   7  -3   6   16.00    6.00
   7  -3   6    3.60    4.90
  -7  -3  -6   10.70    4.40
  -7  -3  -6    5.90    4.20
  -7  -3  -6    1.90    3.30
  -7   3  -6   13.20    5.10
  -7   3  -6   10.60    5.00
  -7   3  -6   12.50    6.10
   7   3   6   14.40    5.90
  -7   3  -6    9.50    5.30
  -8  -3  -6   33.50    5.50
   8  -3   6   32.60   10.30
  -8  -3  -6   38.40    6.40
  -8  -3  -6   34.80    6.20
   8  -3   6   32.50    7.50
  -8  -3  -6   44.30    6.20
  -8   3  -6   36.80    7.00
   8   3   6   36.50    7.00
  -8   3  -6   38.50    7.20
  -8   3  -6   37.70    8.20
  -9  -3  -6    1.10    3.60
  -9  -3  -6   -3.80    3.70
   9  -3   6   -4.20    5.20
  -9  -3  -6   -2.20    3.80
   9  -3   6   -2.40    9.40
  -9   3  -6   -4.10    5.00
  -9   3  -6   -2.10    4.80
   9   3   6    6.30    4.80
 -10  -3  -6   26.10    5.40
  10  -3   6   35.00   12.10
  10  -3   6   22.20    7.10
 -10  -3  -6   30.50    6.20
  10   3   6   43.80    7.00
 -10   3  -6   34.70    8.40
 -10   3  -6   12.90    5.90
 -11  -3  -6   -3.50    4.20
  11  -3   6    7.00    6.20
 -11  -3  -6    4.00    4.40
  11  -3   6    5.60   10.00
 -11   3  -6   -0.90    6.10
  11   3   6    4.80    4.90
 -11   3  -6    6.00    6.00
  12  -3   6    1.60   10.50
 -12  -3  -6    8.60    5.00
  12  -3   6    8.20    6.60
 -12  -3  -6    4.10    5.10
  12   3   6   12.50    5.30
 -12   3  -6    5.60    6.50
 -12   3  -6    5.40    6.40
 -13  -3  -6   13.90    5.60
 -13  -3  -6   14.30    5.90
  13  -3   6    8.10   11.10
  13  -3   6   10.90    6.90
 -13   3  -6    7.00    6.20
 -13   3  -6    9.30    7.70
  13   3   6   16.50    6.00
 -14  -3  -6   24.80    7.30
 -14  -3  -6   17.00    6.40
  14  -3   6   23.50   14.70
  14  -3   6   32.00    9.20
 -14   3  -6   20.00    8.10
 -14   3  -6   33.30    9.50
  15  -3   6  -10.60   11.60
  15  -3   6   -1.40    7.00
 -15  -3  -6    8.10    6.60
 -15  -3  -6   -3.60    5.20
 -15   3  -6    0.10    6.60
 -15   3  -6   -4.40    6.40
  16  -3   6   -2.40    7.10
 -16  -3  -6  -10.90    6.50
 -16  -3  -6   -9.10    5.30
  16  -3   6   -3.90   13.00
 -16   3  -6   -1.00    7.00
 -16   3  -6    3.60    7.40
 -17  -3  -6    3.90    7.90
 -17  -3  -6   -2.40    6.10
  17  -3   6    4.10    7.90
  17  -3   6   -3.30   13.20
 -17   3  -6    3.80    8.10
 -17   3  -6   12.70    8.70
 -18  -3  -6  -12.10    5.70
 -18  -3  -6    2.10    8.10
  18  -3   6   -7.90   15.60
 -18   3  -6   -1.10    7.40
 -18   3  -6   -5.30    7.60
 -19  -3  -6    3.10    7.50
 -19  -3  -6    4.20    8.40
  19  -3   6   -9.00   15.80
 -19   3  -6   -1.80    9.20
 -19   3  -6   -7.00    7.30
 -20  -3  -6   -1.00    7.50
 -20  -3  -6   19.00   10.60
  20  -3   6  -11.50   16.00
 -20   3  -6   -1.20    9.20
 -20   3  -6   -4.10    9.20
  21  -4  -6   -7.20    7.60
  21  -4  -6  -55.89   16.30
 -21  -4   6   11.20    9.00
 -21   4   6   -2.30    7.10
 -20  -4   6    8.00    7.70
 -20  -4   6    2.10    8.30
  20  -4  -6    9.30    8.60
  20  -4  -6  -15.80   18.30
  20   4  -6    3.00    9.40
 -20   4   6    5.30    7.50
  19  -4  -6    0.30    9.20
 -19  -4   6    3.80    7.10
  19  -4  -6   -6.80   16.10
 -19  -4   6   12.00    7.90
  19   4  -6   -9.80    7.80
 -19   4   6   -8.40    6.70
  18  -4  -6   16.90    9.30
 -18  -4   6   12.30    7.70
  18  -4  -6  -14.20   13.90
 -18  -4   6   -0.90    7.30
  18   4  -6    0.80    8.90
 -18   4   6   -1.60    6.70
 -17  -4   6    0.90    6.50
  17  -4  -6    7.70   15.60
  17  -4  -6   -6.80    7.20
 -17  -4   6    4.00    6.10
  17   4  -6   14.30    9.00
 -17   4   6    2.60    6.80
  16  -4  -6   22.00   14.20
 -16  -4   6   -0.30    5.30
 -16  -4   6   16.10    7.20
  16  -4  -6   -0.40    6.50
  16   4  -6   10.90    9.40
 -16   4   6   -1.90    5.10
[truncated: 769,888 more chars]
