# Supplementary material for: Crystal structure of (E)-2-benzyl­idene-4-[(3-phenyl-4,5-di­hydro­isoxazol-5-yl)meth­yl]-2H-benzo[b][1,4]thia­zin-3(4H)-one
Source: Acta Crystallogr E Crystallogr Commun. 2015 May 23;71(Pt 6):o423–4. doi: 10.1107/S2056989015009755 (PMC4459330; doi:10.1107/S2056989015009755)
Supplement: Supplementary file 2 [file e-71-0o423-Isup2.hkl]

data_I                                                                          
_shelx_title ' EL14_D324_DRX12_a.res in P2(1)/n'                                
_shelx_refln_list_code          4                                               
_shelx_F_calc_maximum      237.59                                               
_exptl_crystal_F_000       864.00                                               
_reflns_d_resolution_high  0.8001                                               
                                                                                
loop_                                                                           
 _space_group_symop_operation_xyz                                               
 'x, y, z'                                                                      
 '-x+1/2, y+1/2, -z+1/2'                                                        
 '-x, -y, -z'                                                                   
 'x-1/2, -y-1/2, z-1/2'                                                         
                                                                                
_cell_length_a    17.4463                                                       
_cell_length_b     5.3024                                                       
_cell_length_c    22.7776                                                       
_cell_angle_alpha  90.000                                                       
_cell_angle_beta  106.370                                                       
_cell_angle_gamma  90.000                                                       
                                                                                
_shelx_F_squared_multiplier     1.000                                           
                                                                                
loop_                                                                           
 _refln_index_h                                                                 
 _refln_index_k                                                                 
 _refln_index_l                                                                 
 _refln_F_squared_calc                                                          
 _refln_F_squared_meas                                                          
 _refln_F_squared_sigma                                                         
 _refln_observed_status                                                         
   4   0   0       1369.36       1415.03        29.27 o                         
   6   0   0       3375.78       3259.83        73.22 o                         
   8   0   0       1397.85       1347.59        39.77 o                         
  10   0   0        723.86        784.07        33.41 o                         
  12   0   0         18.06         37.00        15.37 o                         
  14   0   0        311.23        301.21        27.48 o                         
  16   0   0         51.64         63.97        20.35 o                         
  18   0   0         14.46         11.92        26.44 o                         
  20   0   0        237.72        218.72        52.35 o                         
   1   1   0         99.78         86.07         2.88 o                         
   2   1   0       2279.18       2266.03        28.51 o                         
   3   1   0      15654.10      15328.75       189.82 o                         
   4   1   0        686.17        725.92        12.63 o                         
   5   1   0        475.64        453.97        10.02 o                         
   6   1   0         11.72         11.85         5.12 o                         
   7   1   0       1000.60       1081.37        24.53 o                         
   8   1   0         94.98         82.67         8.56 o                         
   9   1   0        254.14        237.99        12.02 o                         
  10   1   0        624.75        640.61        21.81 o                         
  11   1   0         20.94         22.91         8.83 o                         
  12   1   0         43.33         51.43        11.41 o                         
  13   1   0        178.87        180.87        14.11 o                         
  14   1   0        111.32        118.38        15.85 o                         
  15   1   0          4.96          2.98        12.78 o                         
  16   1   0        123.09        160.06        33.00 o                         
  17   1   0        141.67        158.35        20.84 o                         
  18   1   0          3.57         -0.76        17.69 o                         
  19   1   0         12.30        -18.66        19.52 o                         
  20   1   0          2.02        -12.46        25.35 o                         
   0   2   0       3512.03       3364.37        72.55 o                         
   1   2   0         45.14         61.44         3.52 o                         
   2   2   0       2312.69       2271.53        33.06 o                         
   3   2   0       2845.67       2989.40        46.55 o                         
   4   2   0        780.36        847.26        16.20 o                         
   5   2   0        117.86        117.79         6.83 o                         
   6   2   0       2926.84       2911.77        48.98 o                         
   7   2   0        323.03        356.84        12.34 o                         
   8   2   0        440.13        482.18        16.11 o                         
   9   2   0         37.36         38.00        10.65 o                         
  10   2   0        113.15        131.05        10.33 o                         
  11   2   0         54.84         67.35         9.94 o                         
  12   2   0         74.12         96.54        11.53 o                         
  13   2   0        428.87        359.15        20.84 o                         
  14   2   0          0.03        -10.50        12.92 o                         
  15   2   0          1.57         -9.67        13.43 o                         
  16   2   0          1.32         -1.08        17.51 o                         
  17   2   0        137.11        123.73        19.95 o                         
  18   2   0         28.01         40.76        22.75 o                         
  19   2   0          4.62        -19.09        19.09 o                         
   1   3   0         37.21         35.77         3.97 o                         
   2   3   0       1273.78       1219.38        20.98 o                         
   3   3   0        329.37        330.45         9.11 o                         
   4   3   0         22.35         13.28         4.56 o                         
   5   3   0          7.92         11.54         5.13 o                         
   6   3   0        940.35        903.69        20.08 o                         
   7   3   0       1258.86       1367.41        32.36 o                         
   8   3   0          0.20          6.41         8.26 o                         
   9   3   0         95.41        109.26        13.88 o                         
  10   3   0         41.00         47.53        10.53 o                         
  11   3   0         76.33         63.29        13.75 o                         
  12   3   0         84.00        102.90        15.32 o                         
  13   3   0         13.20         -3.21        12.81 o                         
  14   3   0          8.25         10.18        13.92 o                         
  15   3   0          1.55         -2.74        15.47 o                         
  16   3   0         15.01         -3.84        15.05 o                         
  17   3   0         31.95         30.80        19.66 o                         
  18   3   0         36.74         26.95        20.11 o                         
   0   4   0        105.71         98.47        11.44 o                         
   1   4   0          6.96          2.51         4.10 o                         
   2   4   0        291.16        263.78        10.92 o                         
   3   4   0        152.19        155.28         8.57 o                         
   4   4   0         37.26         43.49         5.62 o                         
   5   4   0        401.08        389.65        13.41 o                         
   6   4   0        136.96        122.45        10.77 o                         
   7   4   0          1.23         11.77         7.66 o                         
   8   4   0         68.50         69.05        10.16 o                         
   9   4   0         28.83         43.86        12.96 o                         
  10   4   0         46.81         38.52        14.51 o                         
  11   4   0          1.91        -11.08        11.08 o                         
  12   4   0          4.63         13.40        13.51 o                         
  13   4   0         18.84         -5.43        13.91 o                         
  14   4   0          0.16         -8.78        14.63 o                         
  15   4   0         47.18         31.53        22.21 o                         
  16   4   0          3.79        -14.08        16.40 o                         
   1   5   0        206.21        216.75        12.95 o                         
   2   5   0         10.51          4.00         8.40 o                         
   3   5   0         29.83         31.11         9.20 o                         
   4   5   0         94.31         95.55        11.14 o                         
   5   5   0         47.13         39.89        10.21 o                         
   6   5   0          0.79          4.49         9.78 o                         
   7   5   0        239.77        239.81        23.62 o                         
   8   5   0          4.29         25.01        12.28 o                         
   9   5   0         21.59         15.33        13.31 o                         
  10   5   0         63.65         53.67        14.55 o                         
  11   5   0         22.07         38.23        15.79 o                         
  12   5   0         30.19         24.22        15.67 o                         
  13   5   0          0.70          8.24        17.68 o                         
   0   6   0          1.53         -6.02        20.87 o                         
   1   6   0         21.69         48.93        11.30 o                         
   2   6   0          4.97         -9.81        11.48 o                         
   3   6   0         15.58          5.16        15.39 o                         
   4   6   0         26.58         33.14        12.45 o                         
   5   6   0         43.99         32.80        18.21 o                         
   6   6   0         37.89         29.83        20.46 o                         
   7   6   0          4.83        -16.22        16.22 o                         
   8   6   0         12.82         -1.42        17.17 o                         
 -21   0   1         33.97         35.92        41.58 o                         
 -19   0   1         66.33         86.15        28.37 o                         
 -17   0   1        810.83        877.40        64.63 o                         
 -15   0   1         56.06         54.37        18.64 o                         
 -13   0   1        681.80        704.12        69.49 o                         
 -11   0   1        112.62        115.23        16.82 o                         
  -9   0   1        175.62        189.37        15.11 o                         
  -7   0   1         24.95         31.13         7.57 o                         
  -5   0   1        897.36        930.46        21.45 o                         
  -3   0   1         23.04         27.24         4.51 o                         
   1   0   1         26.19         -0.37         1.08 o                         
   3   0   1      15675.02      15289.04       275.98 o                         
   5   0   1         95.75         92.26         7.76 o                         
   7   0   1         75.97         71.68        10.04 o                         
   9   0   1         15.35         25.93         9.98 o                         
  11   0   1         90.69         93.47        16.53 o                         
  13   0   1        610.42        579.32        36.75 o                         
  15   0   1        109.79        122.17        21.50 o                         
  17   0   1         18.72          8.09        39.32 o                         
  19   0   1         16.85        -14.31        26.07 o                         
 -20   1   1         58.78         35.35        22.72 o                         
 -19   1   1         16.61         26.99        21.56 o                         
 -18   1   1          0.83         12.71        17.79 o                         
 -17   1   1        394.40        388.71        27.05 o                         
 -16   1   1         19.72         13.06        13.84 o                         
 -15   1   1          0.04        -12.27        12.27 o                         
 -14   1   1         13.09          6.44        11.45 o                         
 -13   1   1        219.19        228.04        22.13 o                         
 -12   1   1         56.86         60.48        10.94 o                         
 -11   1   1        469.78        525.04        27.83 o                         
 -10   1   1        117.81        107.95         9.37 o                         
  -9   1   1         30.82         16.60         7.16 o                         
  -8   1   1        312.84        349.45        13.69 o                         
  -7   1   1        794.06        843.70        20.50 o                         
  -6   1   1         13.61          7.35         4.52 o                         
  -5   1   1         14.09         12.23         4.45 o                         
  -4   1   1        512.70        474.08         9.36 o                         
  -3   1   1         46.72         44.45         3.94 o                         
  -2   1   1       2089.20       1860.88        24.34 o                         
  -1   1   1        590.82        590.60         8.61 o                         
   0   1   1      24945.38      24301.01       355.97 o                         
   1   1   1       2415.78       2297.02        31.51 o                         
   2   1   1       1528.05       1490.92        19.88 o                         
   3   1   1      14707.70      14691.08       182.07 o                         
   4   1   1         63.87         61.50         4.20 o                         
   5   1   1         21.44         18.71         4.67 o                         
   6   1   1       2078.62       2196.95        38.13 o                         
   7   1   1        963.70        988.18        21.94 o                         
   8   1   1        912.43        948.79        23.36 o                         
   9   1   1          0.67          2.85         6.22 o                         
  10   1   1         72.43         64.85         9.42 o                         
  11   1   1         54.57         46.34         9.93 o                         
  12   1   1          4.25          6.82         9.60 o                         
  13   1   1       1658.08       1624.46        42.31 o                         
  14   1   1        215.16        219.81        17.63 o                         
  15   1   1        372.69        416.60        29.18 o                         
  16   1   1         32.77         35.59        15.71 o                         
  17   1   1        130.74        121.15        20.53 o                         
  18   1   1          4.80         -0.34        38.69 o                         
  19   1   1         35.42         30.48        21.57 o                         
  20   1   1         47.42         51.13        24.46 o                         
 -20   2   1         18.88         12.63        31.55 o                         
 -19   2   1         36.03         29.60        21.03 o                         
 -18   2   1          0.43        -17.38        17.38 o                         
 -17   2   1         23.41         35.24        17.42 o                         
 -16   2   1          5.28         26.96        15.57 o                         
 -15   2   1         89.22         89.31        16.94 o                         
 -14   2   1        304.05        361.14        26.63 o                         
 -13   2   1         41.36         35.98        13.38 o                         
 -12   2   1         41.30         46.77        10.87 o                         
 -11   2   1        887.72        885.70        34.11 o                         
 -10   2   1         18.90         12.16         7.81 o                         
  -9   2   1         93.95        109.19        10.13 o                         
  -8   2   1          0.34          0.11         6.23 o                         
  -7   2   1          0.06          5.36         6.10 o                         
  -6   2   1         81.45         95.12         7.66 o                         
  -5   2   1          2.91          4.88         4.72 o                         
  -4   2   1       2649.50       2709.65        39.80 o                         
  -3   2   1        894.52        908.31        15.76 o                         
  -2   2   1          4.52          9.01         3.44 o                         
  -1   2   1       1269.78       1264.87        19.81 o                         
   0   2   1        902.40        834.43        14.96 o                         
   1   2   1        892.22        828.29        15.12 o                         
   2   2   1         92.78         92.37         4.12 o                         
   3   2   1        662.53        683.02        12.51 o                         
   4   2   1          8.46          8.79         4.30 o                         
   5   2   1        277.46        302.58         9.56 o                         
   6   2   1        222.23        256.77         9.54 o                         
   7   2   1          7.26          6.93         5.61 o                         
   8   2   1         74.87         86.75         8.61 o                         
   9   2   1        136.64        160.99        10.11 o                         
  10   2   1         39.72         41.16         8.92 o                         
  11   2   1        229.40        254.56        15.06 o                         
  12   2   1         11.54          5.93         9.66 o                         
  13   2   1        338.64        333.93        20.19 o                         
  14   2   1          0.99         10.40        12.89 o                         
  15   2   1          9.45         21.64        17.03 o                         
  16   2   1        116.71        115.17        18.30 o                         
  17   2   1          5.21          4.67        17.06 o                         
  18   2   1          0.23          4.04        20.15 o                         
  19   2   1         35.00         75.59        26.15 o                         
 -18   3   1         12.57         19.43        22.08 o                         
 -17   3   1          0.08        -15.16        15.16 o                         
 -16   3   1          0.09        -15.25        15.25 o                         
 -15   3   1         27.86         -1.27        16.70 o                         
 -14   3   1         18.30         -5.33        13.36 o                         
 -13   3   1         44.24         26.07        13.70 o                         
 -12   3   1         22.20          0.19        12.51 o                         
 -11   3   1         37.77         46.20        12.16 o                         
 -10   3   1         53.16         48.00         9.75 o                         
  -9   3   1        188.23        209.03        12.71 o                         
  -8   3   1        393.51        410.55        17.53 o                         
  -7   3   1         38.44         63.94         7.90 o                         
  -6   3   1         65.52         84.32        12.72 o                         
  -5   3   1         75.47         86.66         6.91 o                         
  -4   3   1        467.14        456.00        10.96 o                         
  -3   3   1        280.77        304.36         8.82 o                         
  -2   3   1         60.46         45.46         4.00 o                         
  -1   3   1         28.16         20.78         3.55 o                         
   0   3   1         17.39         19.02         3.62 o                         
   1   3   1          0.44          4.66         4.02 o                         
   2   3   1          1.96          5.33         4.44 o                         
   3   3   1        860.32        936.85        18.47 o                         
   4   3   1        275.60        313.89        11.57 o                         
   5   3   1        276.28        279.34        10.27 o                         
   6   3   1         94.82        108.43         7.46 o                         
   7   3   1        123.80        139.24         9.58 o                         
   8   3   1         35.27          9.46         8.80 o                         
   9   3   1         25.19         31.31        10.45 o                         
  10   3   1          1.98        -11.55        12.53 o                         
  11   3   1         40.56         11.56        11.17 o                         
  12   3   1          0.05         -6.20        11.64 o                         
  13   3   1          4.09          6.88        13.08 o                         
  14   3   1          7.89          5.13        13.66 o                         
  15   3   1         77.67         83.78        17.64 o                         
  16   3   1          9.39         20.29        16.48 o                         
  17   3   1          1.34         26.21        18.95 o                         
  18   3   1         24.59         21.30        20.62 o                         
 -16   4   1         38.55         48.19        27.58 o                         
 -15   4   1         14.51         21.67        20.98 o                         
 -14   4   1          0.29          2.74        14.29 o                         
 -13   4   1         47.71         46.13        18.89 o                         
 -12   4   1         15.00         29.53        13.34 o                         
 -11   4   1          0.58          6.57        12.10 o                         
 -10   4   1          0.37        -17.42        17.42 o                         
  -9   4   1         24.72         23.00         9.52 o                         
  -8   4   1         10.90         12.54         8.54 o                         
  -7   4   1         94.61         97.20         9.63 o                         
  -6   4   1        942.77        955.49        23.19 o                         
  -5   4   1        142.37        140.49        11.79 o                         
  -4   4   1         12.67         16.10         5.75 o                         
  -3   4   1         16.62         10.72         4.77 o                         
  -2   4   1        141.38        146.57         6.92 o                         
  -1   4   1        157.25        145.13         9.85 o                         
   0   4   1        127.63        150.77         7.50 o                         
   1   4   1        297.32        279.44         9.90 o                         
   2   4   1        323.42        301.31        11.41 o                         
   3   4   1        146.20        138.61         9.54 o                         
   4   4   1         21.61         22.80         7.05 o                         
   5   4   1         76.65         90.55         7.79 o                         
   6   4   1        350.86        353.13        13.52 o                         
   7   4   1         12.37         13.61         7.57 o                         
   8   4   1        268.35        257.73        14.23 o                         
   9   4   1        113.35        118.07        11.99 o                         
  10   4   1         12.42          8.73        10.68 o                         
  11   4   1         49.59         65.94        13.08 o                         
  12   4   1         28.17         19.70        12.47 o                         
  13   4   1          0.43         -8.78        12.69 o                         
  14   4   1          0.26        -12.83        12.83 o                         
  15   4   1          6.85         13.21        15.73 o                         
  16   4   1          7.12         22.57        19.04 o                         
 -13   5   1          1.02        -10.21        15.95 o                         
 -12   5   1         13.74         24.56        20.49 o                         
 -11   5   1          0.60         -8.45        13.24 o                         
 -10   5   1         38.38         27.59        13.62 o                         
  -9   5   1         14.35         20.89        12.66 o                         
  -8   5   1        155.91        159.96        15.51 o                         
  -7   5   1         71.36         83.51        16.91 o                         
  -6   5   1          1.19         10.17        10.28 o                         
  -5   5   1         39.44         34.90        10.82 o                         
  -4   5   1          3.74          5.57         9.36 o                         
  -3   5   1          2.16         -0.47         9.95 o                         
  -2   5   1        323.96        327.78        15.68 o                         
  -1   5   1          3.32          2.97         8.43 o                         
   0   5   1          0.41          0.12        10.40 o                         
   1   5   1        286.16        319.99        14.81 o                         
   2   5   1         77.75         85.64        10.57 o                         
   3   5   1         10.21          5.30         8.38 o                         
   4   5   1          4.44         -7.64         7.64 o                         
   5   5   1         51.33         37.07        12.65 o                         
   6   5   1         33.88          9.64        13.75 o                         
   7   5   1          7.61         -5.67        15.77 o                         
   8   5   1         36.04         23.68        11.58 o                         
   9   5   1          0.08         25.32        13.97 o                         
  10   5   1         19.54         17.03        15.79 o                         
  11   5   1         13.56          4.82        14.20 o                         
  12   5   1          0.11         -2.78        15.00 o                         
  13   5   1          7.57        -20.57        20.57 o                         
  -9   6   1          5.62          4.27        18.78 o                         
  -8   6   1          1.19         14.95        16.98 o                         
  -7   6   1         22.22        -16.30        16.30 o                         
  -6   6   1         36.33         60.94        19.25 o                         
  -5   6   1          0.46        -11.19        15.46 o                         
  -4   6   1          1.36         12.57        20.58 o                         
  -3   6   1        131.77        144.22        21.06 o                         
  -2   6   1         36.90         30.14        11.14 o                         
  -1   6   1          6.53          9.30        13.45 o                         
   0   6   1         39.09         14.00        10.97 o                         
   1   6   1         18.87          3.10        15.37 o                         
   2   6   1         15.89         26.51        11.86 o                         
   3   6   1         64.29         52.42        22.00 o                         
   4   6   1         30.37         28.23        11.71 o                         
   5   6   1         16.44         38.22        12.71 o                         
   6   6   1         37.74         66.13        16.54 o                         
   7   6   1          0.12        -12.26        15.71 o                         
   8   6   1          5.18        -15.80        15.80 o                         
 -20   0   2          1.46          7.54        33.08 o                         
 -18   0   2         39.03         21.98        25.91 o                         
 -16   0   2        317.56        321.94        30.38 o                         
 -14   0   2          7.19          1.15        19.32 o                         
 -12   0   2        449.27        542.65        45.94 o                         
 -10   0   2       1022.81        990.70        38.09 o                         
  -8   0   2        941.98        892.62        26.66 o                         
  -6   0   2        694.46        671.61        20.72 o                         
  -4   0   2      32131.55      31739.67       570.76 o                         
   2   0   2          1.31         -3.33         3.33 o                         
   4   0   2       1670.09       1797.12        39.24 o                         
   6   0   2       1911.90       1842.91        44.59 o                         
   8   0   2       1551.11       1533.10        49.50 o                         
  10   0   2        212.96        226.12        19.96 o                         
  12   0   2        482.40        510.09        32.22 o                         
  14   0   2        338.35        309.00        33.22 o                         
  16   0   2         49.48         -1.68        29.05 o                         
  18   0   2        134.63        149.63        34.10 o                         
  20   0   2         16.40         18.18        45.81 o                         
 -21   1   2         15.62         11.55        23.13 o                         
 -20   1   2          0.31         10.69        21.68 o                         
 -19   1   2        103.07        114.98        25.43 o                         
 -18   1   2          1.83         19.02        17.75 o                         
 -17   1   2          6.28         -3.88        14.58 o                         
 -16   1   2         23.38         21.22        16.01 o                         
 -15   1   2        128.18         84.51        20.55 o                         
 -14   1   2        871.28        878.24        39.98 o                         
 -13   1   2         11.99          9.48        16.70 o                         
 -12   1   2        105.46        120.06        13.07 o                         
 -11   1   2         10.92         15.54        10.13 o                         
 -10   1   2        623.52        574.08        29.30 o                         
  -9   1   2        117.01        113.45         9.28 o                         
  -8   1   2        614.64        655.21        19.83 o                         
  -7   1   2         72.62         42.13         8.73 o                         
  -6   1   2       3401.60       3420.20        62.86 o                         
  -5   1   2        200.85        228.30         8.74 o                         
  -4   1   2      20052.44      19584.11       249.58 o                         
  -3   1   2          0.64         -3.24         3.24 o                         
  -2   1   2       8411.32       7918.67        98.47 o                         
  -1   1   2        305.35        283.96         5.77 o                         
   0   1   2      10172.62       9169.89       116.94 o                         
   1   1   2       1045.82       1030.82        13.49 o                         
   2   1   2      17366.93      16897.87       202.82 o                         
   3   1   2       4098.13       3830.97        49.10 o                         
   4   1   2       1266.48       1206.15        17.79 o                         
   5   1   2       1080.56       1003.98        18.09 o                         
   6   1   2        810.36        871.05        17.58 o                         
   7   1   2        458.25        498.61        13.45 o                         
   8   1   2       1151.81       1140.11        25.23 o                         
   9   1   2         89.72         75.11         9.33 o                         
  10   1   2        244.22        252.90        23.58 o                         
  11   1   2          0.05         -4.38         9.05 o                         
  12   1   2        229.03        231.54        15.08 o                         
  13   1   2         67.61         75.33        13.75 o                         
  14   1   2        863.48        934.74        65.75 o                         
  15   1   2          8.47          6.08        13.93 o                         
  16   1   2         78.21         82.10        17.32 o                         
  17   1   2         84.73         68.53        18.87 o                         
  18   1   2          0.05         25.78        22.75 o                         
  19   1   2          3.17         -7.30        23.90 o                         
  20   1   2          5.31        -10.85        22.15 o                         
 -20   2   2          1.44         10.74        23.63 o                         
 -19   2   2          0.13        -18.04        18.04 o                         
 -18   2   2          0.59         -5.10        17.39 o                         
 -17   2   2         20.26         32.78        17.22 o                         
 -16   2   2         39.58         29.24        16.16 o                         
 -15   2   2         35.98         48.90        15.61 o                         
 -14   2   2         19.68         22.68        13.28 o                         
 -13   2   2          9.51          6.73        12.25 o                         
 -12   2   2         32.76         27.59         9.49 o                         
 -11   2   2          6.00         -0.55         7.88 o                         
 -10   2   2        202.26        223.84        13.46 o                         
  -9   2   2          0.71         -2.76         6.32 o                         
  -8   2   2        318.78        302.99        12.05 o                         
  -7   2   2         17.30         25.42         6.04 o                         
  -6   2   2          0.12         -2.22         4.97 o                         
  -5   2   2        589.40        642.13        13.36 o                         
  -4   2   2         29.92         33.02         4.07 o                         
  -3   2   2         27.92         15.13         3.23 o                         
  -2   2   2        239.91        218.64         7.43 o                         
  -1   2   2        257.09        250.36         5.47 o                         
   0   2   2       2952.96       2926.38        52.43 o                         
   1   2   2         41.68         38.23         4.82 o                         
   2   2   2       2729.01       2757.71        39.67 o                         
   3   2   2        530.93        481.82         9.97 o                         
   4   2   2        618.54        649.56        13.89 o                         
   5   2   2        690.62        682.49        15.33 o                         
   6   2   2        365.13        341.79        11.45 o                         
   7   2   2        794.74        822.49        20.47 o                         
   8   2   2          1.94          1.22         6.27 o                         
   9   2   2        171.70        204.25        11.13 o                         
  10   2   2         16.00         29.66        12.28 o                         
  11   2   2        730.28        719.29        22.29 o                         
  12   2   2        306.88        360.92        20.26 o                         
  13   2   2        299.62        313.01        26.14 o                         
  14   2   2         91.61         95.60        16.21 o                         
  15   2   2          3.63         -7.81        12.94 o                         
  16   2   2         38.90         42.69        17.03 o                         
  17   2   2          0.02         40.80        20.18 o                         
  18   2   2         48.54         27.46        20.24 o                         
  19   2   2         11.35         50.79        24.75 o                         
 -19   3   2         40.20         69.24        22.54 o                         
 -18   3   2          0.22         19.21        18.22 o                         
 -17   3   2         43.46         43.26        17.82 o                         
 -16   3   2          0.07        -14.44        14.44 o                         
 -15   3   2          1.08         -3.63        14.27 o                         
 -14   3   2         47.16         73.76        15.84 o                         
 -13   3   2         21.04         24.53        13.19 o                         
 -12   3   2         66.87         71.35        14.31 o                         
 -11   3   2        204.52        211.05        19.04 o                         
 -10   3   2        307.60        333.96        15.81 o                         
  -9   3   2         83.34         82.57         9.93 o                         
  -8   3   2        123.40        134.29         9.85 o                         
  -7   3   2         60.31         73.11         9.38 o                         
  -6   3   2        755.00        778.17        22.68 o                         
  -5   3   2         24.50         32.77         5.97 o                         
  -4   3   2       1150.35       1074.49        21.30 o                         
  -3   3   2        119.06        138.40         6.48 o                         
  -2   3   2        277.47        288.09         7.65 o                         
  -1   3   2       1142.51       1167.48        19.68 o                         
   0   3   2        317.64        364.70        11.05 o                         
   1   3   2        465.59        413.79        22.04 o                         
   2   3   2       3291.10       3040.88        55.89 o                         
   3   3   2          6.15          3.20         4.69 o                         
   4   3   2        413.77        445.08        11.18 o                         
   5   3   2          0.00         -0.29         4.83 o                         
   6   3   2        140.49        166.96         8.52 o                         
   7   3   2        195.65        200.69        11.03 o                         
   8   3   2          5.12         -2.80         7.27 o                         
   9   3   2        139.90        142.76        11.53 o                         
  10   3   2         32.82         40.38        12.70 o                         
  11   3   2        354.74        286.32        19.83 o                         
  12   3   2          6.08          1.72        12.63 o                         
  13   3   2         92.13         74.36        15.67 o                         
  14   3   2         25.42         49.77        16.81 o                         
  15   3   2         64.27         56.53        16.72 o                         
  16   3   2          6.37         20.42        16.30 o                         
  17   3   2          1.58        -13.97        18.52 o                         
  18   3   2          2.83          0.16        19.92 o                         
 -17   4   2          3.73         15.26        18.00 o                         
 -16   4   2          5.32        -14.09        25.81 o                         
 -15   4   2         30.99         21.76        15.81 o                         
 -14   4   2          0.98         -0.41        14.15 o                         
 -13   4   2         52.93         46.11        15.04 o                         
 -12   4   2          1.22        -12.30        12.30 o                         
 -11   4   2          0.72          4.47        12.25 o                         
 -10   4   2        188.43        176.98        17.34 o                         
  -9   4   2         15.24         18.64         9.83 o                         
  -8   4   2         71.56         86.02        11.84 o                         
  -7   4   2        172.39        169.14        11.10 o                         
  -6   4   2         23.18         26.27         8.28 o                         
  -5   4   2        358.02        377.13        13.59 o                         
  -4   4   2         74.04         82.06         6.74 o                         
  -3   4   2         40.78         39.61         5.37 o                         
  -2   4   2         94.32         84.49         5.27 o                         
  -1   4   2        180.88        182.73         8.98 o                         
   0   4   2        116.59        113.26         6.98 o                         
   1   4   2         33.04         26.23         5.45 o                         
   2   4   2         45.68         59.01         6.96 o                         
   3   4   2         29.96         32.20         7.23 o                         
   4   4   2         41.27         20.68        12.28 o                         
   5   4   2        224.82        198.36         9.46 o                         
   6   4   2        283.14        337.83        16.13 o                         
   7   4   2        788.31        777.70        23.82 o                         
   8   4   2          8.76          6.81         9.13 o                         
   9   4   2         48.58         17.72        10.50 o                         
  10   4   2          7.52         11.22        13.26 o                         
  11   4   2          8.51         11.35        11.38 o                         
  12   4   2         26.66         35.05        13.70 o                         
  13   4   2         18.94         29.95        13.91 o                         
  14   4   2         27.82         22.32        15.53 o                         
  15   4   2         14.82          1.04        17.06 o                         
  16   4   2          1.92        -16.44        19.33 o                         
 -14   5   2          1.06        -11.82        20.17 o                         
 -13   5   2          3.97        -18.36        18.36 o                         
 -12   5   2         60.86         72.76        18.62 o                         
 -11   5   2          2.68         -2.61        16.89 o                         
 -10   5   2          0.06         11.65        13.24 o                         
  -9   5   2          0.06          9.22        11.86 o                         
  -8   5   2         25.02         10.56        12.68 o                         
  -7   5   2          2.18         -0.27        12.13 o                         
  -6   5   2          8.91         14.41        12.04 o                         
  -5   5   2         41.43         63.54        11.47 o                         
  -4   5   2         87.11         98.29        11.48 o                         
  -3   5   2          1.14         -7.12         8.67 o                         
  -2   5   2         11.99         17.31         8.65 o                         
  -1   5   2         16.81         17.12         8.35 o                         
   0   5   2        565.35        578.27        19.87 o                         
   1   5   2         85.29         71.44        11.46 o                         
   2   5   2          0.39         -6.78         6.78 o                         
   3   5   2         63.01         67.96         9.11 o                         
   4   5   2         23.27         17.87         8.86 o                         
   5   5   2          9.18        -11.79        11.79 o                         
   6   5   2         18.95         16.83         9.95 o                         
   7   5   2         54.26         47.03        10.91 o                         
   8   5   2        163.67        144.37        17.51 o                         
   9   5   2         24.88         27.00        13.79 o                         
  10   5   2          0.15         -0.12        13.96 o                         
  11   5   2         41.05         17.01        19.33 o                         
  12   5   2          1.35         12.12        24.09 o                         
  13   5   2          5.87         -7.06        17.29 o                         
  -9   6   2          5.70         36.16        18.93 o                         
  -8   6   2         15.97         10.39        29.02 o                         
  -7   6   2          9.79          1.90        17.26 o                         
  -6   6   2          0.00         -6.90        15.26 o                         
  -5   6   2          4.05        -14.94        14.94 o                         
  -4   6   2         22.64         32.78        20.65 o                         
  -3   6   2         44.59         26.91        14.23 o                         
  -2   6   2          0.07         -7.90        11.17 o                         
  -1   6   2         11.92         -9.54        16.32 o                         
   0   6   2          4.01          2.86        10.10 o                         
   1   6   2         21.27         32.96        10.46 o                         
   2   6   2          5.15          8.24        12.43 o                         
   3   6   2        172.02        175.72        21.37 o                         
   4   6   2        102.28        122.06        23.07 o                         
   5   6   2        102.52        121.70        20.97 o                         
   6   6   2         11.48          6.11        12.65 o                         
   7   6   2         29.81         26.90        40.13 o                         
   8   6   2          0.19        -16.02        16.02 o                         
 -21   0   3        165.28        162.80        49.15 o                         
 -19   0   3        140.64        118.36        48.94 o                         
 -17   0   3        251.74        340.27        41.38 o                         
 -15   0   3        291.54        314.15        28.79 o                         
 -13   0   3          2.03         18.07        15.30 o                         
 -11   0   3       1556.97       1454.12        50.73 o                         
  -9   0   3       2436.84       2468.17        65.36 o                         
  -7   0   3       1818.30       1633.16        40.75 o                         
  -5   0   3        140.11        175.59         9.95 o                         
  -3   0   3       4781.35       4813.69        88.86 o                         
  -1   0   3       1080.72        922.28        54.79 o                         
   1   0   3       8041.92       8337.51       150.83 o                         
   3   0   3       2776.89       2582.70        50.15 o                         
   5   0   3        409.85        391.66        15.85 o                         
   7   0   3       1033.81       1159.83        35.63 o                         
   9   0   3       2400.93       2591.82        77.73 o                         
  11   0   3         21.04         39.12        15.73 o                         
  13   0   3        269.30        249.51        26.10 o                         
  15   0   3         81.83         99.69        22.40 o                         
  17   0   3         71.26         89.57        29.88 o                         
  19   0   3         70.59        104.88        34.01 o                         
 -21   1   3          0.77         34.31        22.99 o                         
 -20   1   3         69.03         99.75        32.11 o                         
 -19   1   3          0.97         36.81        21.42 o                         
 -18   1   3          7.92          8.22        15.36 o                         
 -17   1   3         24.87         16.49        14.19 o                         
 -16   1   3         80.10         71.17        15.71 o                         
 -15   1   3         23.96         20.63        12.18 o                         
 -14   1   3          5.65         29.46        12.42 o                         
 -13   1   3         10.06         18.90         9.69 o                         
 -12   1   3        364.77        371.57        20.26 o                         
 -11   1   3          0.27         18.66         8.00 o                         
 -10   1   3         71.69         68.52         8.63 o                         
  -9   1   3         37.77         31.38         6.91 o                         
  -8   1   3        339.80        380.32        13.61 o                         
  -7   1   3        363.07        392.30        17.09 o                         
  -6   1   3        102.21         88.71         6.84 o                         
  -5   1   3       3667.10       3682.70        59.97 o                         
  -4   1   3       3256.68       3275.18        45.47 o                         
  -3   1   3      11776.64      11445.20       146.66 o                         
  -2   1   3        692.98        690.81        10.47 o                         
  -1   1   3         39.70         40.51         3.10 o                         
   0   1   3       2659.55       2594.77        33.18 o                         
   1   1   3       5962.99       5868.48        71.51 o                         
   2   1   3      26426.53      26272.67       314.77 o                         
   3   1   3       2475.93       2515.54        31.46 o                         
   4   1   3        627.65        700.67        12.60 o                         
   5   1   3        954.00        938.76        17.92 o                         
   6   1   3        268.52        303.89        10.41 o                         
   7   1   3        338.85        370.04        12.56 o                         
   8   1   3         99.42        111.02         8.32 o                         
   9   1   3         74.95        103.42         8.98 o                         
  10   1   3          2.61          3.45         7.26 o                         
  11   1   3         30.60         17.90         8.81 o                         
  12   1   3         70.26         71.50        10.87 o                         
  13   1   3         24.24         29.29        11.29 o                         
  14   1   3        238.18        270.55        18.34 o                         
  15   1   3         52.27         42.50        13.49 o                         
  16   1   3         30.67         14.71        18.87 o                         
  17   1   3         13.82         16.21        20.47 o                         
  18   1   3          0.30          8.78        20.55 o                         
  19   1   3          7.22         17.90        22.83 o                         
 -20   2   3          7.25          6.27        18.85 o                         
 -19   2   3          0.35        -18.07        18.07 o                         
 -18   2   3          9.50         19.54        20.09 o                         
 -17   2   3         18.19         42.62        18.05 o                         
 -16   2   3        105.11        112.95        19.08 o                         
 -15   2   3        277.97        259.21        22.34 o                         
 -14   2   3         23.12          6.90        12.58 o                         
 -13   2   3         13.78          3.16        10.39 o                         
 -12   2   3         14.40          7.86         8.60 o                         
 -11   2   3          3.93          9.38         7.44 o                         
 -10   2   3          0.42         -0.85         5.69 o                         
  -9   2   3          6.31          9.30         7.02 o                         
  -8   2   3         93.70         91.96         8.35 o                         
  -7   2   3          0.14         -1.35         5.54 o                         
  -6   2   3       2555.50       2740.09        48.72 o                         
  -5   2   3          3.44         12.18         4.19 o                         
  -4   2   3         14.34         10.03         3.70 o                         
  -3   2   3        743.37        749.27        14.62 o                         
  -2   2   3          0.61         -3.06         3.06 o                         
  -1   2   3       2451.00       2442.22        38.04 o                         
   0   2   3        948.43        840.44        18.21 o                         
   1   2   3        271.30        276.83         9.46 o                         
   2   2   3         94.69        100.32         5.00 o                         
   3   2   3        708.25        671.90        13.10 o                         
   4   2   3       3096.06       3105.89        49.29 o                         
   5   2   3       1335.57       1295.82        23.68 o                         
   6   2   3         10.81         -5.14         5.14 o                         
   7   2   3        385.00        362.74        19.92 o                         
   8   2   3         14.18          1.31         6.61 o                         
   9   2   3        812.06        826.16        21.51 o                         
  10   2   3        135.94        154.38        11.27 o                         
  11   2   3        392.71        425.91        18.01 o                         
  12   2   3        288.15        277.84        23.80 o                         
  13   2   3        205.59        186.11        16.74 o                         
  14   2   3        227.10        240.24        24.69 o                         
  15   2   3        145.75        157.24        19.12 o                         
  16   2   3          1.04        -17.17        17.17 o                         
  17   2   3         19.73         39.86        26.12 o                         
  18   2   3         22.72         25.49        24.44 o                         
  19   2   3         30.11         21.62        24.39 o                         
 -19   3   3          0.38         -0.31        18.19 o                         
 -18   3   3          6.44         25.72        18.84 o                         
 -17   3   3         36.09         48.18        19.64 o                         
 -16   3   3         23.83         44.86        21.15 o                         
 -15   3   3          7.66          3.07        13.87 o                         
 -14   3   3          2.05        -12.48        13.22 o                         
 -13   3   3         85.52         66.25        14.70 o                         
 -12   3   3         13.51        -11.86        11.86 o                         
 -11   3   3        104.56         91.63        12.88 o                         
 -10   3   3         16.06         12.81         8.58 o                         
  -9   3   3        143.49        156.08        17.14 o                         
  -8   3   3        223.37        207.13        12.83 o                         
  -7   3   3          1.41          6.34         9.58 o                         
  -6   3   3        301.64        311.13        15.36 o                         
  -5   3   3        218.90        221.02        14.97 o                         
  -4   3   3        202.30        280.58        10.75 o                         
  -3   3   3        155.02        144.77         6.91 o                         
  -2   3   3        367.60        356.71         8.42 o                         
  -1   3   3       1685.01       1645.07        29.38 o                         
   0   3   3          1.25         -5.75         5.75 o                         
   1   3   3         42.91         29.76         7.45 o                         
   2   3   3        258.25        229.32         8.78 o                         
   3   3   3        256.81        247.99         8.12 o                         
   4   3   3          9.42         14.90         4.48 o                         
   5   3   3         24.40         19.52         6.74 o                         
   6   3   3        301.88        310.50        12.98 o                         
   7   3   3        686.85        710.72        18.78 o                         
   8   3   3         17.49          9.33         7.72 o                         
   9   3   3          3.30          6.11         8.74 o                         
  10   3   3         37.11         42.78        10.95 o                         
  11   3   3        133.19        115.23        20.40 o                         
  12   3   3          0.12         -7.18        12.17 o                         
  13   3   3          9.86         -4.88        17.29 o                         
  14   3   3          6.38          3.92        22.56 o                         
  15   3   3          9.84        -14.50        14.50 o                         
  16   3   3          3.77          4.75        18.14 o                         
  17   3   3          4.08         11.00        18.84 o                         
 -17   4   3          0.00        -16.15        16.15 o                         
 -16   4   3          0.72         -2.17        15.15 o                         
 -15   4   3          9.60          6.24        15.15 o                         
 -14   4   3         24.20         26.51        22.00 o                         
 -13   4   3         20.75          9.09        13.86 o                         
 -12   4   3          0.21          2.62        11.98 o                         
 -11   4   3         18.11          5.96        12.33 o                         
 -10   4   3        184.82        160.30        15.87 o                         
  -9   4   3        213.19        211.92        15.20 o                         
  -8   4   3          3.80         11.01         9.35 o                         
  -7   4   3        187.80        212.83        13.91 o                         
  -6   4   3        860.88        913.02        23.46 o                         
  -5   4   3         27.86         41.20         7.52 o                         
  -4   4   3        279.42        295.82        10.16 o                         
  -3   4   3         55.52         66.04         5.72 o                         
  -2   4   3          0.05          2.71         5.49 o                         
  -1   4   3        176.34        182.39         9.71 o                         
   0   4   3          7.43          6.48         5.23 o                         
   1   4   3          0.15         -4.59         4.59 o                         
   2   4   3        145.99        141.76         8.33 o                         
   3   4   3        118.24        119.05        12.18 o                         
   4   4   3         19.19         16.27         8.52 o                         
   5   4   3         25.12         23.25         8.82 o                         
   6   4   3         71.58         74.09         8.70 o                         
   7   4   3         12.63          9.61        11.81 o                         
   8   4   3        322.77        312.01        15.77 o                         
   9   4   3         13.73          2.48        13.78 o                         
  10   4   3         42.82         51.19        12.25 o                         
  11   4   3          1.22         -6.79        10.84 o                         
  12   4   3         38.64         21.01        12.92 o                         
  13   4   3         11.71         -9.50        14.87 o                         
  14   4   3         16.53         -9.68        15.59 o                         
  15   4   3         21.39        -16.36        16.36 o                         
 -14   5   3         14.25         17.27        18.18 o                         
 -13   5   3         48.66         34.56        16.28 o                         
 -12   5   3         27.83         24.05        14.97 o                         
 -11   5   3         65.63         44.82        15.34 o                         
 -10   5   3         41.13         37.02        14.32 o                         
  -9   5   3          9.74         -3.21        14.57 o                         
  -8   5   3          6.36          6.15        32.54 o                         
  -7   5   3         14.25          2.90        14.62 o                         
  -6   5   3         14.15         -1.57        10.62 o                         
  -5   5   3        135.05        133.73        17.76 o                         
  -4   5   3         63.12         47.21        13.15 o                         
  -3   5   3          0.33          1.28        11.23 o                         
  -2   5   3          3.56          7.55         8.40 o                         
  -1   5   3          2.12         -6.02         7.99 o                         
   0   5   3        139.18        133.90        11.78 o                         
   1   5   3         98.11        105.87         8.11 o                         
   2   5   3          2.97         -3.28         6.76 o                         
   3   5   3        149.39        151.61        10.77 o                         
   4   5   3         14.31          3.79         8.02 o                         
   5   5   3        123.60        137.59        14.04 o                         
   6   5   3         10.89         -4.66        11.96 o                         
   7   5   3          0.02         -9.45         9.45 o                         
   8   5   3          6.63          5.57        11.27 o                         
   9   5   3          8.26         -4.36        13.14 o                         
  10   5   3         16.73         30.01        22.21 o                         
  11   5   3         10.53         17.80        14.73 o                         
  12   5   3          0.54         -9.50        15.18 o                         
  -9   6   3         13.16         16.33        18.39 o                         
  -8   6   3          4.00        -14.32        16.77 o                         
  -7   6   3          4.64         20.15        17.10 o                         
  -6   6   3          7.47        -15.31        15.31 o                         
  -5   6   3         12.93         40.78        30.83 o                         
  -4   6   3          1.56         20.41        14.28 o                         
  -3   6   3          6.51          3.01        11.67 o                         
  -2   6   3          0.04         16.81        15.87 o                         
  -1   6   3          0.99          0.07        10.02 o                         
   0   6   3         97.68        108.56        11.74 o                         
   1   6   3          3.44         14.51        13.42 o                         
   2   6   3          2.87         -0.06         8.41 o                         
   3   6   3         20.80         16.78         9.21 o                         
   4   6   3          1.73          4.27         9.27 o                         
   5   6   3          6.97         19.00        10.61 o                         
   6   6   3         83.04         81.18        14.06 o                         
   7   6   3         19.24          3.18        15.41 o                         
 -20   0   4        135.26        160.29        41.37 o                         
 -18   0   4         48.36         55.84        26.19 o                         
 -16   0   4        223.09        192.32        37.27 o                         
 -14   0   4        284.32        269.45        27.73 o                         
 -12   0   4       1071.44       1159.23        44.55 o                         
 -10   0   4       1118.40       1106.04        40.81 o                         
  -8   0   4       7734.67       7539.48       162.95 o                         
  -6   0   4          0.20         -7.18         7.23 o                         
  -4   0   4         57.80         68.35         7.05 o                         
  -2   0   4       3283.52       3165.44        55.74 o                         
   0   0   4       3691.00       3878.63        76.51 o                         
   2   0   4      56449.19      56971.93      1020.63 o                         
   4   0   4       6050.48       6092.15       131.10 o                         
   6   0   4        196.42        238.55        16.89 o                         
   8   0   4        875.22        914.80        31.59 o                         
  10   0   4        420.74        436.21        36.66 o                         
  12   0   4        624.18        566.40        62.80 o                         
  14   0   4         71.38         83.95        19.01 o                         
  16   0   4        248.45        278.77        37.31 o                         
  18   0   4        114.37        121.74        34.51 o                         
 -21   1   4         13.93         35.43        24.36 o                         
 -20   1   4         11.28          2.42        21.29 o                         
 -19   1   4          4.76          9.83        17.26 o                         
 -18   1   4          0.01        -15.67        15.67 o                         
 -17   1   4         64.83         53.61        16.44 o                         
 -16   1   4         16.48          8.83        13.48 o                         
 -15   1   4        166.39        167.73        16.15 o                         
 -14   1   4        170.38        134.37        14.31 o                         
 -13   1   4          3.64         -3.24         9.76 o                         
 -12   1   4        133.06        128.62        11.67 o                         
 -11   1   4       1145.39       1135.66        26.79 o                         
 -10   1   4        203.55        251.67        11.98 o                         
  -9   1   4       1058.21       1156.75        25.70 o                         
  -8   1   4       4571.46       4481.32        77.60 o                         
  -7   1   4        877.94        855.41        18.03 o                         
  -6   1   4       1737.94       1552.04        35.90 o                         
  -5   1   4       2668.29       2593.72        43.61 o                         
  -4   1   4        430.88        450.87         9.10 o                         
  -3   1   4        384.64        340.27         9.04 o                         
  -2   1   4       5346.90       5000.89        69.46 o                         
  -1   1   4          8.04          6.07         2.18 o                         
   0   1   4         66.70         68.81         4.91 o                         
   1   1   4         11.41         17.92         2.85 o                         
   2   1   4      13420.43      13329.33       152.59 o                         
   3   1   4       4375.99       4249.31        54.68 o                         
   4   1   4       1709.46       1803.70        25.94 o                         
   5   1   4       4183.52       4275.15        69.38 o                         
   6   1   4        247.03        248.42         9.51 o                         
   7   1   4         37.77         37.34         6.18 o                         
   8   1   4       1507.03       1504.49        32.10 o                         
   9   1   4        294.60        351.92        14.09 o                         
  10   1   4          1.04         11.87         6.07 o                         
  11   1   4         58.23         56.93         8.67 o                         
  12   1   4        186.88        208.41        14.87 o                         
  13   1   4          3.82          9.08        10.48 o                         
  14   1   4        475.17        503.71        30.56 o                         
  15   1   4         29.18         10.18        15.05 o                         
  16   1   4          0.62          2.20        14.72 o                         
  17   1   4         48.55         28.18        22.36 o                         
  18   1   4         70.71        103.40        26.36 o                         
  19   1   4         14.93         30.01        24.37 o                         
 -20   2   4         10.44          5.96        19.73 o                         
 -19   2   4          0.15         -5.78        17.24 o                         
 -18   2   4         55.04         30.23        17.74 o                         
 -17   2   4         26.72          9.11        16.20 o                         
 -16   2   4         14.68         23.50        16.10 o                         
 -15   2   4        315.27        313.63        24.03 o                         
 -14   2   4         70.80         56.59        14.15 o                         
 -13   2   4        340.10        337.47        18.98 o                         
 -12   2   4         14.27         25.32         9.21 o                         
 -11   2   4          6.52         10.56         5.81 o                         
 -10   2   4        304.19        276.34        13.23 o                         
  -9   2   4        144.73        173.96        10.64 o                         
  -8   2   4       2614.13       2723.74        49.82 o                         
  -7   2   4       1834.85       1914.48        36.30 o                         
  -6   2   4        584.66        627.59        15.65 o                         
  -5   2   4        382.17        345.14        10.89 o                         
  -4   2   4        240.14        235.37         7.20 o                         
  -3   2   4       2136.31       2120.01        31.61 o                         
  -2   2   4        566.45        505.17         9.96 o                         
  -1   2   4         89.99         89.88         3.87 o                         
   0   2   4        115.32        108.23         7.06 o                         
   1   2   4          2.31          6.07         2.23 o                         
   2   2   4        791.17        730.98        12.95 o                         
   3   2   4         41.07         56.75         4.51 o                         
   4   2   4        103.51        123.40         6.51 o                         
   5   2   4       2335.73       2287.67        38.21 o                         
   6   2   4         18.09         12.83         5.71 o                         
   7   2   4         17.50         12.67         6.23 o                         
   8   2   4          3.58          1.50         6.76 o                         
   9   2   4          8.07          4.84         7.53 o                         
  10   2   4       1167.64       1167.60        28.11 o                         
  11   2   4          5.89          9.46         9.22 o                         
  12   2   4        720.62        679.52        44.45 o                         
  13   2   4          5.27          7.74        13.29 o                         
  14   2   4         24.12         13.88        13.64 o                         
  15   2   4         25.60          8.07        19.49 o                         
  16   2   4         12.42         28.21        17.92 o                         
  17   2   4         24.47         33.32        19.82 o                         
  18   2   4         81.52        117.35        27.44 o                         
 -19   3   4         22.51         -3.89        23.67 o                         
 -18   3   4          4.55          4.70        17.37 o                         
 -17   3   4          1.15         14.94        16.78 o                         
 -16   3   4         31.94         12.81        18.67 o                         
 -15   3   4          0.18         15.21        14.52 o                         
 -14   3   4        328.54        317.69        22.84 o                         
 -13   3   4          4.80        -15.34        15.34 o                         
 -12   3   4         27.26         29.94        13.06 o                         
 -11   3   4         51.91         27.20        10.81 o                         
 -10   3   4        185.86        189.85        13.19 o                         
  -9   3   4        102.64        105.07        11.30 o                         
  -8   3   4         69.98         87.89        10.28 o                         
  -7   3   4        169.34        145.92        10.89 o                         
  -6   3   4        187.62        186.86        10.61 o                         
  -5   3   4        230.14        252.60        10.47 o                         
  -4   3   4       1089.41       1132.80        23.24 o                         
  -3   3   4        390.32        362.39        10.70 o                         
  -2   3   4       1403.11       1422.89        20.86 o                         
  -1   3   4        180.40        142.80         7.64 o                         
   0   3   4         41.78         38.55         8.77 o                         
   1   3   4        274.38        288.33        15.08 o                         
   2   3   4        329.61        334.04        10.62 o                         
   3   3   4          0.03         -3.89         5.46 o                         
   4   3   4        128.57        134.51         6.46 o                         
   5   3   4          0.03         -0.01         5.35 o                         
   6   3   4        747.88        806.92        18.30 o                         
   7   3   4        323.74        359.46        13.75 o                         
   8   3   4         30.12         27.37         8.53 o                         
   9   3   4        777.51        735.55        23.12 o                         
  10   3   4        121.33        106.47        12.64 o                         
  11   3   4         80.64         71.88        13.31 o                         
  12   3   4          0.05        -11.29        11.29 o                         
  13   3   4          4.00         14.41        13.29 o                         
  14   3   4         26.26         25.27        15.46 o                         
  15   3   4          0.43        -11.38        15.57 o                         
  16   3   4         14.14         -7.37        16.56 o                         
  17   3   4          4.19         -3.33        18.32 o                         
 -17   4   4         24.81         29.21        23.64 o                         
 -16   4   4          0.09         -9.09        15.85 o                         
 -15   4   4          2.87         -7.38        14.90 o                         
 -14   4   4         16.17         20.44        14.49 o                         
 -13   4   4         17.33         43.38        15.05 o                         
 -12   4   4         32.17         31.51        14.01 o                         
 -11   4   4          5.58          0.92        11.78 o                         
 -10   4   4        125.81         99.29        16.68 o                         
  -9   4   4        187.28        191.69        15.20 o                         
  -8   4   4          4.76          3.74        13.20 o                         
  -7   4   4          0.07          3.98         8.64 o                         
  -6   4   4         64.30         54.87         9.33 o                         
  -5   4   4         83.04         69.58         7.67 o                         
  -4   4   4        135.45        130.81         7.50 o                         
  -3   4   4        241.08        240.10         9.94 o                         
  -2   4   4        191.09        217.13        10.80 o                         
  -1   4   4        334.26        365.34        20.97 o                         
   0   4   4        770.43        716.92        30.02 o                         
   1   4   4          0.00         -0.15        10.20 o                         
   2   4   4        225.00        224.07        10.76 o                         
   3   4   4        122.33        115.44        10.62 o                         
   4   4   4         44.65         34.89         8.02 o                         
   5   4   4          7.68         -0.17         7.89 o                         
   6   4   4         41.40         28.13         6.75 o                         
   7   4   4        538.42        576.93        17.68 o                         
   8   4   4         52.24         53.66         9.78 o                         
   9   4   4         16.56         11.11         9.80 o                         
  10   4   4         41.14         58.47        12.43 o                         
  11   4   4          6.21          2.23        12.67 o                         
  12   4   4         22.16         40.26        15.84 o                         
  13   4   4         15.75         13.72        15.78 o                         
  14   4   4          0.76         17.20        17.23 o                         
  15   4   4          0.57         10.02        19.33 o                         
 -14   5   4          0.46        -16.23        27.87 o                         
 -13   5   4         13.69         13.87        16.37 o                         
 -12   5   4          0.07        -14.21        14.31 o                         
 -11   5   4          9.32         -1.51        17.93 o                         
 -10   5   4          0.04         13.31        17.06 o                         
  -9   5   4         44.78         43.04        17.84 o                         
  -8   5   4         10.82         -1.00        15.34 o                         
  -7   5   4        200.05        150.38        20.12 o                         
  -6   5   4         12.21         -3.32        11.44 o                         
  -5   5   4          0.71          4.54        10.58 o                         
  -4   5   4         24.64         10.94        11.88 o                         
  -3   5   4         23.37         14.68         9.18 o                         
  -2   5   4         79.25         73.90         9.23 o                         
  -1   5   4        619.13        658.53        30.35 o                         
   0   5   4        135.57        130.78        11.86 o                         
   1   5   4          6.30          2.35         6.90 o                         
   2   5   4          5.12          2.97         5.97 o                         
   3   5   4        189.48        217.50        16.52 o                         
   4   5   4         37.45         26.04         8.28 o                         
   5   5   4          0.01          9.15         9.01 o                         
   6   5   4         54.55         50.39        15.66 o                         
   7   5   4          5.27        -11.50        11.50 o                         
   8   5   4        154.88        176.30        19.47 o                         
   9   5   4         44.10         46.24        16.03 o                         
  10   5   4          0.19          6.35        26.65 o                         
  11   5   4         10.92        -10.57        23.23 o                         
  12   5   4          9.56         -8.48        15.94 o                         
  -9   6   4          5.01         24.01        19.75 o                         
  -8   6   4          0.34         -2.62        17.75 o                         
  -7   6   4          2.66         -7.24        16.29 o                         
  -6   6   4          5.05         21.89        16.32 o                         
  -5   6   4          0.03         13.28        21.29 o                         
  -4   6   4          2.52         -8.12        14.78 o                         
  -3   6   4          8.39         16.96        11.70 o                         
  -2   6   4         85.34        108.52        18.71 o                         
  -1   6   4          3.94         -4.02         8.98 o                         
   0   6   4         29.59         23.63         8.12 o                         
   1   6   4         11.01         13.30         9.65 o                         
   2   6   4          7.43         -3.94        11.00 o                         
   3   6   4         91.77         79.07        25.19 o                         
   4   6   4         42.00         63.52        10.01 o                         
   5   6   4          0.04         10.27        11.35 o                         
   6   6   4          0.06         -6.81        12.22 o                         
   7   6   4         36.56         23.72        17.80 o                         
 -21   0   5         32.57         26.79        45.51 o                         
 -19   0   5         26.13         -9.97        36.91 o                         
 -17   0   5        241.91        259.10        36.13 o                         
 -15   0   5        122.16        130.25        22.07 o                         
 -13   0   5        272.53        269.90        32.91 o                         
 -11   0   5         51.74         64.32        13.80 o                         
  -9   0   5       6353.69       6616.87       178.32 o                         
  -7   0   5        255.84        185.55        15.75 o                         
  -5   0   5        723.04        761.41        19.09 o                         
  -3   0   5         96.92        101.52         6.99 o                         
  -1   0   5        923.25        863.89        20.25 o                         
   1   0   5       2955.80       2806.44        53.47 o                         
   3   0   5       5766.54       5855.48       109.08 o                         
   5   0   5         50.50         45.20        12.55 o                         
   7   0   5         10.06         15.45        10.20 o                         
   9   0   5         55.32         80.88        13.13 o                         
  11   0   5        932.80       1047.92        36.42 o                         
  13   0   5          0.02        -15.34        17.34 o                         
  15   0   5        118.52         70.92        25.46 o                         
  17   0   5         54.58         78.51        34.22 o                         
  19   0   5         18.66          4.28        36.09 o                         
 -21   1   5          3.27         17.81        28.31 o                         
 -20   1   5         17.44         27.87        22.24 o                         
 -19   1   5         54.86         54.18        20.14 o                         
 -18   1   5         33.60         17.55        17.17 o                         
 -17   1   5         28.56         25.27        16.85 o                         
 -16   1   5          3.36          7.51        13.56 o                         
 -15   1   5         26.46         37.95        14.76 o                         
 -14   1   5         99.39        112.09        14.28 o                         
 -13   1   5        664.53        700.31        53.71 o                         
 -12   1   5        261.92        281.43        14.43 o                         
 -11   1   5         54.26         38.18         8.66 o                         
 -10   1   5        144.98        158.57        10.66 o                         
  -9   1   5         42.11         79.68         8.41 o                         
  -8   1   5         64.92         86.69         8.15 o                         
  -7   1   5       6923.96       7231.38       127.53 o                         
  -6   1   5        182.38        181.85         9.11 o                         
  -5   1   5       3664.87       3496.21        54.73 o                         
  -4   1   5        992.14        944.29        15.51 o                         
  -3   1   5         47.89         68.09         3.97 o                         
  -2   1   5       1549.23       1568.68        23.42 o                         
  -1   1   5        386.05        413.93         8.25 o                         
   0   1   5        209.19        202.33         6.64 o                         
   1   1   5        115.23        133.57         4.46 o                         
   2   1   5          9.16         19.56         3.84 o                         
   3   1   5         31.81         34.11         4.13 o                         
   4   1   5         66.72         80.89         4.94 o                         
   5   1   5       5445.82       5276.33        77.98 o                         
   6   1   5       1011.65       1019.56        20.16 o                         
   7   1   5         40.90         50.09         6.63 o                         
   8   1   5        407.26        382.84        21.11 o                         
   9   1   5        164.74        185.21        10.83 o                         
  10   1   5        203.83        229.35        14.57 o                         
  11   1   5          2.65          4.64         6.74 o                         
  12   1   5          0.23          0.89         9.73 o                         
  13   1   5        108.59         82.61        13.64 o                         
  14   1   5         17.96         17.54        15.92 o                         
  15   1   5         68.85         45.63        18.55 o                         
  16   1   5         19.23         27.47        18.04 o                         
  17   1   5          8.54         18.64        23.96 o                         
  18   1   5          6.65          3.48        21.93 o                         
  19   1   5         26.84         31.52        25.77 o                         
 -20   2   5          0.33         18.91        26.91 o                         
 -19   2   5         19.06         20.29        18.47 o                         
 -18   2   5          0.02          8.09        17.19 o                         
 -17   2   5         85.17         95.18        19.04 o                         
 -16   2   5          0.19        -14.33        14.33 o                         
 -15   2   5        167.68        141.22        24.91 o                         
 -14   2   5          8.22         16.34        19.64 o                         
 -13   2   5         63.58         54.27        12.21 o                         
 -12   2   5         74.97         67.94        11.65 o                         
 -11   2   5        227.00        238.75        14.48 o                         
 -10   2   5        580.61        639.21        30.46 o                         
  -9   2   5        238.80        231.27        12.17 o                         
  -8   2   5         33.10         25.93         7.12 o                         
  -7   2   5        698.73        648.03        16.78 o                         
  -6   2   5        199.11        212.90        10.63 o                         
  -5   2   5         19.33         20.62         4.91 o                         
  -4   2   5       3103.05       3076.26        48.16 o                         
  -3   2   5        392.74        346.70        11.46 o                         
  -2   2   5       1526.45       1635.60        26.80 o                         
  -1   2   5       1826.28       1685.80        25.47 o                         
   0   2   5         98.25        109.03         4.27 o                         
   1   2   5        878.50        857.69        15.78 o                         
   2   2   5         11.62         18.59         3.76 o                         
   3   2   5        128.29        141.98         6.12 o                         
   4   2   5        230.92        238.14         8.77 o                         
   5   2   5       2424.19       2308.19        42.65 o                         
   6   2   5        142.81        159.88         9.08 o                         
   7   2   5        834.03        846.73        19.79 o                         
   8   2   5          0.72         -1.47         6.76 o                         
   9   2   5          7.36          3.10         7.62 o                         
  10   2   5         88.15         67.19        10.09 o                         
  11   2   5        212.25        183.82        15.85 o                         
  12   2   5        127.50        132.48        14.73 o                         
  13   2   5          4.40        -10.91        10.91 o                         
  14   2   5          1.90         14.94        14.09 o                         
  15   2   5         11.82          7.05        17.11 o                         
  16   2   5         13.36        -19.54        20.95 o                         
  17   2   5          4.49        -18.53        18.53 o                         
  18   2   5         20.33        -21.04        21.04 o                         
 -19   3   5         35.52         17.97        21.28 o                         
 -18   3   5          1.71          0.43        21.88 o                         
 -17   3   5        104.81        120.85        23.42 o                         
 -16   3   5         18.34        -14.58        14.58 o                         
 -15   3   5         89.76         71.41        16.81 o                         
 -14   3   5         18.36         17.61        13.98 o                         
 -13   3   5         44.59         33.49        19.29 o                         
 -12   3   5        229.17        241.44        17.83 o                         
 -11   3   5         99.90        116.75        14.41 o                         
 -10   3   5          1.52        -10.24        10.24 o                         
  -9   3   5         85.84         65.52        11.74 o                         
  -8   3   5        106.59        109.02        12.86 o                         
  -7   3   5         23.24         34.18         7.98 o                         
  -6   3   5        175.82        189.71        10.67 o                         
  -5   3   5       1202.76       1241.15        25.69 o                         
  -4   3   5         88.25        113.78         7.82 o                         
  -3   3   5          3.16          0.51         4.17 o                         
  -2   3   5        157.96        143.81         7.45 o                         
  -1   3   5        169.49        167.41         7.27 o                         
   0   3   5         86.22         55.33         8.53 o                         
   1   3   5        468.20        463.94        12.31 o                         
   2   3   5         48.05         44.70         5.10 o                         
   3   3   5        790.13        715.68        15.00 o                         
   4   3   5       1467.28       1465.77        25.23 o                         
   5   3   5         50.88         43.97         6.06 o                         
   6   3   5        119.71        106.87         7.68 o                         
   7   3   5         98.92         99.51        11.40 o                         
   8   3   5        805.25        763.96        22.20 o                         
   9   3   5         62.00         47.40        10.95 o                         
  10   3   5        197.54        227.55        16.07 o                         
  11   3   5         91.02        111.05        14.69 o                         
  12   3   5         36.14         20.91        13.16 o                         
  13   3   5          1.60        -13.17        13.17 o                         
  14   3   5          0.90        -13.05        13.05 o                         
  15   3   5          0.05          7.04        16.10 o                         
  16   3   5          5.82         39.65        18.51 o                         
  17   3   5          0.89        -14.77        17.98 o                         
 -17   4   5          9.46        -15.05        16.87 o                         
 -16   4   5          3.01        -12.20        16.23 o                         
 -15   4   5         19.52         47.47        16.78 o                         
 -14   4   5        174.06        175.67        19.53 o                         
 -13   4   5          0.28         10.09        13.82 o                         
 -12   4   5          0.00         -6.22        12.41 o                         
 -11   4   5         42.81         26.71        12.11 o                         
 -10   4   5         69.44         65.35        14.30 o                         
  -9   4   5        207.20        212.11        17.28 o                         
  -8   4   5         19.34         16.99        10.62 o                         
  -7   4   5        305.19        320.52        15.50 o                         
  -6   4   5         41.42         41.42         9.08 o                         
  -5   4   5         52.24         65.66         8.06 o                         
  -4   4   5         69.73         86.06         6.28 o                         
  -3   4   5        165.57        141.16         9.82 o                         
  -2   4   5         33.08         29.46         9.18 o                         
  -1   4   5        455.21        409.62        14.70 o                         
   0   4   5          0.27          2.78         9.58 o                         
   1   4   5         25.83         14.76        10.97 o                         
   2   4   5        143.94        118.15        12.13 o                         
   3   4   5        154.47        146.55         9.87 o                         
   4   4   5         54.03         40.30        14.91 o                         
   5   4   5         10.43         20.07         8.13 o                         
   6   4   5        339.87        340.54        21.13 o                         
   7   4   5         33.81         32.40         9.20 o                         
   8   4   5         73.40         61.58        10.64 o                         
   9   4   5         13.36         -6.99        16.07 o                         
  10   4   5         16.12         24.73        14.17 o                         
  11   4   5          4.30         -3.13        13.64 o                         
  12   4   5        126.63        109.98        24.54 o                         
  13   4   5         16.50         -2.34        16.84 o                         
  14   4   5          7.54         18.08        17.95 o                         
  15   4   5         28.85         36.75        21.45 o                         
 -14   5   5          4.69         17.69        22.09 o                         
 -13   5   5         20.78         20.77        25.60 o                         
 -12   5   5          0.51        -16.07        18.16 o                         
 -11   5   5         54.89         39.32        18.85 o                         
 -10   5   5         12.49         13.94        18.28 o                         
  -9   5   5          9.20         28.95        17.43 o                         
  -8   5   5          3.14         -3.68        16.40 o                         
  -7   5   5          6.41          3.88        15.41 o                         
  -6   5   5          1.33          5.01        22.39 o                         
  -5   5   5         10.53          6.23        11.31 o                         
  -4   5   5        156.06        162.07        13.02 o                         
  -3   5   5         19.51         23.31        10.57 o                         
  -2   5   5          1.70          3.08        10.74 o                         
  -1   5   5         73.49         64.68         7.86 o                         
   0   5   5        112.93         92.54        13.52 o                         
   1   5   5        296.20        317.20        19.43 o                         
   2   5   5        305.75        292.42        11.54 o                         
   3   5   5          0.48          0.23        11.08 o                         
   4   5   5         22.84         13.79         8.07 o                         
   5   5   5          8.02         17.82         9.12 o                         
   6   5   5          0.73         -4.45        10.18 o                         
   7   5   5          4.24         -6.29        12.33 o                         
   8   5   5         28.09         34.17        13.22 o                         
   9   5   5         25.56         -4.35        13.65 o                         
  10   5   5         15.95         15.14        14.99 o                         
  11   5   5         19.11         34.45        17.16 o                         
  12   5   5          2.94          9.07        17.27 o                         
  -9   6   5          8.37          9.19        19.23 o                         
  -8   6   5         11.23         -9.02        17.81 o                         
  -7   6   5         10.66          4.69        16.38 o                         
  -6   6   5          0.35        -12.28        15.45 o                         
  -5   6   5          3.17         31.19        15.58 o                         
  -4   6   5         13.80         40.59        13.02 o                         
  -3   6   5         75.46         79.22        18.31 o                         
  -2   6   5          4.51         23.82         9.80 o                         
  -1   6   5         35.93         19.08         8.14 o                         
   0   6   5          4.38         13.42        19.18 o                         
   1   6   5          0.36         -3.97        18.16 o                         
   2   6   5         16.19         63.26        24.73 o                         
   3   6   5         17.87        -10.70        28.42 o                         
   4   6   5         36.26         42.94        17.02 o                         
   5   6   5          0.28         13.50        19.77 o                         
   6   6   5         78.51         90.06        22.02 o                         
   7   6   5         11.85         11.46        21.55 o                         
 -20   0   6         24.79        -13.88        29.89 o                         
 -18   0   6          7.41         23.52        23.66 o                         
 -16   0   6         65.37         47.25        17.81 o                         
 -14   0   6          2.99         10.94        16.15 o                         
 -12   0   6        821.62        849.23        51.27 o                         
 -10   0   6        199.95        205.52        23.09 o                         
  -8   0   6       1791.81       1901.25        52.45 o                         
  -6   0   6       3067.65       3031.10        68.83 o                         
  -4   0   6       2740.38       2522.30        46.74 o                         
  -2   0   6       8569.55       8287.01       151.46 o                         
   0   0   6       7248.19       6812.62       133.66 o                         
   2   0   6         32.18         35.99         6.35 o                         
   4   0   6        188.70        215.68        13.95 o                         
   6   0   6        975.37       1111.95        31.94 o                         
   8   0   6         20.38         13.80        11.59 o                         
  10   0   6         34.33          9.02        15.49 o                         
  12   0   6        178.45        127.08        22.11 o                         
  14   0   6          0.33         19.77        20.22 o                         
  16   0   6        130.02        142.03        31.45 o                         
  18   0   6          0.83        -25.16        25.67 o                         
 -21   1   6         56.01         68.19        23.85 o                         
 -20   1   6          3.68         12.04        25.15 o                         
 -19   1   6         16.25          7.77        16.81 o                         
 -18   1   6         29.69         27.92        18.32 o                         
 -17   1   6         48.40         45.62        16.49 o                         
 -16   1   6          5.67        -10.41        11.99 o                         
 -15   1   6         19.63         26.51        12.07 o                         
 -14   1   6          1.23         -3.76        10.19 o                         
 -13   1   6          0.15          6.20        10.78 o                         
 -12   1   6         54.68         29.55         9.39 o                         
 -11   1   6         56.75         84.12        10.24 o                         
 -10   1   6         24.56         33.34         7.81 o                         
  -9   1   6        122.66        131.29         9.79 o                         
  -8   1   6        265.47        346.82        15.11 o                         
  -7   1   6        899.92        983.23        22.18 o                         
  -6   1   6          0.11         -3.79         3.79 o                         
  -5   1   6        169.94        196.60         8.11 o                         
  -4   1   6         68.30         81.26         5.38 o                         
  -3   1   6        480.71        498.70         9.86 o                         
  -2   1   6       1636.87       1551.43        23.91 o                         
  -1   1   6       1149.58       1087.81        17.44 o                         
   0   1   6         72.31         67.89         4.44 o                         
   1   1   6         11.21         13.88         4.01 o                         
   2   1   6         65.21         68.93         4.74 o                         
   3   1   6        105.80         91.04         5.33 o                         
   4   1   6       1518.79       1500.88        24.26 o                         
   5   1   6        507.87        576.67        13.46 o                         
   6   1   6       2112.02       2206.07        39.49 o                         
   7   1   6       1125.06       1129.68        24.89 o                         
   8   1   6        167.66        148.41        11.19 o                         
   9   1   6         11.90         -1.58         5.50 o                         
  10   1   6          0.28          2.38         6.88 o                         
  11   1   6          0.02          5.00         6.42 o                         
  12   1   6         23.89         26.42        11.92 o                         
  13   1   6          0.51        -12.91        13.48 o                         
  14   1   6        304.30        276.54        28.50 o                         
  15   1   6          3.11        -13.40        13.40 o                         
  16   1   6         36.30          9.99        19.46 o                         
  17   1   6          2.29         25.72        26.79 o                         
  18   1   6         19.28         11.31        23.40 o                         
 -20   2   6          2.36        -10.30        19.25 o                         
 -19   2   6          2.50        -15.53        15.53 o                         
 -18   2   6         33.27         26.62        17.39 o                         
 -17   2   6          2.53          3.95        16.20 o                         
 -16   2   6          2.46          4.47        14.89 o                         
 -15   2   6          0.41          3.49        13.88 o                         
 -14   2   6         25.04         59.50        18.63 o                         
 -13   2   6          0.16         10.56        12.91 o                         
 -12   2   6        708.24        640.25        40.84 o                         
 -11   2   6         80.81         74.62         9.58 o                         
 -10   2   6         31.08         17.33         7.98 o                         
  -9   2   6        101.15         87.27         8.76 o                         
  -8   2   6          0.43         -3.63         5.99 o                         
  -7   2   6        220.62        203.72        12.72 o                         
  -6   2   6       2037.24       1893.94        33.90 o                         
  -5   2   6        712.57        678.21        15.14 o                         
  -4   2   6        961.10        874.35        17.23 o                         
  -3   2   6        154.64        184.93         7.73 o                         
  -2   2   6         75.55        107.06         5.83 o                         
  -1   2   6         24.90         35.72         4.71 o                         
   0   2   6        349.39        357.78         8.03 o                         
   1   2   6        846.84        748.08        14.78 o                         
   2   2   6        617.09        596.99        13.17 o                         
   3   2   6        607.04        593.27        13.58 o                         
   4   2   6       6345.30       6264.93        95.94 o                         
   5   2   6         56.08         61.76         6.82 o                         
   6   2   6        139.17        188.21         9.44 o                         
   7   2   6         60.89         77.19         8.31 o                         
   8   2   6        788.09        797.69        20.64 o                         
   9   2   6        125.95        131.73        10.93 o                         
  10   2   6        268.80        310.28        16.51 o                         
  11   2   6         52.02         58.47        13.20 o                         
  12   2   6         70.53         57.96        14.14 o                         
  13   2   6         28.99         41.44        13.31 o                         
  14   2   6          0.35         -7.90        14.18 o                         
  15   2   6          0.05         -2.49        24.83 o                         
  16   2   6         17.79         -1.12        19.37 o                         
  17   2   6         15.38          9.11        20.74 o                         
  18   2   6          2.32         32.06        27.78 o                         
 -19   3   6          3.57         -5.65        18.30 o                         
 -18   3   6         20.53         36.79        18.39 o                         
 -17   3   6          6.38         14.85        17.69 o                         
 -16   3   6          5.00         14.86        16.10 o                         
 -15   3   6          1.36        -13.46        14.69 o                         
 -14   3   6         44.68         54.61        16.80 o                         
 -13   3   6        367.51        317.85        21.88 o                         
 -12   3   6          4.95         -6.82        17.69 o                         
 -11   3   6          3.18         -8.55        11.96 o                         
 -10   3   6          0.43         14.32         9.72 o                         
  -9   3   6         84.97         98.50        10.71 o                         
  -8   3   6          2.15         -0.53         7.56 o                         
  -7   3   6        243.65        242.57        12.39 o                         
  -6   3   6        185.06        183.78        10.30 o                         
  -5   3   6          1.07         -5.77         5.77 o                         
  -4   3   6         97.65        128.77         6.57 o                         
  -3   3   6        282.88        314.87         7.93 o                         
  -2   3   6        377.97        417.17        13.54 o                         
  -1   3   6        359.50        377.94        11.00 o                         
   0   3   6         37.47         25.47         4.52 o                         
   1   3   6        109.95        142.27        10.65 o                         
   2   3   6        102.13         96.62         7.16 o                         
   3   3   6        259.52        256.38         8.76 o                         
   4   3   6        117.33        128.04         7.11 o                         
   5   3   6         53.28         45.18         6.43 o                         
   6   3   6        697.20        710.09        18.04 o                         
   7   3   6         37.65         54.42         8.23 o                         
   8   3   6        199.79        220.79        12.93 o                         
   9   3   6          1.04         -7.95         9.47 o                         
  10   3   6        153.25        179.39        18.26 o                         
  11   3   6         21.06         16.96        12.13 o                         
  12   3   6         52.47         41.60        13.50 o                         
  13   3   6         28.05         70.31        14.85 o                         
  14   3   6        137.25        147.95        20.29 o                         
  15   3   6          0.77         -8.45        16.18 o                         
  16   3   6          8.47        -16.91        16.91 o                         
 -17   4   6         23.88         17.68        18.11 o                         
 -16   4   6         31.22         31.02        22.88 o                         
 -15   4   6         31.09         34.87        16.18 o                         
 -14   4   6          3.24         25.48        15.35 o                         
 -13   4   6          9.85          8.36        14.09 o                         
 -12   4   6          1.16        -12.91        12.91 o                         
 -11   4   6          0.86        -14.58        15.30 o                         
 -10   4   6         24.23         24.87        16.89 o                         
  -9   4   6         62.16         66.32        13.67 o                         
  -8   4   6         16.87         12.20         9.40 o                         
  -7   4   6         26.91         23.01         9.37 o                         
  -6   4   6        483.47        460.23        24.09 o                         
  -5   4   6        384.70        371.10        16.79 o                         
  -4   4   6        265.03        281.86         8.71 o                         
  -3   4   6         88.83         99.39         9.06 o                         
  -2   4   6        148.77        162.29        10.25 o                         
  -1   4   6        152.09        158.47         8.18 o                         
   0   4   6        318.36        299.68        10.75 o                         
   1   4   6         21.56         20.98         4.65 o                         
   2   4   6        363.26        385.33        14.29 o                         
   3   4   6        711.82        741.65        21.82 o                         
   4   4   6          3.71         10.57         7.88 o                         
   5   4   6         62.92         54.08        12.67 o                         
   6   4   6         76.03         80.00        10.76 o                         
   7   4   6          1.24         11.00         9.49 o                         
   8   4   6          9.30         31.40        11.03 o                         
   9   4   6          3.22          3.18        13.01 o                         
  10   4   6         67.59         89.38        15.87 o                         
  11   4   6          0.87          2.10        14.70 o                         
  12   4   6         16.55          9.44        14.76 o                         
  13   4   6         12.91         13.57        16.00 o                         
  14   4   6         41.31         30.13        20.31 o                         
 -14   5   6          0.70          3.99        26.79 o                         
 -13   5   6         10.46         -6.13        20.74 o                         
 -12   5   6          9.32        -12.05        18.47 o                         
 -11   5   6         11.43         23.68        23.18 o                         
 -10   5   6          7.04         -3.29        16.88 o                         
  -9   5   6         18.04          3.91        17.03 o                         
  -8   5   6         83.60         57.15        22.67 o                         
  -7   5   6        166.43        167.38        19.63 o                         
  -6   5   6          1.64          0.61        11.85 o                         
  -5   5   6          9.50         12.94        11.19 o                         
  -4   5   6         96.46         88.58        12.07 o                         
  -3   5   6         30.47         30.86        12.55 o                         
  -2   5   6          4.71         -8.68        11.54 o                         
  -1   5   6        235.82        232.15        13.61 o                         
   0   5   6         24.27         31.54        13.75 o                         
   1   5   6          1.25          1.65        16.55 o                         
   2   5   6         43.99         68.52         8.11 o                         
   3   5   6          7.38          6.58         6.83 o                         
   4   5   6        121.77        134.78        13.45 o                         
   5   5   6          4.48         -9.30        14.50 o                         
   6   5   6          5.12         -5.88        19.20 o                         
   7   5   6          0.06         -9.27        21.56 o                         
   8   5   6         68.42         90.86        17.60 o                         
   9   5   6          1.26          0.60        13.21 o                         
  10   5   6         18.63         -9.48        17.38 o                         
  11   5   6         13.00        -14.74        14.74 o                         
  -9   6   6          1.03        -15.39        18.46 o                         
  -8   6   6         24.01         34.21        18.94 o                         
  -7   6   6          0.00        -10.70        16.88 o                         
  -6   6   6          0.90        -17.20        17.20 o                         
  -5   6   6         22.99         21.07        15.40 o                         
  -4   6   6          3.38          5.31        12.15 o                         
  -3   6   6         21.87         21.36        11.35 o                         
  -2   6   6          4.97         10.44        20.61 o                         
  -1   6   6          0.09          0.58         7.23 o                         
   0   6   6         14.02          5.12        17.59 o                         
   1   6   6         24.99         47.91        19.58 o                         
   2   6   6          2.68         -9.51        23.96 o                         
   3   6   6          6.78          5.37        27.14 o                         
   4   6   6          0.26         13.31         7.37 o                         
   5   6   6          0.41         15.45        16.72 o                         
   6   6   6         21.27         40.83        12.38 o                         
 -21   0   7          0.45         -8.77        32.51 o                         
 -19   0   7          0.58         25.51        24.14 o                         
 -17   0   7          7.21        -17.45        17.45 o                         
 -15   0   7        268.59        250.96        26.24 o                         
 -13   0   7       1208.36       1255.71        55.80 o                         
 -11   0   7       1737.76       1748.67        58.27 o                         
  -9   0   7        330.79        431.57        29.72 o                         
  -7   0   7        898.48        838.80        32.77 o                         
  -5   0   7        640.25        582.18        17.55 o                         
  -3   0   7       4188.04       3927.01        74.48 o                         
  -1   0   7       1028.59       1137.94        26.69 o                         
   1   0   7        383.77        380.78        15.02 o                         
   3   0   7        110.81        104.51        10.83 o                         
   5   0   7        121.96        188.34        13.87 o                         
   7   0   7       2202.46       2402.48        59.86 o                         
   9   0   7        530.80        591.09        30.27 o                         
  11   0   7         32.50          6.31        16.42 o                         
  13   0   7         91.85         91.45        21.65 o                         
  15   0   7         79.62         17.07        44.21 o                         
  17   0   7          0.04          5.40        35.21 o                         
 -21   1   7          9.37        -10.52        25.36 o                         
 -20   1   7         14.50         41.18        21.19 o                         
 -19   1   7         63.35         56.52        18.66 o                         
 -18   1   7         17.78         11.75        16.58 o                         
 -17   1   7         17.25          4.30        16.15 o                         
 -16   1   7        135.47        141.36        20.94 o                         
 -15   1   7        312.47        361.97        23.95 o                         
 -14   1   7         45.40         37.78        12.45 o                         
 -13   1   7        602.32        582.94        30.13 o                         
 -12   1   7          4.75         -4.63         9.72 o                         
 -11   1   7         52.71         53.92         9.29 o                         
 -10   1   7          0.96         -7.11         7.11 o                         
  -9   1   7         61.30         71.24        10.04 o                         
  -8   1   7        168.21        188.92        11.84 o                         
  -7   1   7       1959.32       1839.26        35.55 o                         
  -6   1   7        201.33        216.49        11.44 o                         
  -5   1   7       1043.52        938.74        19.18 o                         
  -4   1   7        283.44        350.55         9.73 o                         
  -3   1   7       1145.97       1199.79        20.45 o                         
  -2   1   7        760.90        730.62        14.00 o                         
  -1   1   7        187.10        171.92         9.20 o                         
   0   1   7         18.42         30.33         4.74 o                         
   1   1   7       1613.79       1520.71        24.87 o                         
   2   1   7         74.19         69.11         4.90 o                         
   3   1   7        123.41        113.96         6.48 o                         
   4   1   7       5846.77       5753.61        88.37 o                         
   5   1   7        172.54        226.67         8.80 o                         
   6   1   7         52.34         57.04         8.04 o                         
   7   1   7         64.49         76.14         9.60 o                         
   8   1   7          4.78          9.62         8.65 o                         
   9   1   7        271.49        260.68        15.05 o                         
  10   1   7          0.02          0.89         9.34 o                         
  11   1   7         26.86         18.61        10.31 o                         
  12   1   7          6.13         -8.97        19.81 o                         
  13   1   7        163.52        192.64        20.70 o                         
  14   1   7          2.30        -14.05        14.05 o                         
  15   1   7         73.05         81.72        20.61 o                         
  16   1   7         29.16         37.46        20.14 o                         
  17   1   7          0.64        -12.13        19.76 o                         
  18   1   7          1.54         -4.88        21.35 o                         
 -20   2   7          0.27        -20.08        21.00 o                         
 -19   2   7          1.68        -19.86        19.86 o                         
 -18   2   7         11.86         38.88        22.35 o                         
 -17   2   7         93.43        100.80        18.87 o                         
 -16   2   7          1.65         -9.89        14.35 o                         
 -15   2   7         45.12         49.67        15.48 o                         
 -14   2   7        323.30        313.99        21.58 o                         
 -13   2   7         34.77         13.35        11.27 o                         
 -12   2   7         57.77         48.88        13.10 o                         
 -11   2   7        542.47        532.61        20.31 o                         
 -10   2   7         17.84         30.03         7.91 o                         
  -9   2   7       1736.16       1705.79        47.02 o                         
  -8   2   7        148.52        157.41         9.81 o                         
  -7   2   7        271.99        297.50        11.43 o                         
  -6   2   7          0.76         -3.74         5.55 o                         
  -5   2   7        824.35        765.11        17.41 o                         
  -4   2   7         86.07         78.00         6.63 o                         
  -3   2   7       2057.47       2054.40        35.54 o                         
  -2   2   7        435.65        485.22        13.08 o                         
  -1   2   7        868.85        812.09        16.20 o                         
   0   2   7          7.08          9.21         3.85 o                         
   1   2   7        108.50        105.92         6.57 o                         
   2   2   7        152.55        173.40         7.86 o                         
   3   2   7       1620.92       1664.46        29.16 o                         
   4   2   7        118.98        150.08         8.16 o                         
   5   2   7        109.67        107.03         7.98 o                         
   6   2   7        796.44        880.91        19.55 o                         
   7   2   7        307.68        323.39        12.75 o                         
   8   2   7          0.54          0.31         7.52 o                         
   9   2   7         37.94         31.28         8.94 o                         
  10   2   7        243.33        279.03        16.29 o                         
  11   2   7         11.27         -0.85        10.95 o                         
  12   2   7          0.16        -10.60        10.60 o                         
  13   2   7          1.36         -8.74        17.43 o                         
  14   2   7          0.67          2.41        15.49 o                         
  15   2   7          5.81         -7.11        17.33 o                         
  16   2   7          0.27         -0.40        17.06 o                         
  17   2   7          0.44         -4.84        20.50 o                         
 -19   3   7          7.74         -6.73        17.93 o                         
 -18   3   7         23.00          2.14        22.16 o                         
 -17   3   7         24.36         27.25        25.83 o                         
 -16   3   7          4.41         20.32        16.89 o                         
 -15   3   7         38.35         31.24        16.09 o                         
 -14   3   7        117.79         82.58        16.72 o                         
 -13   3   7        671.58        625.02        42.03 o                         
 -12   3   7         55.63         45.47        15.79 o                         
 -11   3   7          3.81          6.79        13.65 o                         
 -10   3   7         13.42         11.17         9.67 o                         
  -9   3   7         13.02         11.93         8.73 o                         
  -8   3   7        504.28        472.78        16.27 o                         
  -7   3   7        421.89        379.08        13.87 o                         
  -6   3   7          1.48         -1.87         7.35 o                         
  -5   3   7        141.36        128.36         8.53 o                         
  -4   3   7          1.98         -5.00         5.00 o                         
  -3   3   7         25.79         33.56         6.32 o                         
  -2   3   7        802.61        744.27        16.21 o                         
  -1   3   7        187.27        168.24         8.01 o                         
   0   3   7         20.19          4.47         6.13 o                         
   1   3   7         51.78         47.37         6.11 o                         
   2   3   7        265.17        288.44         8.35 o                         
   3   3   7          5.21         14.67         5.58 o                         
   4   3   7         47.73         41.78         6.84 o                         
   5   3   7        190.17        196.39        10.08 o                         
   6   3   7        708.91        678.79        18.36 o                         
   7   3   7       1267.73       1217.76        26.86 o                         
   8   3   7        171.17        164.42        11.92 o                         
   9   3   7         31.29          9.20        10.15 o                         
  10   3   7          3.23          4.50        10.66 o                         
  11   3   7         13.35         25.02        11.80 o                         
  12   3   7        141.36        195.26        16.98 o                         
  13   3   7        251.72        238.00        23.41 o                         
  14   3   7          5.28          8.86        16.22 o                         
  15   3   7         22.12         -9.45        16.32 o                         
  16   3   7         15.95         16.79        17.41 o                         
 -17   4   7         37.18         43.08        18.98 o                         
 -16   4   7          8.90         22.48        18.76 o                         
 -15   4   7          8.64          5.11        15.55 o                         
 -14   4   7         21.05         45.47        15.98 o                         
 -13   4   7         36.48         41.69        14.36 o                         
 -12   4   7          0.00        -11.87        12.80 o                         
 -11   4   7          0.50          6.83        13.93 o                         
 -10   4   7        555.84        532.53        48.55 o                         
  -9   4   7        123.35        126.07        14.99 o                         
  -8   4   7         16.38         26.90        14.09 o                         
  -7   4   7         18.48         35.67         9.89 o                         
  -6   4   7         90.42         92.66         8.95 o                         
  -5   4   7         89.11        102.06         9.77 o                         
  -4   4   7          7.65         16.94         5.32 o                         
  -3   4   7        631.14        653.10        20.42 o                         
  -2   4   7         37.26         36.56         6.68 o                         
  -1   4   7          0.38         -8.88         8.88 o                         
   0   4   7         47.27         66.16        11.10 o                         
   1   4   7        222.23        206.80        14.31 o                         
   2   4   7         40.16         40.10         7.81 o                         
   3   4   7         54.86         72.21         9.00 o                         
   4   4   7          3.03         -9.09         9.09 o                         
   5   4   7         48.72         47.45        10.67 o                         
   6   4   7        214.51        201.11        15.43 o                         
   7   4   7         26.20         31.61        10.30 o                         
   8   4   7          4.19          3.78        10.21 o                         
   9   4   7          0.39         21.00        13.54 o                         
  10   4   7        170.94        159.79        18.88 o                         
  11   4   7          7.82         14.80        15.06 o                         
  12   4   7          2.33         -0.26        22.21 o                         
  13   4   7          5.05          3.26        25.25 o                         
  14   4   7          2.38          6.00        19.05 o                         
 -14   5   7          5.49         28.84        22.55 o                         
 -13   5   7          0.36          8.12        26.45 o                         
 -12   5   7         39.60         49.81        19.82 o                         
 -11   5   7         16.57          8.97        23.53 o                         
 -10   5   7          0.50          2.80        23.96 o                         
  -9   5   7          0.30         18.93        22.02 o                         
  -8   5   7         53.63         43.56        15.39 o                         
  -7   5   7          0.26          4.70        13.84 o                         
  -6   5   7         79.33         60.45        13.19 o                         
  -5   5   7         28.89         37.46        11.79 o                         
  -4   5   7         37.13         58.26        11.32 o                         
  -3   5   7         19.36         34.32        10.60 o                         
  -2   5   7         77.56         77.54        13.30 o                         
  -1   5   7         96.11         80.29         7.74 o                         
   0   5   7        186.39        224.60        19.16 o                         
   1   5   7         36.86         57.60        17.20 o                         
   2   5   7          6.67          4.44         8.42 o                         
   3   5   7        153.51        121.65        10.73 o                         
   4   5   7         14.62         22.22         8.54 o                         
   5   5   7          3.41         -1.86         9.09 o                         
   6   5   7          2.98         -2.59        10.52 o                         
   7   5   7         21.14          6.63        12.77 o                         
   8   5   7         58.35         87.08        18.09 o                         
   9   5   7         32.34         38.53        15.17 o                         
  10   5   7          1.29        -12.83        14.51 o                         
  11   5   7          0.40        -18.76        18.76 o                         
  -8   6   7         20.35          7.01        21.04 o                         
  -7   6   7          0.70         -6.98        16.20 o                         
  -6   6   7          1.55        -14.84        16.03 o                         
  -5   6   7          8.82         -8.05        22.24 o                         
  -4   6   7         16.32         39.87        24.75 o                         
  -3   6   7          6.40         35.26        19.91 o                         
  -2   6   7         12.72         12.14         8.10 o                         
  -1   6   7         10.35         68.45        23.15 o                         
   0   6   7          3.88         29.78        26.70 o                         
   1   6   7         12.75         63.65        21.73 o                         
   2   6   7          0.31         21.80        34.00 o                         
   3   6   7          0.23          8.28        21.14 o                         
   4   6   7         24.59         26.28        10.58 o                         
   5   6   7         41.78         54.35        10.96 o                         
 -20   0   8          8.51        -28.26        28.26 o                         
 -18   0   8          2.31         -8.08        22.77 o                         
 -16   0   8        535.91        526.03        40.61 o                         
 -14   0   8         72.11         25.28        23.65 o                         
 -12   0   8         94.23        132.88        18.64 o                         
 -10   0   8        611.60        622.95        36.62 o                         
  -8   0   8       1975.80       2179.36        58.95 o                         
  -6   0   8        476.08        537.10        19.26 o                         
  -4   0   8        204.83        179.67        13.04 o                         
  -2   0   8        105.49        135.23        10.17 o                         
   0   0   8         53.35         34.06         8.42 o                         
   2   0   8       1736.87       1835.26        48.57 o                         
   4   0   8          6.05          0.10         8.96 o                         
   6   0   8         84.68        108.48        12.82 o                         
   8   0   8        748.18        791.81        32.85 o                         
  10   0   8        238.23        242.48        24.01 o                         
  12   0   8        109.43        159.03        21.28 o                         
  14   0   8         17.23         -3.62        21.97 o                         
  16   0   8        153.01        161.09        34.14 o                         
  18   0   8          4.16         -5.85        28.49 o                         
 -21   1   8          3.33         62.19        23.73 o                         
 -20   1   8         53.96         40.02        20.31 o                         
 -19   1   8         10.47        -16.12        16.12 o                         
 -18   1   8         56.36         66.53        21.76 o                         
 -17   1   8         64.36         76.09        19.86 o                         
 -16   1   8         12.53          6.86        12.08 o                         
 -15   1   8          9.76         17.75        11.51 o                         
 -14   1   8          0.24         -2.73        11.19 o                         
 -13   1   8        142.86        140.78        14.72 o                         
 -12   1   8         28.67         22.86        10.23 o                         
 -11   1   8        127.24        133.77        11.74 o                         
 -10   1   8          7.17         -5.78         9.35 o                         
  -9   1   8        727.67        773.69        20.36 o                         
  -8   1   8         67.84         53.52         7.67 o                         
  -7   1   8       1698.36       1855.11        36.04 o                         
  -6   1   8       3610.39       3684.67        64.42 o                         
  -5   1   8         37.77         35.08         6.44 o                         
  -4   1   8        204.28        197.64         8.63 o                         
  -3   1   8         73.97         78.44         5.75 o                         
  -2   1   8       6650.52       6360.67        96.53 o                         
  -1   1   8        118.11        144.28         7.32 o                         
   0   1   8         80.79         86.14         7.50 o                         
   1   1   8        538.11        554.18        12.47 o                         
   2   1   8       1192.60       1145.40        21.34 o                         
   3   1   8       1002.82       1042.43        20.14 o                         
   4   1   8          0.15          4.15         5.23 o                         
   5   1   8        685.77        659.03        15.55 o                         
   6   1   8       1294.23       1238.40        27.46 o                         
   7   1   8        870.83        871.74        23.05 o                         
   8   1   8        120.13        125.70        11.18 o                         
   9   1   8         79.98         86.87        10.77 o                         
  10   1   8          0.08         -7.94         7.94 o                         
  11   1   8         12.96         11.87        10.31 o                         
  12   1   8          2.10         -0.20        12.91 o                         
  13   1   8         34.90         54.20        15.93 o                         
  14   1   8         34.03         28.68        15.28 o                         
  15   1   8          2.06         -8.10        19.24 o                         
  16   1   8          5.10         12.61        20.78 o                         
  17   1   8          3.50          0.81        19.25 o                         
  18   1   8          8.47        -12.95        20.45 o                         
 -20   2   8         12.77          9.96        19.27 o                         
 -19   2   8          3.61        -12.95        17.07 o                         
 -18   2   8         12.52          3.74        16.00 o                         
 -17   2   8         26.92         14.47        16.49 o                         
 -16   2   8         82.46        115.58        18.89 o                         
 -15   2   8         54.43         85.91        16.30 o                         
 -14   2   8        114.69        118.32        17.95 o                         
 -13   2   8        654.75        611.97        39.80 o                         
 -12   2   8         62.29         49.25        12.45 o                         
 -11   2   8        225.92        223.53        16.50 o                         
 -10   2   8        721.22        756.17        22.65 o                         
  -9   2   8        226.27        224.67        12.86 o                         
  -8   2   8         29.86         21.10         7.35 o                         
  -7   2   8        944.04        926.27        21.27 o                         
  -6   2   8          5.90          8.73         6.14 o                         
  -5   2   8        220.64        256.75        12.49 o                         
  -4   2   8        126.51        175.79        11.02 o                         
  -3   2   8        112.10        128.58         7.55 o                         
  -2   2   8          2.66          8.78         5.07 o                         
  -1   2   8          6.70          8.07         3.87 o                         
   0   2   8       3107.72       3049.08        50.24 o                         
   1   2   8        819.20        885.30        19.14 o                         
   2   2   8        703.19        674.22        15.78 o                         
   3   2   8         74.12         90.97         7.09 o                         
   4   2   8        295.22        309.65        11.37 o                         
   5   2   8        761.23        694.20        17.16 o                         
   6   2   8        318.27        309.71        12.29 o                         
   7   2   8        813.62        804.64        21.82 o                         
   8   2   8        155.61        162.48        11.99 o                         
   9   2   8         60.72         67.84         9.80 o                         
  10   2   8        207.29        242.88        15.45 o                         
  11   2   8          0.05        -11.19        11.19 o                         
  12   2   8         27.47         25.53        12.82 o                         
  13   2   8         11.09         -0.80        14.31 o                         
  14   2   8          0.11         -4.55        14.50 o                         
  15   2   8          0.95         15.61        15.59 o                         
  16   2   8          1.27         12.79        17.89 o                         
  17   2   8         41.51         26.06        20.23 o                         
 -19   3   8          2.21         -1.87        20.18 o                         
 -18   3   8          1.48         33.02        19.60 o                         
 -17   3   8         11.99         12.42        18.49 o                         
 -16   3   8         47.57         46.03        17.62 o                         
 -15   3   8         32.68         34.19        15.44 o                         
 -14   3   8        203.01        188.41        22.40 o                         
 -13   3   8         38.58         60.53        16.61 o                         
 -12   3   8          3.51        -13.48        17.47 o                         
 -11   3   8        402.03        350.44        23.79 o                         
 -10   3   8       1413.36       1372.75        37.91 o                         
  -9   3   8         25.56         21.38         9.41 o                         
  -8   3   8         15.96         14.08         8.46 o                         
  -7   3   8          0.71          9.74         7.91 o                         
  -6   3   8        139.90        157.70        10.37 o                         
  -5   3   8          5.09         -3.71         6.57 o                         
  -4   3   8        334.65        321.34        10.66 o                         
  -3   3   8          6.99         18.19         6.29 o                         
  -2   3   8         42.25         34.65         5.71 o                         
  -1   3   8        233.62        252.55         8.87 o                         
   0   3   8        448.56        447.78        13.91 o                         
   1   3   8         11.48         10.29         4.39 o                         
   2   3   8         86.02         78.47         5.82 o                         
   3   3   8          5.36          2.61         5.74 o                         
   4   3   8        557.35        531.75        14.80 o                         
   5   3   8        116.49        129.66         9.15 o                         
   6   3   8         41.21         37.31         9.19 o                         
   7   3   8          0.00         -7.30         7.30 o                         
   8   3   8          2.28        -10.07        10.25 o                         
   9   3   8          4.00          0.58         9.75 o                         
  10   3   8        688.47        755.21        33.16 o                         
  11   3   8         32.94         42.24        12.21 o                         
  12   3   8         24.47         42.39        13.82 o                         
  13   3   8         11.69         23.40        14.53 o                         
  14   3   8          6.93         17.10        15.50 o                         
  15   3   8          1.19        -12.78        22.92 o                         
 -17   4   8          3.19         -9.74        17.37 o                         
 -16   4   8          5.40         17.94        17.78 o                         
 -15   4   8          0.16          5.67        15.42 o                         
 -14   4   8          0.02         -1.10        13.63 o                         
 -13   4   8         31.44          8.42        14.98 o                         
 -12   4   8         32.60         22.31        14.56 o                         
 -11   4   8         12.55        -10.32        22.30 o                         
 -10   4   8        135.12        158.87        17.14 o                         
  -9   4   8          5.18         12.25        11.94 o                         
  -8   4   8          0.03         -9.40         9.40 o                         
  -7   4   8          0.05         -3.00         9.45 o                         
  -6   4   8        132.69        117.54        10.88 o                         
  -5   4   8         65.68         61.17         9.49 o                         
  -4   4   8         39.99         37.04         7.77 o                         
  -3   4   8         28.72         26.03         8.83 o                         
  -2   4   8        155.00        134.97        10.32 o                         
  -1   4   8         57.57         58.57         7.44 o                         
   0   4   8        387.14        402.13        16.78 o                         
   1   4   8         78.92         82.42         8.73 o                         
   2   4   8         37.63          7.76         8.16 o                         
   3   4   8          5.56        -11.50        11.50 o                         
   4   4   8        306.30        342.43        19.05 o                         
   5   4   8        166.89        161.74        15.16 o                         
   6   4   8         41.52         46.55        10.94 o                         
   7   4   8        289.95        267.96        17.87 o                         
   8   4   8         21.38         38.94        12.98 o                         
   9   4   8         37.43         34.61        14.44 o                         
  10   4   8          5.14         21.18        19.29 o                         
  11   4   8          2.23         12.14        15.20 o                         
  12   4   8          0.05         -2.70        16.95 o                         
  13   4   8         61.39         55.26        21.68 o                         
 -14   5   8          3.11         12.09        23.61 o                         
 -13   5   8         10.66         -9.51        29.88 o                         
 -12   5   8         33.22         42.01        21.51 o                         
 -11   5   8          1.29          4.03        19.95 o                         
 -10   5   8         16.47         43.54        17.88 o                         
  -9   5   8         28.01         32.90        16.13 o                         
  -8   5   8         12.14         24.88        15.21 o                         
  -7   5   8          0.27         10.97        14.24 o                         
  -6   5   8          0.07          6.83        11.69 o                         
  -5   5   8          2.36         -6.62        12.19 o                         
  -4   5   8         70.37         56.45        11.65 o                         
  -3   5   8          7.25          9.19        12.51 o                         
  -2   5   8         15.90         37.32         8.23 o                         
  -1   5   8          0.00         -0.03        10.77 o                         
   0   5   8          4.19         21.80        15.93 o                         
   1   5   8        106.57         81.39         9.94 o                         
   2   5   8         10.17         12.33         6.35 o                         
   3   5   8        124.38        146.50        18.36 o                         
   4   5   8          5.14         22.58         9.64 o                         
   5   5   8          5.24        -10.50        15.39 o                         
   6   5   8          0.01        -12.24        12.24 o                         
   7   5   8          5.20         -6.26        17.52 o                         
   8   5   8          0.36         -8.49        14.02 o                         
   9   5   8          0.61          9.27        16.54 o                         
  10   5   8          0.22         10.59        15.84 o                         
  -8   6   8          7.53        -11.25        21.05 o                         
  -7   6   8          9.47         18.38        17.61 o                         
  -6   6   8          0.70         12.81        26.45 o                         
  -5   6   8         19.07         -0.12        15.17 o                         
  -4   6   8          3.79         -5.22        11.62 o                         
  -3   6   8          0.94         -3.38         9.66 o                         
  -2   6   8         54.21         52.34         8.68 o                         
  -1   6   8          0.06         47.10        23.33 o                         
   0   6   8          0.16         -4.51        20.82 o                         
   1   6   8         16.47         57.80        25.01 o                         
   2   6   8         29.56         53.34        22.12 o                         
   3   6   8          0.28        -21.84        21.84 o                         
   4   6   8         16.40         24.73        16.83 o                         
 -21   0   9          1.12         -2.76        31.10 o                         
 -19   0   9         45.96         47.60        38.07 o                         
 -17   0   9        180.27        128.96        24.61 o                         
 -15   0   9          5.56          5.98        15.79 o                         
 -13   0   9          0.12        -13.73        13.73 o                         
 -11   0   9        567.97        559.20        37.09 o                         
  -9   0   9         15.00         15.92        15.84 o                         
  -7   0   9        150.14        232.54        16.03 o                         
  -5   0   9       2881.60       2730.38        69.47 o                         
  -3   0   9       5812.20       5401.34       143.81 o                         
  -1   0   9        431.51        447.79        18.99 o                         
   1   0   9       4657.48       4435.42       120.09 o                         
   3   0   9         27.04         16.91         9.50 o                         
   5   0   9         88.76         86.52        12.36 o                         
   7   0   9        322.00        352.09        21.50 o                         
   9   0   9        444.68        507.68        31.29 o                         
  11   0   9          0.67          6.82        16.73 o                         
  13   0   9        404.14        432.19        63.84 o                         
  15   0   9         13.75         43.23        27.16 o                         
  17   0   9         29.88         29.95        28.35 o                         
 -21   1   9         14.11         31.84        26.38 o                         
 -20   1   9         14.61          9.46        18.24 o                         
 -19   1   9          4.28         -3.65        16.70 o                         
 -18   1   9          0.48         -8.34        17.52 o                         
 -17   1   9         25.12         40.06        21.64 o                         
 -16   1   9         12.88         29.70        13.01 o                         
 -15   1   9        207.34        252.84        21.41 o                         
 -14   1   9        116.59        123.24        14.59 o                         
 -13   1   9         64.56         47.81        12.45 o                         
 -12   1   9          0.20         -3.19         9.84 o                         
 -11   1   9         73.05         79.89        13.73 o                         
 -10   1   9         98.92        109.67        10.90 o                         
  -9   1   9        337.03        332.96        14.26 o                         
  -8   1   9        930.23        945.21        22.54 o                         
  -7   1   9        811.45        762.37        21.86 o                         
  -6   1   9        147.01        150.95         9.97 o                         
  -5   1   9         30.71         12.69         5.98 o                         
  -4   1   9       1072.00       1222.85        23.86 o                         
  -3   1   9        573.59        552.59        14.79 o                         
  -2   1   9          1.33          6.99         5.47 o                         
  -1   1   9       3837.09       3522.94        64.19 o                         
   0   1   9       1388.83       1387.69        28.74 o                         
   1   1   9        224.25        237.18        10.63 o                         
   2   1   9        297.02        355.03        20.48 o                         
   3   1   9        615.14        632.35        15.04 o                         
   4   1   9         59.01         42.23         6.40 o                         
   5   1   9       2257.07       2308.12        40.94 o                         
   6   1   9         24.64         41.91         6.79 o                         
   7   1   9        167.02        163.95        11.56 o                         
   8   1   9          4.41         -8.43         8.43 o                         
   9   1   9         25.98         15.68         9.92 o                         
  10   1   9         23.16         23.21        10.64 o                         
  11   1   9         75.75         69.68        14.37 o                         
  12   1   9         36.95         18.38        13.60 o                         
  13   1   9         13.39          3.48        13.25 o                         
  14   1   9          7.26        -14.75        14.75 o                         
  15   1   9          0.73        -16.52        17.20 o                         
  16   1   9         49.73         27.31        19.52 o                         
  17   1   9         12.40        -13.75        18.92 o                         
 -20   2   9         11.44          9.15        26.34 o                         
 -19   2   9          4.28         -2.63        17.75 o                         
 -18   2   9        100.58        104.45        21.35 o                         
 -17   2   9        105.95        135.38        20.25 o                         
 -16   2   9          1.97        -12.06        14.03 o                         
 -15   2   9         61.33         38.09        16.22 o                         
 -14   2   9         54.68         36.09        14.31 o                         
 -13   2   9        206.10        191.48        21.56 o                         
 -12   2   9        195.51        203.47        14.83 o                         
 -11   2   9         73.53         83.52        10.55 o                         
 -10   2   9          0.07         -1.99         9.26 o                         
  -9   2   9         17.96         20.29         7.42 o                         
  -8   2   9        119.22        149.70        10.07 o                         
  -7   2   9        344.11        357.74        12.92 o                         
  -6   2   9         92.38         97.82         8.19 o                         
  -5   2   9       1378.35       1377.28        34.32 o                         
  -4   2   9        134.26        165.12        10.65 o                         
  -3   2   9       1333.83       1328.12        27.94 o                         
  -2   2   9       1057.23       1102.07        25.91 o                         
  -1   2   9       1804.68       1953.19        35.44 o                         
   0   2   9       1657.70       1629.81        28.19 o                         
   1   2   9        903.16        868.86        18.45 o                         
   2   2   9        415.12        472.07        17.59 o                         
   3   2   9       1851.12       1769.47        34.72 o                         
   4   2   9         50.46         60.29         7.80 o                         
   5   2   9          4.05         -4.97         7.98 o                         
   6   2   9        305.47        364.09        15.15 o                         
   7   2   9          1.71         11.56         8.47 o                         
   8   2   9         91.00         70.80        11.54 o                         
   9   2   9         46.12         43.76        13.29 o                         
  10   2   9         74.55         75.34        13.58 o                         
  11   2   9         94.15         61.82        13.29 o                         
  12   2   9          6.15         12.06        13.73 o                         
  13   2   9         55.19         24.43        15.19 o                         
  14   2   9         33.67         24.71        16.49 o                         
  15   2   9         30.54         43.03        18.06 o                         
  16   2   9          5.51          5.25        18.83 o                         
 -19   3   9          4.84         15.47        22.19 o                         
 -18   3   9          0.10        -17.04        17.04 o                         
 -17   3   9         38.32         14.25        24.80 o                         
 -16   3   9         20.88         37.97        16.35 o                         
 -15   3   9          2.34        -13.42        16.00 o                         
 -14   3   9         46.36         30.57        15.94 o                         
 -13   3   9        230.81        211.13        22.78 o                         
 -12   3   9          2.08         -9.27        16.27 o                         
 -11   3   9        492.98        423.38        37.58 o                         
 -10   3   9        137.36        128.62        15.47 o                         
  -9   3   9        390.99        397.86        18.31 o                         
  -8   3   9        403.85        444.69        18.33 o                         
  -7   3   9        436.08        408.97        17.07 o                         
  -6   3   9         34.00         36.04         9.92 o                         
  -5   3   9          5.57         22.34         8.33 o                         
  -4   3   9         60.49         39.37         6.58 o                         
  -3   3   9        248.75        247.73        10.42 o                         
  -2   3   9        334.71        333.26        13.32 o                         
  -1   3   9        886.31        877.41        18.32 o                         
   0   3   9        124.59        124.49         7.15 o                         
   1   3   9         76.85         69.42         6.21 o                         
   2   3   9         98.75        104.52         8.24 o                         
   3   3   9        159.93        153.30         9.34 o                         
   4   3   9        377.84        369.89        14.83 o                         
   5   3   9         59.99         71.13         8.71 o                         
   6   3   9        454.75        440.18        19.27 o                         
   7   3   9        254.40        261.18        14.13 o                         
   8   3   9          5.60         19.95         9.17 o                         
   9   3   9        172.39        164.53        14.47 o                         
  10   3   9          0.43          2.04        13.58 o                         
  11   3   9         47.67         49.43        14.14 o                         
  12   3   9         10.78          8.98        14.23 o                         
  13   3   9         90.33         84.88        17.37 o                         
  14   3   9         16.16         27.95        16.17 o                         
  15   3   9         15.74         -2.43        23.35 o                         
 -17   4   9         71.30         79.50        20.15 o                         
 -16   4   9         11.84         14.23        24.39 o                         
 -15   4   9         10.31         27.22        15.88 o                         
 -14   4   9        100.09         96.14        19.91 o                         
 -13   4   9          2.21         39.57        16.18 o                         
 -12   4   9         23.06         30.73        15.01 o                         
 -11   4   9         60.66         88.94        16.58 o                         
 -10   4   9        181.19        183.69        17.87 o                         
  -9   4   9         44.02         49.68        13.36 o                         
  -8   4   9         16.40         -5.02        10.04 o                         
  -7   4   9        231.16        208.70        18.39 o                         
  -6   4   9        509.74        552.39        23.81 o                         
  -5   4   9          0.60         -0.50         9.58 o                         
  -4   4   9        110.32        108.40        11.89 o                         
  -3   4   9         10.68         24.88         9.18 o                         
  -2   4   9         12.36         -8.06         8.06 o                         
  -1   4   9         16.69         10.76         8.45 o                         
   0   4   9        115.63        129.08         9.85 o                         
   1   4   9        100.98         91.16        10.36 o                         
   2   4   9        182.18        211.33        16.02 o                         
   3   4   9        906.17        978.52        29.23 o                         
   4   4   9        135.71        135.18        19.72 o                         
   5   4   9          0.50         -9.51         9.51 o                         
   6   4   9        127.56        127.67        13.99 o                         
   7   4   9          0.22          6.27        10.49 o                         
   8   4   9          0.31          2.89        13.29 o                         
   9   4   9         60.11         48.40        18.49 o                         
  10   4   9         68.70         78.96        17.78 o                         
  11   4   9         15.18         26.64        15.78 o                         
  12   4   9          3.50         18.22        19.14 o                         
  13   4   9          0.00        -17.66        19.30 o                         
 -13   5   9          2.55        -12.00        20.92 o                         
 -12   5   9         33.68          5.84        23.15 o                         
 -11   5   9          7.74          8.18        18.69 o                         
 -10   5   9         21.71         16.15        17.84 o                         
  -9   5   9          2.24         -5.48        15.96 o                         
  -8   5   9         45.62         78.42        17.62 o                         
  -7   5   9         50.13         31.92        16.10 o                         
  -6   5   9         27.51         16.91        12.49 o                         
  -5   5   9          1.34          8.25        11.36 o                         
  -4   5   9          0.23        -12.73        12.73 o                         
  -3   5   9         11.00          5.52         9.62 o                         
  -2   5   9         16.38         11.45        11.35 o                         
  -1   5   9          0.03          0.93         7.12 o                         
   0   5   9         51.16         67.96        12.39 o                         
   1   5   9         14.14         10.40         9.62 o                         
   2   5   9         32.76         30.13        11.15 o                         
   3   5   9         27.50         45.11         9.75 o                         
   4   5   9          0.03          3.55        10.17 o                         
   5   5   9          9.73         27.10        10.92 o                         
   6   5   9         17.11         32.41        12.38 o                         
   7   5   9          1.53        -16.50        26.31 o                         
   8   5   9          1.21          3.13        15.15 o                         
   9   5   9          3.05          4.23        17.30 o                         
  10   5   9         45.36         45.31        20.25 o                         
  -7   6   9          4.01         13.98        17.06 o                         
  -6   6   9         11.73         27.48        16.87 o                         
  -5   6   9          0.08        -14.51        14.90 o                         
  -4   6   9         17.19         14.03        19.12 o                         
  -3   6   9         12.36          5.49        10.02 o                         
  -2   6   9         49.51         41.36         8.30 o                         
  -1   6   9          9.62         30.59        23.72 o                         
   0   6   9          0.20        -19.13        19.13 o                         
   1   6   9         39.71         22.45        23.45 o                         
   2   6   9          5.33          7.25        55.22 o                         
   3   6   9          1.21        -21.54        24.99 o                         
 -20   0  10          1.34         -3.91        26.77 o                         
 -18   0  10         20.72        -11.85        20.22 o                         
 -16   0  10        179.15        144.86        21.61 o                         
 -14   0  10         37.76         28.89        18.85 o                         
 -12   0  10        386.86        362.19        33.30 o                         
 -10   0  10         12.30         -5.53        10.82 o                         
  -8   0  10        128.17        136.87        15.46 o                         
  -6   0  10          0.01          1.58         9.30 o                         
  -4   0  10       1274.49       1307.81        35.15 o                         
  -2   0  10        641.97        719.87        24.91 o                         
   0   0  10       1468.63       1394.46        46.79 o                         
   2   0  10        994.96        921.09        47.12 o                         
   4   0  10        304.23        288.07        17.99 o                         
   6   0  10        504.25        438.27        32.95 o                         
   8   0  10        167.09        151.79        19.42 o                         
  10   0  10          9.81        -12.69        15.83 o                         
  12   0  10        584.47        605.09        76.24 o                         
  14   0  10         72.89         33.75        25.66 o                         
  16   0  10         62.03         67.83        29.16 o                         
 -21   1  10         19.56         14.26        28.76 o                         
 -20   1  10         21.00         10.61        18.81 o                         
 -19   1  10          3.17          4.75        18.36 o                         
 -18   1  10         17.00         12.18        16.72 o                         
 -17   1  10         65.55         43.97        16.72 o                         
 -16   1  10          5.73          6.64        14.90 o                         
 -15   1  10         47.14         41.06        13.62 o                         
 -14   1  10        185.50        186.42        16.09 o                         
 -13   1  10         15.98        -10.58        11.62 o                         
 -12   1  10        247.76        283.17        17.87 o                         
 -11   1  10         88.10        108.29        12.97 o                         
 -10   1  10        269.27        329.16        16.31 o                         
  -9   1  10         30.00         25.40         8.10 o                         
  -8   1  10        187.41        163.09        13.17 o                         
  -7   1  10        696.91        769.73        20.23 o                         
  -6   1  10         75.70         37.29         6.46 o                         
  -5   1  10         81.06         80.29         9.95 o                         
  -4   1  10         29.98         25.54         6.51 o                         
  -3   1  10       1197.02       1259.70        25.93 o                         
  -2   1  10        138.42        171.11         9.29 o                         
  -1   1  10        534.79        594.07        16.77 o                         
   0   1  10          8.73         15.16         6.29 o                         
   1   1  10        162.33        175.13        11.28 o                         
   2   1  10          6.18         -6.77         7.16 o                         
   3   1  10         67.35         75.02         7.06 o                         
   4   1  10         19.93         25.90         6.52 o                         
   5   1  10        180.82        191.98         9.71 o                         
   6   1  10        325.94        317.32        15.22 o                         
   7   1  10          3.05          7.85         8.54 o                         
   8   1  10          0.40         12.83         9.44 o                         
   9   1  10        102.49        130.62        13.85 o                         
  10   1  10         43.26         42.94        15.74 o                         
  11   1  10          7.05        -11.14        12.29 o                         
  12   1  10         26.91        -10.04        12.94 o                         
  13   1  10          0.34          6.33        14.65 o                         
  14   1  10          1.05         -9.90        17.16 o                         
  15   1  10          7.56          0.04        19.86 o                         
  16   1  10          7.87          8.79        19.46 o                         
  17   1  10         33.19         43.45        22.87 o                         
 -20   2  10          6.11        -11.44        18.61 o                         
 -19   2  10          1.78        -14.79        14.79 o                         
 -18   2  10         59.74         62.49        19.49 o                         
 -17   2  10          2.90         11.13        15.85 o                         
 -16   2  10          3.83          3.41        15.62 o                         
 -15   2  10         39.83         16.35        15.04 o                         
 -14   2  10         10.70         23.91        14.26 o                         
 -13   2  10         54.47         72.09        14.87 o                         
 -12   2  10         71.42         58.85        11.75 o                         
 -11   2  10        244.97        220.22        15.89 o                         
 -10   2  10          9.36         15.96         9.32 o                         
  -9   2  10         29.82         45.69         8.28 o                         
  -8   2  10         37.79         42.43         8.37 o                         
  -7   2  10         23.66         26.85         7.19 o                         
  -6   2  10         35.26         44.38         6.94 o                         
  -5   2  10         12.82          7.88         7.30 o                         
  -4   2  10         29.63         18.90         7.69 o                         
  -3   2  10         86.47         74.67         8.72 o                         
  -2   2  10         60.96         43.08         6.25 o                         
  -1   2  10        164.62        166.43         8.01 o                         
   0   2  10        136.18        148.46         8.55 o                         
   1   2  10         59.24         63.50         7.97 o                         
   2   2  10        372.71        382.88        15.38 o                         
   3   2  10        112.92         81.36         9.69 o                         
   4   2  10          9.76          8.67         7.29 o                         
   5   2  10         10.61          0.77         7.75 o                         
   6   2  10          4.10          0.72         8.25 o                         
   7   2  10         17.64         28.90         9.36 o                         
   8   2  10        319.48        347.06        17.74 o                         
   9   2  10        105.82        114.79        15.96 o                         
  10   2  10          0.84        -11.30        11.30 o                         
  11   2  10         44.48         48.80        14.14 o                         
  12   2  10        191.86        184.28        19.20 o                         
  13   2  10          1.18        -13.48        13.48 o                         
  14   2  10          3.20        -14.51        15.41 o                         
  15   2  10          5.89         15.90        18.19 o                         
  16   2  10          3.95        -16.13        19.17 o                         
 -19   3  10          0.30         -6.42        19.93 o                         
 -18   3  10         13.43         29.54        19.06 o                         
 -17   3  10         12.18        -12.01        20.50 o                         
 -16   3  10         15.30         20.44        18.48 o                         
 -15   3  10          0.93         -6.55        15.98 o                         
 -14   3  10        396.52        381.35        35.22 o                         
 -13   3  10         97.11         93.67        18.28 o                         
 -12   3  10         64.83         63.93        16.97 o                         
 -11   3  10        265.46        275.31        22.16 o                         
 -10   3  10          1.34        -11.88        11.88 o                         
  -9   3  10        164.26        187.85        16.85 o                         
  -8   3  10        372.44        363.03        17.08 o                         
  -7   3  10         71.90         95.70        10.27 o                         
  -6   3  10        663.67        651.91        30.55 o                         
  -5   3  10        480.18        478.74        16.66 o                         
  -4   3  10        382.71        421.74        14.55 o                         
  -3   3  10         75.34         66.40         7.81 o                         
  -2   3  10         12.62         14.55         6.08 o                         
  -1   3  10        192.92        231.22         9.58 o                         
   0   3  10         24.05         33.62         6.16 o                         
   1   3  10         64.01         54.81         6.62 o                         
   2   3  10        153.56        146.29         8.72 o                         
   3   3  10         50.47         54.26         8.37 o                         
   4   3  10          0.05         -7.99         7.99 o                         
   5   3  10        548.06        550.29        21.15 o                         
   6   3  10         62.46         62.60         9.70 o                         
   7   3  10        131.55        131.89        12.22 o                         
   8   3  10          0.82          3.80        10.16 o                         
   9   3  10          0.93         -7.66        11.64 o                         
  10   3  10          5.30          5.19        13.01 o                         
  11   3  10         12.12          8.87        13.74 o                         
  12   3  10          4.83          5.74        14.89 o                         
  13   3  10          6.35          0.94        14.63 o                         
  14   3  10         41.48         31.98        17.07 o                         
 -17   4  10          6.23          2.72        17.87 o                         
 -16   4  10         27.46         25.13        16.90 o                         
 -15   4  10          0.00        -15.67        15.67 o                         
 -14   4  10         88.45         99.34        18.34 o                         
 -13   4  10         18.08         12.84        15.87 o                         
 -12   4  10          2.14         15.78        14.32 o                         
 -11   4  10         13.58         16.23        14.32 o                         
 -10   4  10          6.82         39.77        13.71 o                         
  -9   4  10        278.79        255.18        23.98 o                         
  -8   4  10          2.42         -2.76        10.13 o                         
  -7   4  10          2.32         16.34        12.24 o                         
  -6   4  10          2.91          5.14         8.78 o                         
  -5   4  10          1.26         -3.19        10.30 o                         
  -4   4  10          5.91          1.74         6.70 o                         
  -3   4  10        278.06        292.49        16.04 o                         
  -2   4  10          2.75         -8.68         8.68 o                         
  -1   4  10         13.96          5.71         9.28 o                         
   0   4  10          4.50         -3.52        11.39 o                         
   1   4  10        171.00        146.94        12.55 o                         
   2   4  10          1.00         -4.32         9.47 o                         
   3   4  10         27.03         20.35        10.84 o                         
   4   4  10         55.17         95.39        13.45 o                         
   5   4  10         69.29         56.02        14.92 o                         
   6   4  10        271.29        282.40        18.31 o                         
   7   4  10         46.98         28.93        12.43 o                         
   8   4  10         28.16         19.38        13.36 o                         
   9   4  10          2.81          6.83        14.73 o                         
  10   4  10          2.78          8.01        15.06 o                         
  11   4  10          0.20        -11.61        16.80 o                         
  12   4  10          0.13          0.98        18.53 o                         
 -13   5  10         21.17         33.60        24.54 o                         
 -12   5  10          4.43          8.41        19.00 o                         
 -11   5  10          5.74         -2.86        18.11 o                         
 -10   5  10          0.03        -15.56        15.56 o                         
  -9   5  10          2.34         -8.28        16.02 o                         
  -8   5  10        153.43        144.81        19.99 o                         
  -7   5  10         28.36          5.19        14.61 o                         
  -6   5  10          0.03        -12.20        12.20 o                         
  -5   5  10          1.47          4.64        11.77 o                         
  -4   5  10         66.68         86.79        17.38 o                         
  -3   5  10          6.19         -5.59        14.23 o                         
  -2   5  10        109.12         93.25        11.30 o                         
  -1   5  10          5.95         14.07         8.32 o                         
   0   5  10          5.01          7.42         8.46 o                         
   1   5  10         13.55         15.67        11.35 o                         
   2   5  10         86.91        125.23        12.99 o                         
   3   5  10         35.29         49.37        11.16 o                         
   4   5  10          2.89         25.66        11.95 o                         
   5   5  10          2.57         18.14        11.67 o                         
   6   5  10          5.95          2.09        14.31 o                         
   7   5  10         11.67         -1.81        15.01 o                         
   8   5  10         13.56         18.77        16.45 o                         
   9   5  10          3.46        -18.07        26.45 o                         
  -7   6  10          1.21         16.62        21.72 o                         
  -6   6  10         12.61          9.84        25.93 o                         
  -5   6  10          1.80        -12.31        14.69 o                         
  -4   6  10          9.40         -8.48        11.56 o                         
  -3   6  10         21.77         30.25        10.76 o                         
  -2   6  10         33.23         52.75        16.04 o                         
  -1   6  10          5.27         66.83        57.12 o                         
   0   6  10          0.53         -6.38        31.45 o                         
   1   6  10         17.91         62.06        24.95 o                         
   2   6  10          1.08         26.52        25.49 o                         
 -21   0  11          0.22        -56.81        56.81 o                         
 -19   0  11         10.11         26.87        32.72 o                         
 -17   0  11          0.01         -1.67        22.56 o                         
 -15   0  11        218.88        256.39        28.61 o                         
 -13   0  11        165.30        154.14        27.24 o                         
 -11   0  11       1107.06       1123.50        53.92 o                         
  -9   0  11        122.92        102.72        25.10 o                         
  -7   0  11       3281.11       3290.43        84.20 o                         
  -5   0  11       2636.60       2511.89        60.44 o                         
  -3   0  11       2800.67       2973.61        75.48 o                         
  -1   0  11        154.57        117.18        12.89 o                         
   1   0  11       2000.60       1800.26        69.38 o                         
   3   0  11        212.60        206.07        15.98 o                         
   5   0  11         76.76         65.76        13.67 o                         
   7   0  11        360.36        358.62        23.25 o                         
   9   0  11        350.97        343.51        30.55 o                         
  11   0  11          0.00         17.92        21.36 o                         
  13   0  11        174.26        193.63        32.38 o                         
  15   0  11         69.52         36.04        27.40 o                         
 -21   1  11          8.42         13.11        35.90 o                         
 -20   1  11          0.92        -11.52        31.96 o                         
 -19   1  11         42.30         15.18        17.51 o                         
 -18   1  11          0.08         -0.68        15.96 o                         
 -17   1  11         75.14         59.76        21.32 o                         
 -16   1  11         85.89         73.62        17.59 o                         
 -15   1  11         40.16         28.51        12.54 o                         
 -14   1  11         44.09         26.73        12.69 o                         
 -13   1  11          5.17          5.85        12.39 o                         
 -12   1  11         60.44         82.61        14.34 o                         
 -11   1  11       1170.64       1121.02        30.05 o                         
 -10   1  11         54.66         64.50        10.88 o                         
  -9   1  11        198.34        201.05        13.04 o                         
  -8   1  11        193.50        208.64        13.87 o                         
  -7   1  11          8.26          4.55         4.39 o                         
  -6   1  11       1390.98       1416.39        31.42 o                         
  -5   1  11        381.05        354.14        13.02 o                         
  -4   1  11         59.58         52.99         7.04 o                         
  -3   1  11        645.33        596.14        16.21 o                         
  -2   1  11        112.10        110.86         9.39 o                         
  -1   1  11       3368.32       3392.09        66.92 o                         
   0   1  11       1653.44       1744.97        40.48 o                         
   1   1  11          8.28         16.03         7.98 o                         
   2   1  11          0.01         -7.25         7.25 o                         
   3   1  11        102.30        109.67         9.41 o                         
   4   1  11          0.35          4.28         6.73 o                         
   5   1  11       1149.14       1099.39        23.55 o                         
   6   1  11        126.27        119.18         9.52 o                         
   7   1  11        150.34        129.62        12.46 o                         
   8   1  11          6.57         -9.42         9.42 o                         
   9   1  11         70.46         90.30        19.42 o                         
  10   1  11          6.03         -6.03        12.53 o                         
  11   1  11         20.01         41.03        14.21 o                         
  12   1  11         31.52          4.54        13.69 o                         
  13   1  11         11.77         28.91        17.02 o                         
  14   1  11         16.40         33.12        21.96 o                         
  15   1  11          0.48        -16.94        16.94 o                         
  16   1  11          5.81        -12.01        19.78 o                         
 -20   2  11          2.19          8.92        20.22 o                         
 -19   2  11          0.31          5.40        18.20 o                         
 -18   2  11         25.68          7.18        16.88 o                         
 -17   2  11         23.35         13.34        17.48 o                         
 -16   2  11          0.22         15.91        16.46 o                         
 -15   2  11         29.97         -3.88        15.22 o                         
 -14   2  11         53.86         32.42        15.82 o                         
 -13   2  11         37.58         39.96        13.60 o                         
 -12   2  11         55.60         48.15        13.87 o                         
 -11   2  11         18.79         12.85         9.59 o                         
 -10   2  11        111.64         95.56        10.71 o                         
  -9   2  11        169.53        167.60        10.86 o                         
  -8   2  11         49.72         38.21         8.28 o                         
  -7   2  11        319.16        339.87        15.36 o                         
  -6   2  11          3.90         18.80         6.81 o                         
  -5   2  11       1414.28       1363.32        26.59 o                         
  -4   2  11       1159.23       1138.47        28.13 o                         
  -3   2  11        132.21        139.22         9.08 o                         
  -2   2  11          0.22         -6.30         6.30 o                         
  -1   2  11       1145.21       1077.32        23.63 o                         
   0   2  11         27.22         45.42         7.71 o                         
   1   2  11        437.81        449.61        16.23 o                         
   2   2  11         51.73         49.62         9.37 o                         
   3   2  11         91.36         66.52        10.21 o                         
   4   2  11         36.47         26.36         9.74 o                         
   5   2  11         47.58         57.65         9.93 o                         
   6   2  11        600.92        612.73        30.90 o                         
   7   2  11        874.55        844.86        24.81 o                         
   8   2  11         48.52         70.30        13.33 o                         
   9   2  11          4.35         -2.62        11.37 o                         
  10   2  11        177.82        188.11        17.22 o                         
  11   2  11         49.96         50.71        14.58 o                         
  12   2  11         37.37         46.81        18.75 o                         
  13   2  11          5.90         11.28        15.31 o                         
  14   2  11          4.26          4.86        17.13 o                         
  15   2  11         24.49         45.47        19.73 o                         
 -19   3  11          6.72        -15.06        19.21 o                         
 -18   3  11          4.25        -13.68        16.85 o                         
 -17   3  11         23.22         28.33        19.20 o                         
 -16   3  11          1.17         -8.13        26.51 o                         
 -15   3  11          1.58        -16.25        16.25 o                         
 -14   3  11         20.54         10.69        16.23 o                         
 -13   3  11        138.35        156.52        20.56 o                         
 -12   3  11        181.38        123.26        18.12 o                         
 -11   3  11        110.68        118.67        18.14 o                         
 -10   3  11         72.15         86.23        20.09 o                         
  -9   3  11        343.47        372.39        21.73 o                         
  -8   3  11        111.10        125.75        13.20 o                         
  -7   3  11          0.38          8.07         9.92 o                         
  -6   3  11         16.92         20.99         9.81 o                         
  -5   3  11        351.00        309.44        14.21 o                         
  -4   3  11        294.37        316.49        16.91 o                         
  -3   3  11        551.07        574.11        17.17 o                         
  -2   3  11        227.93        246.45        11.01 o                         
  -1   3  11        984.14        987.24        21.28 o                         
   0   3  11         83.33         87.13         7.98 o                         
   1   3  11          6.91         -3.54         6.22 o                         
   2   3  11         71.18         67.13         9.12 o                         
   3   3  11         32.24         26.21         8.27 o                         
   4   3  11          6.08         -7.75         7.75 o                         
   5   3  11        149.97        158.16        13.56 o                         
   6   3  11         21.66         17.83        10.25 o                         
   7   3  11         20.79         19.10        12.17 o                         
   8   3  11         58.04         47.63        11.97 o                         
   9   3  11         42.79         17.39        13.23 o                         
  10   3  11        108.59        130.69        19.30 o                         
  11   3  11         26.05         29.57        14.38 o                         
  12   3  11          0.44        -13.95        13.95 o                         
  13   3  11         11.54          1.01        15.40 o                         
  14   3  11         54.07         69.52        18.04 o                         
 -16   4  11         23.89         12.20        18.89 o                         
 -15   4  11         35.93         41.24        18.27 o                         
 -14   4  11         42.61         36.73        21.59 o                         
 -13   4  11         93.44        122.43        19.24 o                         
 -12   4  11          1.24         19.74        14.95 o                         
 -11   4  11        106.07        100.48        18.62 o                         
 -10   4  11         64.98         35.52        14.33 o                         
  -9   4  11        111.40        117.65        16.41 o                         
  -8   4  11        187.44        160.18        16.57 o                         
  -7   4  11          0.03         -9.84         9.87 o                         
  -6   4  11        117.34        163.63        14.57 o                         
  -5   4  11          0.41          2.29         8.21 o                         
  -4   4  11          1.83          4.39         8.80 o                         
  -3   4  11         16.51          1.64        11.01 o                         
  -2   4  11         24.93         36.98        11.60 o                         
  -1   4  11         29.47         40.94        11.07 o                         
   0   4  11        211.43        245.43        15.78 o                         
   1   4  11        280.10        313.14        18.73 o                         
   2   4  11          2.11         -8.61        10.69 o                         
   3   4  11         64.34         30.96        11.70 o                         
   4   4  11         14.15         -3.00        11.21 o                         
   5   4  11        100.15        114.81        15.16 o                         
   6   4  11        187.12        208.69        20.74 o                         
   7   4  11         64.52         52.76        17.12 o                         
   8   4  11         23.11         54.31        15.83 o                         
   9   4  11         80.15         50.37        18.32 o                         
  10   4  11          5.02        -15.97        15.97 o                         
  11   4  11          0.02         -5.58        22.09 o                         
  12   4  11          0.57        -13.48        18.91 o                         
 -13   5  11          1.39          2.25        26.88 o                         
 -12   5  11          1.41         -2.48        17.82 o                         
 -11   5  11         20.17         57.33        19.46 o                         
 -10   5  11          0.33        -15.06        15.33 o                         
  -9   5  11          0.34        -14.36        14.36 o                         
  -8   5  11         50.82         57.66        22.25 o                         
  -7   5  11          7.06         22.79        15.67 o                         
  -6   5  11          0.11         -8.61        13.88 o                         
  -5   5  11        142.20        129.61        18.39 o                         
  -4   5  11          0.50         -9.69        11.75 o                         
  -3   5  11         58.11         71.08        12.06 o                         
  -2   5  11          3.92         13.26         9.88 o                         
  -1   5  11         27.63         32.11        12.56 o                         
   0   5  11          0.83          6.02        12.90 o                         
   1   5  11         30.11         31.17        13.35 o                         
   2   5  11         40.08         69.68        11.73 o                         
   3   5  11          4.09          8.31        14.45 o                         
   4   5  11        147.79        187.10        17.23 o                         
   5   5  11         55.07         62.43        15.62 o                         
   6   5  11          7.52          1.84        16.13 o                         
   7   5  11          0.00        -11.34        16.55 o                         
   8   5  11          4.02          2.73        17.10 o                         
  -6   6  11          8.89          7.88        17.08 o                         
  -5   6  11          2.57        -15.54        15.54 o                         
  -4   6  11          0.07         -2.11        20.50 o                         
  -3   6  11          0.70         -5.44         9.94 o                         
  -2   6  11          5.70          2.21        22.62 o                         
  -1   6  11          0.47         10.44        23.88 o                         
   0   6  11          5.68         59.11        50.11 o                         
   1   6  11         10.72         63.99        77.20 o                         
 -20   0  12          4.63         -3.12        31.02 o                         
 -18   0  12        125.65        122.81        27.28 o                         
 -16   0  12          8.55         15.94        19.66 o                         
 -14   0  12        215.45        223.75        26.65 o                         
 -12   0  12        271.74        270.88        26.40 o                         
 -10   0  12        117.70        152.27        20.63 o                         
  -8   0  12          3.10        -10.76        10.76 o                         
  -6   0  12        146.91        202.37        16.52 o                         
  -4   0  12       2841.93       2794.30        72.39 o                         
  -2   0  12         14.84         19.43        13.78 o                         
   0   0  12          3.21         -8.09        10.30 o                         
   2   0  12        871.49        884.72        35.28 o                         
   4   0  12          0.37        -10.07        10.07 o                         
   6   0  12         41.57         11.88        13.43 o                         
   8   0  12          2.18        -10.93        18.55 o                         
  10   0  12         31.63          8.66        29.62 o                         
  12   0  12         46.83         43.75        25.00 o                         
  14   0  12         23.82          4.54        26.04 o                         
  16   0  12          0.09         34.95        28.35 o                         
 -21   1  12          1.15        -24.13        24.13 o                         
 -20   1  12          0.91         16.83        19.83 o                         
 -19   1  12          5.63         32.10        19.02 o                         
 -18   1  12          6.18          5.76        16.85 o                         
 -17   1  12         38.99         44.70        18.93 o                         
 -16   1  12          7.14        -14.04        14.04 o                         
 -15   1  12         80.54         61.63        20.98 o                         
 -14   1  12          5.46        -11.91        11.91 o                         
 -13   1  12        111.97        130.83        21.90 o                         
 -12   1  12         19.14         31.95        11.99 o                         
 -11   1  12         12.20          5.14        10.58 o                         
 -10   1  12         96.22         99.45        12.27 o                         
  -9   1  12        105.32         95.70        11.41 o                         
  -8   1  12        345.68        317.04        16.65 o                         
  -7   1  12        572.34        664.01        22.54 o                         
  -6   1  12         10.88         14.11         6.88 o                         
  -5   1  12        109.70        112.61         9.56 o                         
  -4   1  12       1955.63       1995.29        38.48 o                         
  -3   1  12        165.95        172.51        10.56 o                         
  -2   1  12        847.28        891.71        22.37 o                         
  -1   1  12          1.94          4.11         7.63 o                         
   0   1  12        123.45        158.14        11.69 o                         
   1   1  12         69.50         50.35         9.46 o                         
   2   1  12        376.89        385.06        17.53 o                         
   3   1  12        112.34        124.53        15.69 o                         
   4   1  12         10.68         16.15         6.88 o                         
   5   1  12          0.59          9.85         6.73 o                         
   6   1  12        161.19        169.65        10.68 o                         
   7   1  12         65.62         57.80        11.39 o                         
   8   1  12         87.31         74.48        13.58 o                         
   9   1  12         23.31         18.26        16.56 o                         
  10   1  12        410.09        360.98        37.88 o                         
  11   1  12          0.58         24.58        13.97 o                         
  12   1  12         30.50          3.24        15.93 o                         
  13   1  12         48.44         25.62        17.50 o                         
  14   1  12         30.63         17.77        19.94 o                         
  15   1  12          0.50         -2.26        19.27 o                         
  16   1  12          2.17        -13.70        20.49 o                         
 -20   2  12         10.96          5.72        19.60 o                         
 -19   2  12          1.11        -20.03        20.03 o                         
 -18   2  12         17.68         27.05        18.66 o                         
 -17   2  12          0.04          5.72        16.82 o                         
 -16   2  12          6.46         -0.64        15.60 o                         
 -15   2  12          6.17         -0.41        16.73 o                         
 -14   2  12          1.12         14.49        14.69 o                         
 -13   2  12        148.17        135.27        17.49 o                         
 -12   2  12         19.86         35.02        23.03 o                         
 -11   2  12        907.82        879.34        30.79 o                         
 -10   2  12         36.29         46.17        10.34 o                         
  -9   2  12        218.77        235.13        14.56 o                         
  -8   2  12          0.37          9.57         7.74 o                         
  -7   2  12         91.29        103.78         9.45 o                         
  -6   2  12        796.75        796.42        19.26 o                         
  -5   2  12          3.81          2.52         6.38 o                         
  -4   2  12         85.30         89.38         7.65 o                         
  -3   2  12         37.06         46.92         6.92 o                         
  -2   2  12         21.14         16.20         7.30 o                         
  -1   2  12          8.56          4.06         7.35 o                         
   0   2  12        149.09        185.15        11.56 o                         
   1   2  12          9.45         18.55         8.69 o                         
   2   2  12        167.55        138.36        11.84 o                         
   3   2  12        147.45        140.79        13.18 o                         
   4   2  12        183.99        217.61        20.36 o                         
   5   2  12         40.82         35.57         9.60 o                         
   6   2  12         18.82         24.75        10.14 o                         
   7   2  12        628.86        588.30        23.03 o                         
   8   2  12         49.87         75.57        14.19 o                         
   9   2  12        406.83        415.05        22.50 o                         
  10   2  12          0.74          0.89        12.83 o                         
  11   2  12          3.94         31.74        18.18 o                         
  12   2  12          1.34          8.01        15.13 o                         
  13   2  12         43.86         34.42        17.82 o                         
  14   2  12          0.15         18.05        18.15 o                         
  15   2  12          0.47        -20.80        20.80 o                         
 -19   3  12          1.41         -4.02        18.55 o                         
 -18   3  12          5.65        -15.79        15.79 o                         
 -17   3  12         11.13         35.89        19.53 o                         
 -16   3  12         26.73        -12.78        18.32 o                         
 -15   3  12         19.77         -6.27        15.96 o                         
 -14   3  12         29.22         13.13        16.88 o                         
 -13   3  12         77.24         42.04        16.93 o                         
 -12   3  12          4.95         19.31        15.32 o                         
 -11   3  12          0.19          0.91        15.87 o                         
 -10   3  12        377.15        345.95        31.88 o                         
  -9   3  12         11.03         18.96        13.42 o                         
  -8   3  12          2.55          0.20        12.22 o                         
  -7   3  12        396.74        397.39        19.02 o                         
  -6   3  12          1.24         -9.52         9.52 o                         
  -5   3  12          0.13          6.29         9.71 o                         
  -4   3  12          1.43         -5.09         8.43 o                         
  -3   3  12          2.26          3.74         8.95 o                         
  -2   3  12        350.99        349.51        16.11 o                         
  -1   3  12        186.04        197.26        11.71 o                         
   0   3  12        155.05        164.13        10.21 o                         
   1   3  12         38.73         33.42         7.83 o                         
   2   3  12          7.85         17.53         9.70 o                         
   3   3  12         31.06         23.29        10.00 o                         
   4   3  12         49.71         47.71        11.62 o                         
   5   3  12          5.19         17.92        11.35 o                         
   6   3  12         73.81         48.93        11.95 o                         
   7   3  12         42.38         41.99        11.45 o                         
   8   3  12        137.15        153.58        14.74 o                         
   9   3  12        156.31        122.89        16.36 o                         
  10   3  12         49.68         54.10        15.31 o                         
  11   3  12         12.44          7.37        14.46 o                         
  12   3  12         90.49         65.88        17.30 o                         
  13   3  12          4.31         -1.26        15.99 o                         
 -16   4  12         23.63        -21.64        21.64 o                         
 -15   4  12         18.73         25.37        16.81 o                         
 -14   4  12         36.21         40.46        17.49 o                         
 -13   4  12         57.56         70.98        17.86 o                         
 -12   4  12        108.74        114.71        18.44 o                         
 -11   4  12         22.05         13.12        14.20 o                         
 -10   4  12          4.64         17.82        13.85 o                         
  -9   4  12        313.12        307.22        25.24 o                         
  -8   4  12        307.10        299.72        20.62 o                         
  -7   4  12          4.43         12.73        16.97 o                         
  -6   4  12         23.37         41.98        11.12 o                         
  -5   4  12          4.49          8.48         8.73 o                         
  -4   4  12         15.65         -5.66        10.52 o                         
  -3   4  12         10.59          4.78        10.59 o                         
  -2   4  12          0.22         11.68        12.34 o                         
  -1   4  12         16.95         -9.95         9.95 o                         
   0   4  12         33.57         17.35        10.67 o                         
   1   4  12          0.61          0.61        11.19 o                         
   2   4  12          4.60         -6.07        11.06 o                         
   3   4  12         10.51         -4.27        13.49 o                         
   4   4  12         94.06         96.16        14.87 o                         
   5   4  12         42.68         48.95        13.71 o                         
   6   4  12         29.96         30.20        16.35 o                         
   7   4  12          0.78        -14.63        14.63 o                         
   8   4  12          5.22         -0.72        20.86 o                         
   9   4  12          1.21        -21.24        21.24 o                         
  10   4  12         23.05         -6.62        26.30 o                         
  11   4  12          1.93         14.63        19.59 o                         
 -13   5  12         27.97         15.71        20.87 o                         
 -12   5  12          8.32          9.03        18.88 o                         
 -11   5  12          3.25         10.20        18.83 o                         
 -10   5  12         13.01          0.76        16.38 o                         
  -9   5  12         24.57         41.92        32.99 o                         
  -8   5  12         33.65         20.11        19.62 o                         
  -7   5  12          0.02         -3.76        15.76 o                         
  -6   5  12          1.97          9.56        18.74 o                         
  -5   5  12         56.65         63.59        14.50 o                         
  -4   5  12          0.14        -12.13        12.13 o                         
  -3   5  12          5.47          2.40        12.49 o                         
  -2   5  12          3.83         16.70        11.04 o                         
  -1   5  12         24.18         63.32        19.13 o                         
   0   5  12         59.89        101.16        22.84 o                         
   1   5  12          0.02        -16.65        16.65 o                         
   2   5  12         68.76        107.43        24.56 o                         
   3   5  12         96.97        109.30        16.85 o                         
   4   5  12          0.00         12.74        12.90 o                         
   5   5  12          6.36         -7.24        19.69 o                         
   6   5  12          0.05        -16.66        16.66 o                         
   7   5  12         15.74         22.57        28.25 o                         
  -3   6  12         67.53         72.91        23.95 o                         
  -2   6  12          1.08        -10.81        22.62 o                         
 -21   0  13         12.22        -19.29        33.29 o                         
 -19   0  13         14.87        -19.64        33.08 o                         
 -17   0  13          2.07        -20.16        45.77 o                         
 -15   0  13       1545.83       1561.97        72.23 o                         
 -13   0  13        555.82        590.45        56.01 o                         
 -11   0  13         90.21        109.61        19.75 o                         
  -9   0  13       1551.23       1436.91        66.97 o                         
  -7   0  13       2731.26       2868.25        76.36 o                         
  -5   0  13         57.56         63.67        13.52 o                         
  -3   0  13         76.30         66.09        17.42 o                         
  -1   0  13        452.87        517.25        24.34 o                         
   1   0  13        362.59        334.64        22.27 o                         
   3   0  13        739.21        779.35        36.21 o                         
   5   0  13         62.92         74.34         9.49 o                         
   7   0  13        232.72        250.61        23.99 o                         
   9   0  13          0.00          6.66        16.06 o                         
  11   0  13        123.93        114.60        33.18 o                         
  13   0  13        261.58        265.64        36.01 o                         
  15   0  13          0.84        -26.83        26.83 o                         
 -21   1  13         15.72        -19.29        24.07 o                         
 -20   1  13          3.47        -20.46        20.46 o                         
 -19   1  13         15.74        -16.49        16.49 o                         
 -18   1  13         33.02         -8.54        16.36 o                         
 -17   1  13         31.85         20.94        16.44 o                         
 -16   1  13         35.62          7.34        20.81 o                         
 -15   1  13         49.68         75.04        17.77 o                         
 -14   1  13        204.73        181.11        20.85 o                         
 -13   1  13         11.41         10.52        12.74 o                         
 -12   1  13        114.75        106.89        16.65 o                         
 -11   1  13        909.20        858.69        30.13 o                         
 -10   1  13        727.82        767.33        26.66 o                         
  -9   1  13        406.19        460.56        19.05 o                         
  -8   1  13        332.15        326.30        17.67 o                         
  -7   1  13          1.28         -4.66         4.66 o                         
  -6   1  13          4.70         -1.20         7.17 o                         
  -5   1  13        269.61        265.93        12.87 o                         
  -4   1  13        706.01        761.68        21.18 o                         
  -3   1  13        480.41        486.89        17.77 o                         
  -2   1  13        215.85        221.90        12.12 o                         
  -1   1  13         10.37         20.33         7.81 o                         
   0   1  13          7.93         -9.05         9.05 o                         
   1   1  13        598.65        569.00        25.48 o                         
   2   1  13         68.12         75.19        10.89 o                         
   3   1  13        440.45        451.19        20.42 o                         
   4   1  13          4.94         13.27         7.86 o                         
   5   1  13        119.92        110.60         9.32 o                         
   6   1  13        680.99        703.47        19.24 o                         
   7   1  13         16.53          4.48        16.24 o                         
   8   1  13          0.89         -1.24        12.83 o                         
   9   1  13       1135.84       1154.15        38.83 o                         
  10   1  13         84.97         81.50        16.40 o                         
  11   1  13        100.35         95.73        18.99 o                         
  12   1  13          0.06        -16.62        16.62 o                         
  13   1  13          0.62         -0.09        26.47 o                         
  14   1  13          0.05         -4.01        19.33 o                         
  15   1  13          2.77         -5.29        29.20 o                         
 -20   2  13          3.87         -7.91        19.84 o                         
 -19   2  13          0.78         -2.27        17.23 o                         
 -18   2  13          9.81         11.26        18.01 o                         
 -17   2  13         54.08         26.12        17.65 o                         
 -16   2  13         22.36         13.63        17.48 o                         
 -15   2  13         88.04         98.66        17.99 o                         
 -14   2  13         28.08         46.14        15.71 o                         
 -13   2  13         10.61        -24.71        24.71 o                         
 -12   2  13         98.05         88.81        16.58 o                         
 -11   2  13         61.98         47.95        15.38 o                         
 -10   2  13        114.93        106.49        12.81 o                         
  -9   2  13       1348.40       1409.12        31.97 o                         
  -8   2  13         43.21         49.05         9.59 o                         
  -7   2  13        248.65        259.98        14.09 o                         
  -6   2  13        162.20        159.68        12.52 o                         
  -5   2  13         21.13         23.97         7.15 o                         
  -4   2  13        115.69        124.88         8.97 o                         
  -3   2  13         22.64          5.29         6.79 o                         
  -2   2  13          5.71         -0.23         7.74 o                         
  -1   2  13          6.22          0.17         7.58 o                         
   0   2  13         21.85         25.53         8.95 o                         
   1   2  13        590.60        597.56        25.52 o                         
   2   2  13        153.45        192.27        17.06 o                         
   3   2  13        244.52        234.49        15.88 o                         
   4   2  13         37.23         48.16        12.05 o                         
   5   2  13         35.84         23.82        11.07 o                         
   6   2  13        333.12        315.91        18.51 o                         
   7   2  13         12.87         12.76        13.85 o                         
   8   2  13          3.17          7.56        12.63 o                         
   9   2  13         20.29         23.94        13.46 o                         
  10   2  13        123.72        104.88        27.45 o                         
  11   2  13         68.15         64.10        17.88 o                         
  12   2  13        128.11         96.50        24.17 o                         
  13   2  13         14.09         10.46        18.14 o                         
  14   2  13         10.55        -11.00        19.02 o                         
 -18   3  13          1.26        -11.03        20.15 o                         
 -17   3  13         12.35         23.38        30.92 o                         
 -16   3  13         69.26         61.15        20.17 o                         
 -15   3  13          1.50         16.76        17.30 o                         
 -14   3  13          0.65         17.14        16.42 o                         
 -13   3  13        138.09        137.95        20.43 o                         
 -12   3  13         87.89         70.71        20.05 o                         
 -11   3  13         16.89        -12.36        13.28 o                         
 -10   3  13         32.53         27.13        16.48 o                         
  -9   3  13        164.07        165.20        21.99 o                         
  -8   3  13        672.09        607.93        33.79 o                         
  -7   3  13         65.10         84.00        13.98 o                         
  -6   3  13        112.88        122.27        13.56 o                         
  -5   3  13        289.88        264.33        16.33 o                         
  -4   3  13        326.10        379.35        21.06 o                         
  -3   3  13          5.41         14.60         9.99 o                         
  -2   3  13         39.90         46.65         9.81 o                         
  -1   3  13         58.81         70.96        11.17 o                         
   0   3  13         23.99         24.89         7.67 o                         
   1   3  13         74.88         67.14         9.79 o                         
   2   3  13        156.03        194.29        14.84 o                         
   3   3  13        293.31        281.59        16.03 o                         
   4   3  13        275.94        252.76        18.01 o                         
   5   3  13         82.21         93.59        14.26 o                         
   6   3  13        254.12        219.53        20.09 o                         
   7   3  13        125.92        114.22        23.28 o                         
   8   3  13         12.87         26.27        12.80 o                         
   9   3  13         10.28         -9.88        13.19 o                         
  10   3  13         13.05         15.50        14.23 o                         
  11   3  13         45.47         56.90        16.32 o                         
  12   3  13          0.05         -8.53        15.59 o                         
  13   3  13         23.36         23.06        17.36 o                         
 -16   4  13          0.01          7.37        20.93 o                         
 -15   4  13         10.76         12.07        17.93 o                         
 -14   4  13          1.83         16.35        30.86 o                         
 -13   4  13          6.13          2.83        15.27 o                         
 -12   4  13         26.34          6.93        14.44 o                         
 -11   4  13          8.86         13.06        14.94 o                         
 -10   4  13         45.30         19.28        15.87 o                         
  -9   4  13         64.34         53.74        14.51 o                         
  -8   4  13         11.73        -15.08        15.08 o                         
  -7   4  13          2.18         11.56        10.90 o                         
  -6   4  13          2.30         -5.28        10.75 o                         
  -5   4  13        332.47        280.53        16.30 o                         
  -4   4  13          0.63         -7.63        14.53 o                         
  -3   4  13        115.98        120.75        13.92 o                         
  -2   4  13          9.78         -4.39        14.77 o                         
  -1   4  13          0.02        -10.88        10.88 o                         
   0   4  13         16.84         20.81        15.30 o                         
   1   4  13          5.49          0.76        11.37 o                         
   2   4  13         31.25         27.22        13.33 o                         
   3   4  13         78.34         66.73        14.96 o                         
   4   4  13          1.51         13.14        16.00 o                         
   5   4  13          1.57          2.59        15.91 o                         
   6   4  13         26.14         43.05        18.49 o                         
   7   4  13         72.66         88.14        24.88 o                         
   8   4  13         16.44         18.23        20.09 o                         
   9   4  13         12.44        -19.63        30.57 o                         
  10   4  13          1.81          0.77        19.17 o                         
 -12   5  13          5.04         10.56        19.36 o                         
 -11   5  13          3.21         12.79        21.74 o                         
 -10   5  13          0.31        -16.12        16.66 o                         
  -9   5  13          1.72          9.09        20.72 o                         
  -8   5  13          0.53         13.30        15.76 o                         
  -7   5  13         47.06         52.04        23.56 o                         
  -6   5  13         50.95         58.07        18.05 o                         
  -5   5  13        111.20        127.00        27.67 o                         
  -4   5  13         15.52         24.92        12.43 o                         
  -3   5  13         89.33        122.02        15.10 o                         
  -2   5  13         34.87         23.70        17.28 o                         
  -1   5  13         18.61        -10.86        10.86 o                         
   0   5  13         50.83         66.47        20.02 o                         
   1   5  13         57.42         77.45        16.79 o                         
   2   5  13          4.40         31.39        12.75 o                         
   3   5  13         46.36         65.44        15.13 o                         
   4   5  13         21.10        -10.65        22.32 o                         
   5   5  13         19.09          7.68        19.25 o                         
   6   5  13          0.01        -18.80        18.80 o                         
   7   5  13          3.93        -10.16        18.68 o                         
 -20   0  14         36.36        -24.17        33.37 o                         
 -18   0  14          0.02         23.59        32.86 o                         
 -16   0  14         44.69         14.74        22.36 o                         
 -14   0  14         38.50         -2.10        19.46 o                         
 -12   0  14         12.36          7.76        17.05 o                         
 -10   0  14        127.41        141.53        20.20 o                         
  -8   0  14       1796.06       1731.41        58.93 o                         
  -6   0  14        637.73        638.18        26.30 o                         
  -4   0  14         62.94         97.79        17.68 o                         
  -2   0  14         90.72         88.03        13.31 o                         
   0   0  14        743.82        734.62        31.29 o                         
   2   0  14          0.33          0.48        12.50 o                         
   4   0  14        251.77        181.28        20.42 o                         
   6   0  14         84.03        101.54        19.29 o                         
   8   0  14          0.27         15.10        17.48 o                         
  10   0  14         44.91         25.61        24.83 o                         
  12   0  14         49.61         72.94        28.10 o                         
  14   0  14         26.46         28.76        27.82 o                         
 -20   1  14          1.10         -6.05        19.94 o                         
 -19   1  14          1.82        -19.93        19.93 o                         
 -18   1  14          4.25         -6.96        17.47 o                         
 -17   1  14          8.44          1.50        16.69 o                         
 -16   1  14         51.91         92.20        20.66 o                         
 -15   1  14         75.95         64.90        17.69 o                         
 -14   1  14         13.69         25.46        17.41 o                         
 -13   1  14        180.91        167.42        17.97 o                         
 -12   1  14        184.61        154.30        16.94 o                         
 -11   1  14        161.99        155.25        14.56 o                         
 -10   1  14        421.46        477.72        20.80 o                         
  -9   1  14         90.18         80.10        11.75 o                         
  -8   1  14        338.09        325.66        18.37 o                         
  -7   1  14        258.60        274.38        17.49 o                         
  -6   1  14         16.35         -5.95         9.36 o                         
  -5   1  14          0.82         -0.53         7.77 o                         
  -4   1  14        307.65        287.19        14.31 o                         
  -3   1  14          5.75          8.87         8.92 o                         
  -2   1  14        951.60        873.11        23.30 o                         
  -1   1  14        245.77        250.33        13.77 o                         
   0   1  14        156.44        164.63        12.70 o                         
   1   1  14         31.83         19.23        11.49 o                         
   2   1  14         30.55         37.04        10.35 o                         
   3   1  14          1.97         -9.20         9.55 o                         
   4   1  14        514.66        484.46        19.78 o                         
   5   1  14        163.74        160.81        14.17 o                         
   6   1  14        203.34        202.45        12.64 o                         
   7   1  14         17.16         34.35        13.40 o                         
   8   1  14          1.25          7.97        12.77 o                         
   9   1  14          2.07         15.86        13.81 o                         
  10   1  14         12.99          8.53        16.26 o                         
  11   1  14          0.07        -11.38        15.96 o                         
  12   1  14          0.01        -16.65        16.65 o                         
  13   1  14          1.58        -16.19        19.33 o                         
  14   1  14          5.79          0.41        19.61 o                         
 -20   2  14          0.18         13.34        25.52 o                         
 -19   2  14          6.06          5.07        19.96 o                         
 -18   2  14         31.68         -3.22        18.96 o                         
 -17   2  14          3.71        -15.03        17.60 o                         
 -16   2  14         58.41         69.17        19.24 o                         
 -15   2  14         85.97         87.27        18.93 o                         
 -14   2  14        318.91        388.14        31.82 o                         
 -13   2  14         73.06         66.97        18.12 o                         
 -12   2  14          4.09        -14.09        14.09 o                         
 -11   2  14        140.12        127.33        17.61 o                         
 -10   2  14       1158.46       1070.14        34.53 o                         
  -9   2  14         18.54         17.11        10.36 o                         
  -8   2  14         94.75         92.35        11.53 o                         
  -7   2  14         20.02         23.15         8.37 o                         
  -6   2  14        383.95        407.34        18.09 o                         
  -5   2  14         52.57         51.33         8.54 o                         
  -4   2  14        393.06        433.24        19.65 o                         
  -3   2  14         35.10         19.07         8.44 o                         
  -2   2  14          1.06          6.75        10.20 o                         
  -1   2  14          2.23         -8.31         8.67 o                         
   0   2  14         65.93         50.04        11.87 o                         
   1   2  14        124.85        146.44        12.84 o                         
   2   2  14        125.76        144.10        14.40 o                         
   3   2  14          6.37          1.17        12.98 o                         
   4   2  14        294.63        294.82        21.76 o                         
   5   2  14        191.79        245.31        22.26 o                         
   6   2  14         14.86         48.07        12.70 o                         
   7   2  14        105.61        104.98        15.02 o                         
   8   2  14         30.85         41.96        14.04 o                         
   9   2  14        256.06        263.60        25.45 o                         
  10   2  14         65.94         34.70        15.75 o                         
  11   2  14         10.75         32.49        16.86 o                         
  12   2  14          1.09         11.77        18.04 o                         
  13   2  14          1.09        -18.11        18.11 o                         
  14   2  14          1.49        -18.46        19.82 o                         
 -18   3  14          0.31         14.18        28.21 o                         
 -17   3  14         26.14         32.16        20.57 o                         
 -16   3  14         35.70         51.30        19.20 o                         
 -15   3  14         32.74         -2.36        18.21 o                         
 -14   3  14          1.36         23.16        18.08 o                         
 -13   3  14          0.93         18.83        20.35 o                         
 -12   3  14         16.38        -10.84        16.44 o                         
 -11   3  14         42.57         31.84        17.41 o                         
 -10   3  14         23.88         37.50        17.03 o                         
  -9   3  14          1.64         28.69        17.40 o                         
  -8   3  14          7.81         -0.70        13.49 o                         
  -7   3  14          2.19         -1.53        13.29 o                         
  -6   3  14         73.54         50.63        13.21 o                         
  -5   3  14         16.90         10.54        10.82 o                         
  -4   3  14         39.97         44.17        11.36 o                         
  -3   3  14        208.88        184.76        16.15 o                         
  -2   3  14         22.23         13.49         8.81 o                         
  -1   3  14         29.33         26.67         9.41 o                         
   0   3  14          1.90          2.10         9.30 o                         
   1   3  14         43.43         35.60        10.57 o                         
   2   3  14          7.04         -2.77        12.48 o                         
   3   3  14        155.83        186.85        14.75 o                         
   4   3  14         13.35         44.61        13.29 o                         
   5   3  14          2.66         10.03        13.63 o                         
   6   3  14         11.71         25.61        14.46 o                         
   7   3  14         98.24         66.89        16.66 o                         
   8   3  14         49.20         57.60        24.74 o                         
   9   3  14         37.94         17.99        14.77 o                         
  10   3  14          5.93         10.16        15.82 o                         
  11   3  14         27.44         28.90        22.48 o                         
  12   3  14         24.79         -3.19        17.29 o                         
 -16   4  14         35.57         -4.28        18.33 o                         
 -15   4  14          2.54          3.70        18.58 o                         
 -14   4  14         27.74          5.24        17.65 o                         
 -13   4  14         34.86         31.87        17.34 o                         
 -12   4  14         34.90         46.44        17.03 o                         
 -11   4  14          0.23        -15.77        15.77 o                         
 -10   4  14         24.63         20.14        16.61 o                         
  -9   4  14          2.86         30.07        28.28 o                         
  -8   4  14         49.06         38.64        14.06 o                         
  -7   4  14         34.25         17.67        12.93 o                         
  -6   4  14        197.10        233.82        17.19 o                         
  -5   4  14          1.50          3.55        12.22 o                         
  -4   4  14          0.10        -11.67        11.67 o                         
  -3   4  14         18.41          8.80        11.80 o                         
  -2   4  14          8.35         28.63        12.53 o                         
  -1   4  14         14.24         31.03        12.48 o                         
   0   4  14         32.42         45.85        13.17 o                         
   1   4  14          0.74        -10.48        11.82 o                         
   2   4  14          5.83         -3.27        12.94 o                         
   3   4  14          8.42         21.09        15.98 o                         
   4   4  14          0.09        -19.00        19.00 o                         
   5   4  14         49.35         48.83        18.11 o                         
   6   4  14          6.93        -16.38        16.38 o                         
   7   4  14         50.08         59.89        25.50 o                         
   8   4  14          0.07        -19.68        19.68 o                         
   9   4  14         11.63        -24.18        24.73 o                         
  10   4  14         74.03         69.10        27.13 o                         
 -12   5  14          0.33         25.19        21.22 o                         
 -11   5  14          2.06         -1.89        20.57 o                         
 -10   5  14          0.42         -3.50        19.92 o                         
  -9   5  14          0.84        -15.96        15.96 o                         
  -8   5  14          0.27          2.00        21.51 o                         
  -7   5  14         18.45         -6.18        21.36 o                         
  -6   5  14         15.03         13.76        21.07 o                         
  -5   5  14          1.30         -9.70        16.32 o                         
  -4   5  14        101.32         88.42        19.86 o                         
  -3   5  14         12.87         17.62        12.85 o                         
  -2   5  14         59.78         37.79        12.79 o                         
  -1   5  14          1.53          7.46        12.24 o                         
   0   5  14          0.74         -5.14        12.29 o                         
   1   5  14         16.89         12.96        12.81 o                         
   2   5  14         26.45        -13.72        22.19 o                         
   3   5  14         38.27         48.02        16.81 o                         
   4   5  14          0.22          3.29        16.72 o                         
   5   5  14         10.82          0.88        17.47 o                         
   6   5  14          5.94        -12.96        18.56 o                         
 -21   0  15          0.92         11.36        40.68 o                         
 -19   0  15         38.92         -9.26        29.72 o                         
 -17   0  15         73.97        -11.82        31.61 o                         
 -15   0  15        348.01        375.22        40.18 o                         
 -13   0  15         65.13        123.81        24.11 o                         
 -11   0  15        316.53        359.01        36.31 o                         
  -9   0  15        335.58        358.11        29.61 o                         
  -7   0  15          0.55          3.76        14.84 o                         
  -5   0  15        176.45        155.18        16.22 o                         
  -3   0  15        837.72        809.63        32.39 o                         
  -1   0  15          0.31        -11.48        11.48 o                         
   1   0  15          1.58        -10.92        13.28 o                         
   3   0  15       1965.90       1861.20        62.86 o                         
   5   0  15        534.15        467.39        35.82 o                         
   7   0  15        149.47        121.38        20.86 o                         
   9   0  15          1.38         -1.24        22.24 o                         
  11   0  15         51.24         68.73        34.99 o                         
  13   0  15         35.26         41.64        64.78 o                         
 -20   1  15          2.59        -21.66        25.50 o                         
 -19   1  15         15.79         35.86        25.89 o                         
 -18   1  15          5.38         13.13        18.32 o                         
 -17   1  15         34.67         16.29        22.04 o                         
 -16   1  15          7.75          2.22        18.74 o                         
 -15   1  15          1.13         -1.32        19.85 o                         
 -14   1  15          0.51         -4.23        14.97 o                         
 -13   1  15        433.47        451.42        26.81 o                         
 -12   1  15         20.88          8.82        12.50 o                         
 -11   1  15          9.65         23.00        12.47 o                         
 -10   1  15         84.11        103.20        13.53 o                         
  -9   1  15        741.46        720.71        24.57 o                         
  -8   1  15        111.16        101.47        14.24 o                         
  -7   1  15        457.01        469.24        21.11 o                         
  -6   1  15          3.09         -8.21         8.21 o                         
  -5   1  15        232.25        221.99        13.03 o                         
  -4   1  15        171.92        179.95        12.64 o                         
  -3   1  15          0.43         -7.57        12.18 o                         
  -2   1  15          0.02         -8.42         8.42 o                         
  -1   1  15        345.08        305.91        17.85 o                         
   0   1  15        162.86        147.60        12.59 o                         
   1   1  15        102.20         91.01        12.63 o                         
   2   1  15          4.31         -9.96         9.96 o                         
   3   1  15          3.95         -9.88         9.88 o                         
   4   1  15          4.01         10.47         9.90 o                         
   5   1  15        660.05        626.93        25.76 o                         
   6   1  15         39.62         47.03        14.61 o                         
   7   1  15        241.09        234.27        19.87 o                         
   8   1  15         10.29         -0.95        13.36 o                         
   9   1  15         68.89         67.10        16.62 o                         
  10   1  15         12.21         19.82        16.83 o                         
  11   1  15         53.36         63.72        19.21 o                         
  12   1  15          8.88         15.67        17.99 o                         
  13   1  15          4.23         -3.47        22.00 o                         
  14   1  15          1.06         -8.94        26.47 o                         
 -19   2  15          1.57        -17.80        17.80 o                         
 -18   2  15          0.25         37.70        20.81 o                         
 -17   2  15          6.03         13.92        24.30 o                         
 -16   2  15         14.83         29.39        17.64 o                         
 -15   2  15         85.83        116.87        21.76 o                         
 -14   2  15          0.19        -18.45        19.14 o                         
 -13   2  15         72.46         47.54        18.43 o                         
 -12   2  15         30.92         21.98        16.84 o                         
 -11   2  15         56.07        102.58        17.19 o                         
 -10   2  15        701.08        723.38        29.67 o                         
  -9   2  15         99.00        111.49        15.32 o                         
  -8   2  15        254.28        288.82        16.03 o                         
  -7   2  15          4.92          0.39         9.19 o                         
  -6   2  15         49.18         18.08         8.88 o                         
  -5   2  15         43.81         47.10        10.22 o                         
  -4   2  15         59.75         65.64        10.07 o                         
  -3   2  15        141.31        140.23        12.26 o                         
  -2   2  15       1230.58       1212.80        41.55 o                         
  -1   2  15        185.97        165.62        13.95 o                         
   0   2  15         35.99          2.72        11.67 o                         
   1   2  15        187.64        197.31        15.87 o                         
   2   2  15         11.74         -3.75        11.54 o                         
   3   2  15         98.17         94.59        14.38 o                         
   4   2  15          1.55         17.23        13.70 o                         
   5   2  15        106.59        129.32        16.41 o                         
   6   2  15        130.98        176.67        17.67 o                         
   7   2  15        218.75        214.19        18.96 o                         
   8   2  15          4.11         11.72        14.42 o                         
   9   2  15         14.06         16.24        15.61 o                         
  10   2  15          0.79         14.67        15.75 o                         
  11   2  15         75.97         74.85        20.46 o                         
  12   2  15          1.86         30.14        19.62 o                         
  13   2  15         19.64         15.69        33.89 o                         
 -18   3  15          3.19        -19.74        19.74 o                         
 -17   3  15          0.10        -18.50        18.50 o                         
 -16   3  15          1.11         20.11        20.06 o                         
 -15   3  15          6.65         -4.58        17.62 o                         
 -14   3  15         28.76         22.41        18.90 o                         
 -13   3  15         25.15         53.10        24.43 o                         
 -12   3  15          0.11         13.82        18.71 o                         
 -11   3  15         42.88         -0.08        18.41 o                         
 -10   3  15        108.82         95.79        23.26 o                         
  -9   3  15         13.77         28.62        16.19 o                         
  -8   3  15         24.69         26.95        16.56 o                         
  -7   3  15         10.87         -2.19        13.76 o                         
  -6   3  15         20.59         -8.21        12.38 o                         
  -5   3  15          0.26         -7.62        11.82 o                         
  -4   3  15        215.05        197.38        17.29 o                         
  -3   3  15         12.44         16.54        12.29 o                         
  -2   3  15         13.02         28.20        11.28 o                         
  -1   3  15        212.51        210.60        14.86 o                         
   0   3  15          0.40          7.60        10.36 o                         
   1   3  15          3.10        -10.13        10.13 o                         
   2   3  15         59.79         52.23        12.17 o                         
   3   3  15          7.46         21.43        12.76 o                         
   4   3  15        138.21        112.17        17.05 o                         
   5   3  15         65.97         57.48        16.18 o                         
   6   3  15         21.47          9.42        14.94 o                         
   7   3  15         12.05         57.22        20.78 o                         
   8   3  15          1.98         10.05        24.90 o                         
   9   3  15         93.52         74.55        19.57 o                         
  10   3  15         28.44          7.28        15.84 o                         
  11   3  15          2.17        -16.45        16.45 o                         
 -15   4  15          2.84         -0.29        24.48 o                         
 -14   4  15          4.18        -16.17        16.17 o                         
 -13   4  15          9.33          3.83        22.48 o                         
 -12   4  15          1.94         11.97        18.39 o                         
 -11   4  15          3.71        -15.85        15.85 o                         
 -10   4  15         28.54         33.94        17.42 o                         
  -9   4  15         29.17         33.13        15.20 o                         
  -8   4  15        153.60        208.18        22.52 o                         
  -7   4  15         92.26         83.25        18.97 o                         
  -6   4  15         30.55         37.87        16.93 o                         
  -5   4  15         14.71         -7.10        14.04 o                         
  -4   4  15          0.01         11.11        13.10 o                         
  -3   4  15         85.58        103.73        16.72 o                         
  -2   4  15        104.10        151.12        17.25 o                         
  -1   4  15         17.29          8.93        12.82 o                         
   0   4  15         17.30          9.23        12.77 o                         
   1   4  15          0.05          5.68        13.03 o                         
   2   4  15          8.36         -2.25        15.72 o                         
   3   4  15          6.39         -7.93        16.75 o                         
   4   4  15          2.24        -15.77        15.77 o                         
   5   4  15         19.57          5.70        17.78 o                         
   6   4  15          4.88          0.06        17.65 o                         
   7   4  15          4.17        -13.87        20.28 o                         
   8   4  15          0.19         12.20        24.02 o                         
   9   4  15         25.69        -17.20        22.58 o                         
 -11   5  15          0.22        -19.38        19.38 o                         
 -10   5  15          1.12         -6.93        19.74 o                         
  -9   5  15          3.49          9.27        23.95 o                         
  -8   5  15         75.31         65.95        25.86 o                         
  -7   5  15         75.52         83.66        20.74 o                         
  -6   5  15          2.80         32.39        17.08 o                         
  -5   5  15          3.19         -8.22        15.61 o                         
  -4   5  15         72.64         59.29        16.23 o                         
  -3   5  15          8.88         17.80        14.92 o                         
  -2   5  15          3.14          4.41        17.82 o                         
  -1   5  15         17.05         22.01        15.53 o                         
   0   5  15          1.88          4.08        18.63 o                         
   1   5  15         35.60         30.72        15.94 o                         
   2   5  15          4.02         18.82        17.53 o                         
   3   5  15         24.48         37.14        19.42 o                         
   4   5  15          1.00          2.18        23.87 o                         
 -20   0  16         35.34         33.15        32.49 o                         
 -18   0  16          4.32        -20.71        38.67 o                         
 -16   0  16         56.38         46.75        42.48 o                         
 -14   0  16        485.78        508.25        38.05 o                         
 -12   0  16         91.77         97.03        22.08 o                         
 -10   0  16         37.79         30.46        18.03 o                         
  -8   0  16        166.92        183.34        22.24 o                         
  -6   0  16        647.01        647.04        31.85 o                         
  -4   0  16        205.17        184.46        18.16 o                         
  -2   0  16          0.67         -0.26        16.33 o                         
   0   0  16       1370.92       1417.82        58.73 o                         
   2   0  16         19.45         21.37        16.21 o                         
   4   0  16          0.72        -11.86        17.67 o                         
   6   0  16        393.79        389.26        42.58 o                         
   8   0  16         44.45         29.94        28.65 o                         
  10   0  16          5.55        -18.14        25.03 o                         
  12   0  16          0.53        -17.75        28.49 o                         
 -20   1  16         26.31        -13.90        25.33 o                         
 -19   1  16         27.58         23.64        24.54 o                         
 -18   1  16         71.71         66.11        22.72 o                         
 -17   1  16         28.28         68.98        22.80 o                         
 -16   1  16          0.69         -9.55        22.40 o                         
 -15   1  16          8.10         16.53        18.54 o                         
 -14   1  16        453.40        427.39        27.41 o                         
 -13   1  16         46.63         32.49        14.59 o                         
 -12   1  16       1082.80       1139.02        48.80 o                         
 -11   1  16        104.58         89.63        14.61 o                         
 -10   1  16        996.29       1188.45        60.76 o                         
  -9   1  16          4.00          0.96        11.06 o                         
  -8   1  16        157.00        107.52        14.68 o                         
  -7   1  16         48.62         38.03         7.73 o                         
  -6   1  16        221.67        198.38        15.61 o                         
  -5   1  16         99.60         79.80        13.75 o                         
  -4   1  16         54.05         36.89        10.36 o                         
  -3   1  16         82.94         62.40        10.41 o                         
  -2   1  16        389.77        426.58        23.97 o                         
  -1   1  16         72.49         74.12        11.39 o                         
   0   1  16          3.13         11.50         9.77 o                         
   1   1  16        385.05        383.30        20.20 o                         
   2   1  16          0.38         28.50        14.08 o                         
   3   1  16        680.96        701.71        29.62 o                         
   4   1  16         85.82         96.55        14.87 o                         
   5   1  16         11.69        -13.70        13.70 o                         
   6   1  16         99.19        116.59        28.26 o                         
   7   1  16          6.47         -8.10        13.22 o                         
   8   1  16         47.19         43.91        15.45 o                         
   9   1  16          4.99        -15.60        15.60 o                         
  10   1  16        108.05        114.57        24.73 o                         
  11   1  16         20.88         12.43        18.41 o                         
  12   1  16         18.93         35.72        23.73 o                         
  13   1  16          0.53          7.02        21.21 o                         
 -19   2  16         19.05         -2.27        22.86 o                         
 -18   2  16         16.83         -5.75        22.04 o                         
 -17   2  16          6.37         -7.88        17.42 o                         
 -16   2  16         21.73         14.01        28.28 o                         
 -15   2  16         39.38         27.61        24.24 o                         
 -14   2  16         25.94         22.77        18.78 o                         
 -13   2  16         22.22         27.39        19.08 o                         
 -12   2  16         39.31         34.35        17.83 o                         
 -11   2  16        491.35        524.65        27.10 o                         
 -10   2  16        109.93        110.81        16.24 o                         
  -9   2  16          0.30         -3.79        12.41 o                         
  -8   2  16        578.86        598.76        26.39 o                         
  -7   2  16         28.31         29.54        11.53 o                         
  -6   2  16        214.45        210.67        13.72 o                         
  -5   2  16         13.95          0.21         9.91 o                         
  -4   2  16         22.87         34.20        10.09 o                         
  -3   2  16        196.37        172.99        13.58 o                         
  -2   2  16         63.98         38.21        12.02 o                         
  -1   2  16         28.78         -4.67        11.21 o                         
   0   2  16         29.94         26.40        12.03 o                         
   1   2  16        107.06        132.88        14.19 o                         
   2   2  16          0.36        -11.51        11.51 o                         
   3   2  16          4.95          5.42        19.47 o                         
   4   2  16        211.87        231.40        19.24 o                         
   5   2  16        121.77        145.93        23.13 o                         
   6   2  16         13.63        -15.94        15.94 o                         
   7   2  16         67.82         64.94        29.93 o                         
   8   2  16          1.10         -7.20        17.59 o                         
   9   2  16        105.49         77.52        19.44 o                         
  10   2  16          0.87          9.84        17.45 o                         
  11   2  16         58.33         54.05        30.15 o                         
  12   2  16         36.29         69.76        21.82 o                         
 -17   3  16         11.45         -1.33        20.44 o                         
 -16   3  16         11.43          4.53        22.11 o                         
 -15   3  16         40.76         13.72        20.58 o                         
 -14   3  16          3.77          6.14        19.13 o                         
 -13   3  16          1.20         33.17        20.54 o                         
 -12   3  16        101.12         87.96        21.55 o                         
 -11   3  16         24.15         33.59        20.06 o                         
 -10   3  16          0.30         22.90        17.97 o                         
  -9   3  16          0.99          2.59        19.63 o                         
  -8   3  16         67.17         80.51        19.79 o                         
  -7   3  16         19.75         23.92        22.69 o                         
  -6   3  16         41.91         37.31        19.14 o                         
  -5   3  16         10.86          7.36        16.18 o                         
  -4   3  16         28.25         15.66        12.98 o                         
  -3   3  16         10.23         32.13        13.60 o                         
  -2   3  16         39.14         29.41        12.56 o                         
  -1   3  16         12.15         -0.56        10.60 o                         
   0   3  16          0.02        -10.24        10.24 o                         
   1   3  16          7.41         19.96        12.80 o                         
   2   3  16          8.75        -11.82        12.24 o                         
   3   3  16         30.81         44.65        13.67 o                         
   4   3  16          4.25          0.69        14.02 o                         
   5   3  16        128.55        127.92        28.97 o                         
   6   3  16         17.81         19.30        19.83 o                         
   7   3  16          5.52         18.13        28.08 o                         
   8   3  16         22.01          8.23        17.99 o                         
   9   3  16          6.76          4.82        19.66 o                         
  10   3  16          9.71         -6.19        18.78 o                         
  11   3  16         52.19         62.63        27.82 o                         
 -15   4  16          0.10          4.96        19.46 o                         
 -14   4  16          0.44         -5.75        18.36 o                         
 -13   4  16          1.19         -3.79        18.60 o                         
 -12   4  16          4.28        -16.23        16.23 o                         
 -11   4  16          0.03         10.63        15.94 o                         
 -10   4  16         28.50         44.45        24.25 o                         
  -9   4  16         23.71         23.72        15.64 o                         
  -8   4  16         95.26        110.20        20.67 o                         
  -7   4  16        140.30        120.52        20.95 o                         
  -6   4  16         20.59         13.53        15.84 o                         
  -5   4  16         37.23         39.38        17.16 o                         
  -4   4  16         16.45         26.12        16.24 o                         
  -3   4  16         76.32         96.45        24.58 o                         
  -2   4  16         37.50         38.74        16.53 o                         
  -1   4  16          4.96         24.21        15.30 o                         
   0   4  16         33.95         15.76        15.72 o                         
   1   4  16          3.99        -14.05        14.05 o                         
   2   4  16         12.08          9.53        17.53 o                         
   3   4  16          5.63         15.22        17.62 o                         
   4   4  16         12.32         -1.53        21.90 o                         
   5   4  16          9.68          4.64        18.20 o                         
   6   4  16          8.91          6.01        22.47 o                         
   7   4  16         13.99         10.06        24.48 o                         
   8   4  16          0.27        -16.55        36.15 o                         
 -10   5  16         20.88         31.49        27.49 o                         
  -9   5  16          1.04        -20.65        22.65 o                         
  -8   5  16          1.23        -15.19        17.80 o                         
  -7   5  16          8.72          2.14        18.25 o                         
  -6   5  16          0.31         15.65        17.32 o                         
  -5   5  16         88.88        133.55        21.10 o                         
  -4   5  16         76.91        118.11        30.82 o                         
  -3   5  16         37.74         45.52        22.13 o                         
  -2   5  16          0.08          0.66        14.80 o                         
  -1   5  16         11.43         33.32        24.98 o                         
   0   5  16         20.09         -6.91        15.38 o                         
   1   5  16         14.76         30.90        21.53 o                         
   2   5  16          8.20        -15.27        19.97 o                         
   3   5  16         16.83          4.57        17.17 o                         
 -19   0  17         49.37        -15.95        48.72 o                         
 -17   0  17         10.62         13.81        30.14 o                         
 -15   0  17          0.18        -16.80        31.04 o                         
 -13   0  17         10.54         25.39        20.42 o                         
 -11   0  17        138.47        131.92        24.35 o                         
  -9   0  17        680.53        573.37        35.84 o                         
  -7   0  17          1.39         -6.20        23.78 o                         
  -5   0  17         68.76         96.97        17.76 o                         
  -3   0  17        443.09        499.44        31.45 o                         
  -1   0  17        310.01        276.06        22.44 o                         
   1   0  17       2886.18       2599.71       114.33 o                         
   3   0  17       1862.86       1752.27        70.92 o                         
   5   0  17          6.31         11.94        26.65 o                         
   7   0  17          0.76          5.28        21.94 o                         
   9   0  17         48.48          8.54        24.59 o                         
  11   0  17         47.19          5.44        27.58 o                         
  13   0  17          3.03        -24.29        29.34 o                         
 -20   1  17          0.95         -8.75        24.54 o                         
 -19   1  17          8.67         -8.95        22.49 o                         
 -18   1  17          1.67        -25.47        26.12 o                         
 -17   1  17         18.90         29.53        23.54 o                         
 -16   1  17         50.59         24.69        22.19 o                         
 -15   1  17         10.30        -16.75        16.75 o                         
 -14   1  17         29.26         32.43        18.39 o                         
 -13   1  17         74.19         69.39        18.54 o                         
 -12   1  17        181.28        200.00        20.37 o                         
 -11   1  17        470.20        484.89        33.63 o                         
 -10   1  17         53.75         48.21        13.34 o                         
  -9   1  17         48.94         34.80        11.07 o                         
  -8   1  17       1033.05       1007.48        35.13 o                         
  -7   1  17        701.07        735.84        26.25 o                         
  -6   1  17        256.42        264.70        15.53 o                         
  -5   1  17        115.66        125.17        12.23 o                         
  -4   1  17          8.83          5.02        11.11 o                         
  -3   1  17        115.81         81.16        16.16 o                         
  -2   1  17          0.08        -10.46        10.46 o                         
  -1   1  17        429.00        455.55        21.47 o                         
   0   1  17        104.53        101.97        13.00 o                         
   1   1  17        269.06        308.26        20.71 o                         
   2   1  17        100.66        103.45        16.75 o                         
   3   1  17        224.31        200.70        21.50 o                         
   4   1  17        259.58        331.63        26.96 o                         
   5   1  17         77.55         66.76        18.01 o                         
   6   1  17        120.92        119.06        20.58 o                         
   7   1  17          1.67        -12.38        19.16 o                         
   8   1  17         58.00         58.68        18.46 o                         
   9   1  17          0.41        -13.64        19.59 o                         
  10   1  17          0.67         18.55        18.63 o                         
  11   1  17         55.90          8.75        20.93 o                         
  12   1  17          5.93        -22.79        27.42 o                         
 -19   2  17          0.13        -19.54        19.54 o                         
 -18   2  17          2.35        -19.57        19.57 o                         
 -17   2  17          0.12          3.28        24.96 o                         
 -16   2  17         25.47          8.49        22.00 o                         
 -15   2  17          2.07         -4.76        19.58 o                         
 -14   2  17         44.87         20.60        18.99 o                         
 -13   2  17          0.94         -6.77        18.33 o                         
 -12   2  17         20.60         30.10        17.50 o                         
 -11   2  17         19.24         21.28        23.50 o                         
 -10   2  17        260.82        263.49        20.62 o                         
  -9   2  17         27.93         12.49        14.09 o                         
  -8   2  17         12.93         -1.48        13.42 o                         
  -7   2  17         22.73         43.73        12.96 o                         
  -6   2  17          6.72         -4.64        11.59 o                         
  -5   2  17        413.63        423.76        20.37 o                         
  -4   2  17          8.96         -8.95        10.95 o                         
  -3   2  17        188.32        194.77        16.14 o                         
  -2   2  17        549.15        486.02        22.61 o                         
  -1   2  17          1.24         -0.64        11.41 o                         
   0   2  17          3.46        -13.34        13.34 o                         
   1   2  17         69.72         86.74        13.94 o                         
   2   2  17         27.63         17.21        12.82 o                         
   3   2  17        275.82        334.43        38.41 o                         
   4   2  17         27.18         10.03        15.12 o                         
   5   2  17        285.63        258.01        24.78 o                         
   6   2  17         24.42        -18.42        18.42 o                         
   7   2  17         11.82          3.62        20.07 o                         
   8   2  17          6.19        -10.67        20.25 o                         
   9   2  17         10.63         42.44        25.33 o                         
  10   2  17         45.07         60.01        21.12 o                         
  11   2  17          0.90         21.49        19.81 o                         
 -17   3  17          0.02         18.25        21.53 o                         
 -16   3  17         53.76         40.49        21.10 o                         
 -15   3  17          0.78        -17.79        17.79 o                         
 -14   3  17          3.96        -18.07        18.07 o                         
 -13   3  17          5.47         27.00        20.67 o                         
 -12   3  17         84.72         50.38        25.12 o                         
 -11   3  17          4.52         36.64        20.42 o                         
 -10   3  17         22.22         18.23        21.97 o                         
  -9   3  17         30.87         29.69        17.83 o                         
  -8   3  17        114.48        134.17        20.83 o                         
  -7   3  17          7.53         19.71        17.10 o                         
  -6   3  17        138.51        105.23        17.53 o                         
  -5   3  17          4.61         10.71        14.59 o                         
  -4   3  17         71.08         59.88        16.92 o                         
  -3   3  17         14.76          5.07        13.66 o                         
  -2   3  17        105.25         89.59        17.95 o                         
  -1   3  17        212.87        245.67        24.25 o                         
   0   3  17         35.45         41.58        12.83 o                         
   1   3  17          1.31        -12.04        12.04 o                         
   2   3  17          6.46        -12.41        12.41 o                         
   3   3  17         27.06          0.84        13.74 o                         
   4   3  17          2.31         -5.51        16.83 o                         
   5   3  17         33.72         57.90        18.78 o                         
   6   3  17          0.82        -13.97        18.46 o                         
   7   3  17          8.31         -5.97        19.93 o                         
   8   3  17          7.72          5.71        20.45 o                         
   9   3  17         94.46         71.06        25.58 o                         
  10   3  17         30.50        -25.16        82.39 o                         
 -14   4  17          3.59         -7.17        18.97 o                         
 -13   4  17          4.77        -24.79        25.16 o                         
 -12   4  17         10.63        -27.56        27.56 o                         
 -11   4  17          7.80        -12.27        16.51 o                         
 -10   4  17          0.23        -10.89        27.14 o                         
  -9   4  17          8.87        -11.30        17.93 o                         
  -8   4  17         96.84         70.36        20.42 o                         
  -7   4  17         13.86         50.95        22.11 o                         
  -6   4  17          7.78          1.31        19.49 o                         
  -5   4  17        112.23        111.51        18.68 o                         
  -4   4  17          1.20         10.90        15.49 o                         
  -3   4  17          5.95         -6.67        15.92 o                         
  -2   4  17         26.22         22.87        16.99 o                         
  -1   4  17         23.43         27.30        16.92 o                         
   0   4  17          0.08        -12.14        16.19 o                         
   1   4  17         30.03         23.11        23.75 o                         
   2   4  17          1.71        -12.27        16.68 o                         
   3   4  17         20.38          9.97        18.98 o                         
   4   4  17          5.07        -17.59        17.59 o                         
   5   4  17         25.93         25.92        23.38 o                         
   6   4  17          0.00        -15.15        22.37 o                         
   7   4  17          1.72         -3.72        23.44 o                         
  -9   5  17         17.46         -0.89        31.74 o                         
  -8   5  17         22.97         33.03        28.94 o                         
  -7   5  17          9.89         12.96        25.95 o                         
  -6   5  17          3.42        -17.74        17.74 o                         
  -5   5  17          0.41         -9.56        21.33 o                         
  -4   5  17         97.17         85.96        18.04 o                         
  -3   5  17          4.29         18.17        16.27 o                         
  -2   5  17          0.13         17.22        15.90 o                         
  -1   5  17          2.24         -4.32        20.30 o                         
   0   5  17          6.42         15.09        16.68 o                         
   1   5  17          0.58         -2.59        19.65 o                         
   2   5  17         14.42          1.30        21.19 o                         
 -20   0  18          0.00         -7.07        54.69 o                         
 -18   0  18        118.47         54.36        54.46 o                         
 -16   0  18        346.82        367.29        45.71 o                         
 -14   0  18        270.18        303.18        42.14 o                         
 -12   0  18         55.36         99.24        23.79 o                         
 -10   0  18        243.37        265.84        28.05 o                         
  -8   0  18          0.49         -1.74        16.32 o                         
  -6   0  18         78.66        118.85        18.23 o                         
  -4   0  18       1141.72       1177.20        67.06 o                         
  -2   0  18         57.10         59.62        18.01 o                         
   0   0  18        360.24        307.21        27.34 o                         
   2   0  18       1087.36        949.92        84.96 o                         
   4   0  18        495.23        514.09        49.63 o                         
   6   0  18         55.55        -29.45        29.45 o                         
   8   0  18          1.83         39.09        34.00 o                         
  10   0  18          1.33         -0.91        26.78 o                         
  12   0  18         77.25         81.51        46.13 o                         
 -19   1  18         11.87         12.03        29.13 o                         
 -18   1  18         13.73         18.13        27.63 o                         
 -17   1  18          0.43         -8.61        31.62 o                         
 -16   1  18         26.68         23.24        26.95 o                         
 -15   1  18          3.01          6.55        20.17 o                         
 -14   1  18         67.08         61.98        18.89 o                         
 -13   1  18         17.55         25.88        19.24 o                         
 -12   1  18         39.09         35.76        17.03 o                         
 -11   1  18          0.78          9.05        15.39 o                         
 -10   1  18          5.16          9.32        15.28 o                         
  -9   1  18        303.96        300.69        21.98 o                         
  -8   1  18         77.64         74.13        16.39 o                         
  -7   1  18        143.16        149.59        16.40 o                         
  -6   1  18         21.69         28.03        11.65 o                         
  -5   1  18         90.11         56.13        12.16 o                         
  -4   1  18        108.14        142.29        20.64 o                         
  -3   1  18         10.97        -10.54        10.54 o                         
  -2   1  18          2.69          1.33        11.26 o                         
  -1   1  18        345.52        369.94        20.01 o                         
   0   1  18         15.92        -16.58        16.58 o                         
   1   1  18        134.00        149.48        19.05 o                         
   2   1  18         19.63         -5.70        14.84 o                         
   3   1  18          0.05        -15.15        15.15 o                         
   4   1  18        282.90        273.39        23.09 o                         
   5   1  18          4.43        -15.48        15.48 o                         
   6   1  18          0.20          1.55        21.25 o                         
   7   1  18          1.50          0.77        21.43 o                         
   8   1  18         29.57         13.40        24.39 o                         
   9   1  18         35.30         21.75        18.07 o                         
  10   1  18          0.45         -8.20        19.76 o                         
  11   1  18          1.62          5.34        20.33 o                         
  12   1  18         19.13        -10.18        26.30 o                         
 -18   2  18         21.39         20.28        21.62 o                         
 -17   2  18          1.17         -3.51        22.41 o                         
 -16   2  18        103.90        201.94        33.98 o                         
 -15   2  18         18.45          2.86        22.83 o                         
 -14   2  18        120.19        118.52        23.90 o                         
 -13   2  18          7.45         19.85        19.39 o                         
 -12   2  18         45.87         20.46        20.12 o                         
 -11   2  18         36.18         -2.43        17.32 o                         
 -10   2  18        170.66        230.72        21.44 o                         
  -9   2  18          0.41        -13.50        13.50 o                         
  -8   2  18        671.73        651.51        28.21 o                         
  -7   2  18         18.66          7.16        12.53 o                         
  -6   2  18          0.00        -11.90        11.90 o                         
  -5   2  18          0.15         23.64        14.74 o                         
  -4   2  18         27.21         25.82        12.42 o                         
  -3   2  18        251.43        246.70        19.36 o                         
  -2   2  18          0.32         11.49        14.68 o                         
  -1   2  18         25.12          6.36        13.37 o                         
   0   2  18          1.20        -13.17        13.17 o                         
   1   2  18         16.17         -0.29        17.47 o                         
   2   2  18        233.70        213.40        17.97 o                         
   3   2  18         23.59         21.59        13.66 o                         
   4   2  18         29.82         31.52        14.03 o                         
   5   2  18         10.15         33.90        19.63 o                         
   6   2  18          8.84         11.60        20.74 o                         
   7   2  18          3.39        -16.08        19.66 o                         
   8   2  18          7.71         -6.38        30.95 o                         
   9   2  18         11.51        -27.51        27.51 o                         
  10   2  18          0.32        -21.76        21.76 o                         
  11   2  18         32.25          8.98        20.81 o                         
 -17   3  18          6.72          0.12        22.08 o                         
 -16   3  18          0.84         29.73        20.77 o                         
 -15   3  18          2.49        -19.71        19.71 o                         
 -14   3  18          3.24         10.39        26.27 o                         
 -13   3  18         12.51         28.31        21.29 o                         
 -12   3  18         69.49         77.43        26.66 o                         
 -11   3  18         71.41         25.43        18.94 o                         
 -10   3  18          1.42         14.51        17.49 o                         
  -9   3  18          0.16         40.11        18.43 o                         
  -8   3  18          8.62         -3.46        17.29 o                         
  -7   3  18         91.81        105.33        17.70 o                         
  -6   3  18         33.16         57.75        17.39 o                         
  -5   3  18        286.06        252.12        22.17 o                         
  -4   3  18         22.95         26.23        16.65 o                         
  -3   3  18         18.10        -12.82        13.33 o                         
  -2   3  18         32.43         23.36        15.36 o                         
  -1   3  18        211.72        207.55        18.39 o                         
   0   3  18         18.05         23.70        14.65 o                         
   1   3  18          5.97         20.49        13.90 o                         
   2   3  18         77.62         61.57        15.71 o                         
   3   3  18          4.20        -13.28        13.28 o                         
   4   3  18          0.06        -13.15        13.15 o                         
   5   3  18          4.20         -0.23        19.71 o                         
   6   3  18          1.08         13.78        20.11 o                         
   7   3  18          1.69         45.88        22.93 o                         
   8   3  18         28.83         34.72        28.31 o                         
   9   3  18         10.10        -30.24        30.24 o                         
 -14   4  18          0.72        -23.90        23.90 o                         
 -13   4  18          0.90          3.12        29.12 o                         
 -12   4  18         10.14          3.02        25.16 o                         
 -11   4  18          1.76         21.90        38.33 o                         
 -10   4  18          1.61         -3.03        20.28 o                         
  -9   4  18         14.89         37.66        20.07 o                         
  -8   4  18          4.53          0.56        18.43 o                         
  -7   4  18          0.29         10.35        19.07 o                         
  -6   4  18          6.53        -15.64        15.64 o                         
  -5   4  18         14.06         38.65        17.16 o                         
  -4   4  18          0.97         16.63        16.32 o                         
  -3   4  18         96.24        109.23        19.56 o                         
  -2   4  18         59.88         53.59        18.01 o                         
  -1   4  18         37.57         17.90        17.32 o                         
   0   4  18          4.24        -20.50        21.33 o                         
   1   4  18         29.11         20.44        17.38 o                         
   2   4  18          0.70        -15.79        15.79 o                         
   3   4  18          1.31         -4.21        18.96 o                         
   4   4  18          9.92         11.96        19.53 o                         
   5   4  18         10.62         15.18        27.41 o                         
   6   4  18          4.54         -0.42        24.64 o                         
  -7   5  18         18.46         29.43        19.51 o                         
  -6   5  18         17.16          5.76        19.85 o                         
  -5   5  18         51.74         63.99        24.70 o                         
  -4   5  18          1.06        -26.46        31.61 o                         
  -3   5  18          3.30         15.14        17.17 o                         
  -2   5  18          3.14          6.31        16.67 o                         
  -1   5  18         14.13         16.99        17.98 o                         
 -19   0  19          0.54        -45.78        45.78 o                         
 -17   0  19          8.62         52.26        47.32 o                         
 -15   0  19        121.23        116.68        41.24 o                         
 -13   0  19          0.01         12.77        45.78 o                         
 -11   0  19         50.04         60.20        21.98 o                         
  -9   0  19        849.29        847.23        43.93 o                         
  -7   0  19        104.27         96.54        19.11 o                         
  -5   0  19         12.52         31.90        17.33 o                         
  -3   0  19         11.60          6.64        17.04 o                         
  -1   0  19          6.16          5.04        16.40 o                         
   1   0  19          0.04        -16.91        27.28 o                         
   3   0  19          5.38        -16.85        34.50 o                         
   5   0  19        238.49        192.07        40.55 o                         
   7   0  19        100.03        114.60        39.96 o                         
   9   0  19         55.69         26.69        39.56 o                         
  11   0  19          7.23        -27.58        27.58 o                         
 -19   1  19          1.49         -9.87        28.69 o                         
 -18   1  19          4.26        -31.52        33.91 o                         
 -17   1  19          3.32        -28.14        28.14 o                         
 -16   1  19          2.32        -12.99        27.16 o                         
 -15   1  19         52.69         54.77        22.56 o                         
 -14   1  19          5.24        -18.99        18.99 o                         
 -13   1  19         28.16         43.25        22.33 o                         
 -12   1  19         11.22        -14.88        14.88 o                         
 -11   1  19        213.17        231.78        22.50 o                         
 -10   1  19          9.76          0.18        15.78 o                         
  -9   1  19        113.69        128.31        17.94 o                         
  -8   1  19          8.34          0.43        15.38 o                         
  -7   1  19         75.76         57.95        17.45 o                         
  -6   1  19        146.52        160.86        17.79 o                         
  -5   1  19         70.58         62.99        15.10 o                         
  -4   1  19          4.06        -12.97        12.97 o                         
  -3   1  19        352.13        426.59        23.95 o                         
  -2   1  19         71.42         74.63        16.30 o                         
  -1   1  19        500.93        545.75        27.10 o                         
   0   1  19        115.77        142.83        21.90 o                         
   1   1  19        109.35        113.40        18.34 o                         
   2   1  19          0.00        -15.09        15.09 o                         
   3   1  19        136.40        154.59        22.08 o                         
   4   1  19         14.04         -4.78        16.57 o                         
   5   1  19        100.14        121.33        24.69 o                         
   6   1  19         50.46         50.03        24.64 o                         
   7   1  19         33.63         36.18        24.96 o                         
   8   1  19         13.93         -8.11        21.76 o                         
   9   1  19          9.63         39.65        26.15 o                         
  10   1  19          2.95          0.15        26.88 o                         
  11   1  19          6.41         22.81        22.07 o                         
 -18   2  19         12.02         19.24        29.93 o                         
 -17   2  19          0.33         -1.36        27.73 o                         
 -16   2  19          0.85         17.31        23.69 o                         
 -15   2  19         52.08         52.31        27.55 o                         
 -14   2  19          3.78         18.72        22.36 o                         
 -13   2  19          6.37        -15.54        21.90 o                         
 -12   2  19          6.56         19.58        20.80 o                         
 -11   2  19         93.95         81.97        22.34 o                         
 -10   2  19          4.43         31.05        21.15 o                         
  -9   2  19         16.11        -10.88        16.35 o                         
  -8   2  19         45.68         36.68        15.33 o                         
  -7   2  19          4.57          1.53        12.94 o                         
  -6   2  19          1.78         -6.55        14.67 o                         
  -5   2  19        221.72        248.52        21.67 o                         
  -4   2  19         31.25         44.77        12.82 o                         
  -3   2  19        155.49        171.73        17.97 o                         
  -2   2  19          9.81        -10.37        13.57 o                         
  -1   2  19         10.30         11.49        14.48 o                         
   0   2  19         40.09         -0.85        13.73 o                         
   1   2  19         10.88         12.03        15.81 o                         
   2   2  19          0.02          2.40        13.17 o                         
   3   2  19          2.65         -3.18        14.20 o                         
   4   2  19          0.61          0.01        25.93 o                         
   5   2  19          0.89         -2.02        20.11 o                         
   6   2  19          4.54        -20.87        20.87 o                         
   7   2  19          0.68        -22.69        22.69 o                         
   8   2  19         37.78         52.48        29.41 o                         
   9   2  19          3.04         47.06        35.74 o                         
  10   2  19          0.31        -13.75        29.07 o                         
 -16   3  19         56.63        111.79        25.69 o                         
 -15   3  19          0.01         -4.52        27.38 o                         
 -14   3  19          1.08        -20.27        20.27 o                         
 -13   3  19          3.52        -18.21        22.00 o                         
 -12   3  19          1.34        -16.33        19.58 o                         
 -11   3  19         49.09         42.73        20.95 o                         
 -10   3  19          1.57          9.04        24.40 o                         
  -9   3  19         17.94         24.22        23.87 o                         
  -8   3  19         29.09         31.14        19.97 o                         
  -7   3  19         27.99         57.59        18.06 o                         
  -6   3  19         49.40         45.56        17.65 o                         
  -5   3  19         45.28         81.99        26.52 o                         
  -4   3  19         25.62         23.42        17.06 o                         
  -3   3  19         67.38         44.30        16.46 o                         
  -2   3  19         73.80         30.06        15.92 o                         
  -1   3  19        124.86        159.48        17.91 o                         
   0   3  19         17.69         22.67        13.76 o                         
   1   3  19         38.18          5.20        13.64 o                         
   2   3  19         34.88         33.19        15.39 o                         
   3   3  19         40.41         45.95        15.83 o                         
   4   3  19         17.01         36.28        17.81 o                         
   5   3  19         57.58         65.53        22.31 o                         
   6   3  19          3.77        -15.06        19.99 o                         
   7   3  19         26.32         21.67        26.78 o                         
   8   3  19          0.07         12.71        34.13 o                         
 -13   4  19          0.24        -13.55        33.06 o                         
 -12   4  19         21.39        -12.14        23.28 o                         
 -11   4  19          0.00        -10.60        23.32 o                         
 -10   4  19          5.56         -0.46        20.94 o                         
  -9   4  19         18.83         50.64        20.82 o                         
  -8   4  19          0.65          3.49        19.45 o                         
  -7   4  19         22.13         39.60        19.87 o                         
  -6   4  19          1.94         -1.22        17.27 o                         
  -5   4  19          0.01          8.73        17.41 o                         
  -4   4  19          1.14          9.61        17.18 o                         
  -3   4  19          1.75          8.64        16.96 o                         
  -2   4  19          8.52         38.14        18.09 o                         
  -1   4  19          0.65         25.87        18.03 o                         
   0   4  19          8.48        -16.97        16.97 o                         
   1   4  19         26.21          4.31        17.19 o                         
   2   4  19          2.58         15.61        18.29 o                         
   3   4  19          8.04         18.81        19.41 o                         
   4   4  19         11.69          9.56        24.71 o                         
   5   4  19          3.10        -39.69        39.69 o                         
 -18   0  20          0.04         62.94        64.25 o                         
 -16   0  20          6.86         50.37        34.65 o                         
 -14   0  20         18.20        -14.30        31.64 o                         
 -12   0  20         15.26         37.12        33.88 o                         
 -10   0  20        398.05        456.74        36.52 o                         
  -8   0  20          4.00         -2.50        23.87 o                         
  -6   0  20       1810.50       1603.90        54.82 o                         
  -4   0  20         25.44         -2.15        20.35 o                         
  -2   0  20         17.66         25.40        18.13 o                         
   0   0  20        294.27        277.20        35.09 o                         
   2   0  20         18.92        -23.21        23.21 o                         
   4   0  20        281.89        349.11        47.26 o                         
   6   0  20          0.03        -15.24        32.10 o                         
   8   0  20          0.29         -7.14        75.25 o                         
  10   0  20         63.79         66.85        43.50 o                         
 -18   1  20         27.35        -23.37        39.76 o                         
 -17   1  20          0.75        -15.69        26.55 o                         
 -16   1  20          0.78        -25.47        28.37 o                         
 -15   1  20          0.13        -12.13        26.15 o                         
 -14   1  20          4.84         -9.54        20.20 o                         
 -13   1  20          0.54        -16.85        16.85 o                         
 -12   1  20         12.56         26.48        17.47 o                         
 -11   1  20          2.42         10.69        16.97 o                         
 -10   1  20          3.32          6.88        16.58 o                         
  -9   1  20         73.08         68.65        17.67 o                         
  -8   1  20          0.37          5.71        15.15 o                         
  -7   1  20         19.36          4.21        13.73 o                         
  -6   1  20         84.69        129.69        16.00 o                         
  -5   1  20          1.57          5.59        16.14 o                         
  -4   1  20         12.83          3.12        14.55 o                         
  -3   1  20        185.64        220.65        19.24 o                         
  -2   1  20        808.64        796.11        32.64 o                         
  -1   1  20         20.87         23.40        15.33 o                         
   0   1  20        122.18        144.16        18.74 o                         
   1   1  20          3.69        -14.46        14.46 o                         
   2   1  20        134.70        125.75        29.11 o                         
   3   1  20         32.35         71.46        23.61 o                         
   4   1  20        150.53        153.96        27.41 o                         
   5   1  20         16.63         18.03        29.02 o                         
   6   1  20         36.42         56.53        25.64 o                         
   7   1  20         48.35         40.85        25.53 o                         
   8   1  20         24.70         57.74        26.81 o                         
   9   1  20          0.38         -7.77        28.73 o                         
  10   1  20         21.95         19.91        32.56 o                         
 -17   2  20          0.31        -14.92        38.93 o                         
 -16   2  20         15.45         18.14        25.30 o                         
 -15   2  20          2.62         15.32        24.52 o                         
 -14   2  20         19.43          5.47        22.26 o                         
 -13   2  20          0.75          4.89        20.86 o                         
 -12   2  20        110.56        132.65        25.70 o                         
 -11   2  20          5.77        -11.49        19.33 o                         
 -10   2  20          0.51         -1.89        21.61 o                         
  -9   2  20        115.46         92.39        21.94 o                         
  -8   2  20         15.57         13.65        19.26 o                         
  -7   2  20         44.11         55.65        15.37 o                         
  -6   2  20         29.73         35.75        13.84 o                         
  -5   2  20          0.04         27.66        14.46 o                         
  -4   2  20         81.39         97.86        20.04 o                         
  -3   2  20         44.33         54.74        15.45 o                         
  -2   2  20         12.71         15.74        16.77 o                         
  -1   2  20         76.50         46.92        15.78 o                         
   0   2  20         22.31          3.77        18.06 o                         
   1   2  20         47.88         69.96        16.03 o                         
   2   2  20        102.58        146.02        19.05 o                         
   3   2  20         28.12         25.77        19.50 o                         
   4   2  20         48.62         41.90        23.10 o                         
   5   2  20          7.84         -4.28        23.65 o                         
   6   2  20         51.18         51.33        26.14 o                         
   7   2  20         12.84        -24.15        25.07 o                         
   8   2  20         17.94         45.29        29.27 o                         
   9   2  20          0.39        -26.77        26.77 o                         
 -15   3  20         11.20         16.63        24.52 o                         
 -14   3  20         13.96         34.02        24.77 o                         
 -13   3  20         19.34         15.82        22.74 o                         
 -12   3  20          1.43         14.31        21.94 o                         
 -11   3  20          2.06         36.41        24.79 o                         
 -10   3  20          0.17          0.72        18.40 o                         
  -9   3  20         22.09         48.06        21.25 o                         
  -8   3  20        151.98        143.99        30.34 o                         
  -7   3  20         18.26         19.58        17.22 o                         
  -6   3  20          0.58         -6.13        15.46 o                         
  -5   3  20         71.13         70.79        18.96 o                         
  -4   3  20          0.82          3.88        17.52 o                         
  -3   3  20         54.48          7.49        16.76 o                         
  -2   3  20         67.58         68.86        17.81 o                         
  -1   3  20          4.66          7.93        16.35 o                         
   0   3  20        245.65        263.34        31.31 o                         
   1   3  20         10.45         18.99        15.05 o                         
   2   3  20         14.66         29.02        16.02 o                         
   3   3  20          5.74         20.54        17.70 o                         
   4   3  20         15.66          2.58        18.27 o                         
   5   3  20          0.17         32.92        24.65 o                         
   6   3  20         46.38         12.33        27.18 o                         
   7   3  20          1.23         38.97        35.33 o                         
 -12   4  20          1.68         -4.12        25.71 o                         
 -11   4  20         10.20         18.43        26.70 o                         
 -10   4  20          8.50         18.00        22.28 o                         
  -9   4  20         42.24         18.49        26.23 o                         
  -8   4  20          9.88         12.86        21.54 o                         
  -7   4  20         25.96         21.04        20.27 o                         
  -6   4  20         15.95         25.34        19.83 o                         
  -5   4  20         36.31         70.16        19.50 o                         
  -4   4  20         75.39         62.37        19.19 o                         
  -3   4  20        149.82        171.78        23.08 o                         
  -2   4  20          0.00        -12.40        17.53 o                         
  -1   4  20         27.24         -1.11        18.10 o                         
   0   4  20          0.65          5.12        18.29 o                         
   1   4  20          2.14         16.45        18.69 o                         
   2   4  20          5.51         -1.27        18.16 o                         
   3   4  20         46.38         45.50        24.19 o                         
 -17   0  21          0.40        -22.11        91.32 o                         
 -15   0  21         30.17         46.40        51.18 o                         
 -13   0  21          5.64         24.86        34.74 o                         
 -11   0  21         40.98          1.93        37.75 o                         
  -9   0  21        274.10        369.74        41.24 o                         
  -7   0  21        377.17        450.40        38.64 o                         
  -5   0  21        294.49        364.47        38.99 o                         
  -3   0  21         49.11         32.70        42.91 o                         
  -1   0  21        156.79        164.81        32.02 o                         
   1   0  21         31.10         23.49        27.64 o                         
   3   0  21         35.88         84.15        46.40 o                         
   5   0  21        105.39        125.63        44.91 o                         
   7   0  21         11.38          0.16        34.15 o                         
   9   0  21         15.06         76.43        43.96 o                         
 -18   1  21         20.29        -30.13        35.90 o                         
 -17   1  21          0.50         32.14        45.98 o                         
 -16   1  21          6.08        -26.63        26.63 o                         
 -15   1  21         13.85        -24.69        25.65 o                         
 -14   1  21          6.78         -1.80        25.82 o                         
 -13   1  21         12.82         15.94        25.19 o                         
 -12   1  21          1.78         -8.12        17.53 o                         
 -11   1  21          0.34        -15.53        15.53 o                         
 -10   1  21         30.68         26.54        17.11 o                         
  -9   1  21         46.34         44.47        17.78 o                         
  -8   1  21          5.16         -2.32        20.78 o                         
  -7   1  21        474.57        473.33        26.15 o                         
  -6   1  21        232.93        219.35        18.33 o                         
  -5   1  21         41.83         33.69        14.72 o                         
  -4   1  21         85.56         75.91        17.27 o                         
  -3   1  21         83.71         75.31        17.02 o                         
  -2   1  21         14.72         25.06        16.13 o                         
  -1   1  21          5.32        -15.16        15.16 o                         
   0   1  21          0.51          6.41        14.16 o                         
   1   1  21         33.03         20.94        17.50 o                         
   2   1  21          0.24        -20.63        20.63 o                         
   3   1  21         25.32         36.12        46.28 o                         
   4   1  21          3.98         35.44        24.34 o                         
   5   1  21          0.14         -5.80        23.59 o                         
   6   1  21         12.27         20.50        36.49 o                         
   7   1  21          1.65         28.17        25.47 o                         
   8   1  21         29.22         34.64        30.78 o                         
   9   1  21          0.29         20.05        31.89 o                         
 -17   2  21         42.89         69.06        68.58 o                         
 -16   2  21         17.39        -14.65        31.77 o                         
 -15   2  21         52.92         16.41        25.98 o                         
 -14   2  21         21.50         14.40        23.94 o                         
 -13   2  21          1.82         15.02        21.64 o                         
 -12   2  21          6.74         37.22        23.12 o                         
 -11   2  21         11.73         19.17        20.11 o                         
 -10   2  21         32.30         40.68        22.52 o                         
  -9   2  21        116.08        172.48        27.43 o                         
  -8   2  21         43.47         82.72        23.16 o                         
  -7   2  21         42.36         33.17        22.41 o                         
  -6   2  21         17.01         30.87        18.00 o                         
  -5   2  21         40.74         50.59        17.46 o                         
  -4   2  21        174.23        206.26        20.22 o                         
  -3   2  21         89.76         76.37        17.85 o                         
  -2   2  21         41.89         75.66        17.64 o                         
  -1   2  21          0.14        -10.58        15.57 o                         
   0   2  21        158.51        157.77        20.37 o                         
   1   2  21          0.77        -10.86        14.79 o                         
   2   2  21         32.41         33.72        17.44 o                         
   3   2  21          9.58         23.48        18.80 o                         
   4   2  21          0.64          8.92        32.81 o                         
   5   2  21         17.82         43.19        27.13 o                         
   6   2  21          0.01          7.38        26.51 o                         
   7   2  21          8.81         35.46        28.37 o                         
   8   2  21          0.14         22.90        32.04 o                         
 -15   3  21          7.64         30.65        25.54 o                         
 -14   3  21          0.03         11.93        24.14 o                         
 -13   3  21         15.40         64.84        24.98 o                         
 -12   3  21          0.87         -0.89        21.96 o                         
 -11   3  21         21.44         72.26        23.49 o                         
 -10   3  21          2.08         27.05        21.69 o                         
  -9   3  21          4.29         13.55        20.79 o                         
  -8   3  21          5.74         15.63        20.20 o                         
  -7   3  21          2.85        -16.08        16.08 o                         
  -6   3  21          0.75          4.46        20.13 o                         
  -5   3  21         63.30         84.71        19.80 o                         
  -4   3  21         25.30          7.56        25.24 o                         
  -3   3  21         57.63         42.24        17.74 o                         
  -2   3  21         10.46         28.17        16.24 o                         
  -1   3  21         18.57         11.01        15.09 o                         
   0   3  21         14.38         28.53        18.49 o                         
   1   3  21          1.09          8.58        15.14 o                         
   2   3  21          0.93          7.14        15.76 o                         
   3   3  21         30.69        -18.64        18.64 o                         
   4   3  21          0.59         21.21        24.06 o                         
   5   3  21          0.41         83.96        39.30 o                         
 -10   4  21          1.66         31.43        21.82 o                         
  -9   4  21          0.07        -21.61        21.61 o                         
  -8   4  21         24.02         26.09        27.24 o                         
  -7   4  21          5.67        -22.06        22.06 o                         
  -6   4  21          0.36          7.62        18.73 o                         
  -5   4  21          3.29          8.88        23.19 o                         
  -4   4  21          7.86        -16.79        16.79 o                         
  -3   4  21          0.73          7.98        18.82 o                         
  -2   4  21         61.57         48.02        20.25 o                         
  -1   4  21         37.88         25.71        32.67 o                         
   0   4  21         13.01         52.24        20.90 o                         
   1   4  21         21.91         33.13        20.50 o                         
 -18   0  22         10.75        -41.58        49.63 o                         
 -16   0  22          6.07         76.93        47.77 o                         
 -14   0  22          5.97          4.85        33.88 o                         
 -12   0  22         20.54         12.62        31.54 o                         
 -10   0  22         60.91         41.98        30.72 o                         
  -8   0  22         38.05         29.79        42.36 o                         
  -6   0  22        176.18        198.79        27.90 o                         
  -4   0  22         64.23         68.94        28.39 o                         
  -2   0  22        457.29        373.44        40.32 o                         
   0   0  22         47.70        103.38        31.86 o                         
   2   0  22         55.56         75.75        36.99 o                         
   4   0  22        112.46         72.12        37.21 o                         
   6   0  22          2.95        -30.13        32.46 o                         
   8   0  22         12.59        -22.76        39.80 o                         
 -17   1  22          7.81        -25.05        27.19 o                         
 -16   1  22         18.98        -16.74        43.02 o                         
 -15   1  22          0.05          0.42        27.30 o                         
 -14   1  22         28.93        -20.20        25.78 o                         
 -13   1  22          4.54         14.84        26.02 o                         
 -12   1  22          2.02         -0.25        27.93 o                         
 -11   1  22          6.78         57.34        22.77 o                         
 -10   1  22        119.63        173.93        21.92 o                         
  -9   1  22          3.00         -4.28        16.47 o                         
  -8   1  22         12.08         28.99        17.67 o                         
  -7   1  22         35.58         37.97        16.08 o                         
  -6   1  22         14.35         30.33        12.46 o                         
  -5   1  22         39.89         45.21        18.30 o                         
  -4   1  22        216.96        247.62        21.52 o                         
  -3   1  22          3.72        -14.53        14.53 o                         
  -2   1  22         78.70        113.68        20.80 o                         
  -1   1  22          0.60        -11.70        17.65 o                         
   0   1  22          1.38         21.48        19.08 o                         
   1   1  22         32.01         46.31        19.47 o                         
   2   1  22          0.93        -22.62        22.62 o                         
   3   1  22          0.55         -2.03        21.94 o                         
   4   1  22         41.86         88.75        26.40 o                         
   5   1  22          0.75        -23.81        23.81 o                         
   6   1  22         94.72         49.82        30.22 o                         
   7   1  22          8.29         -4.63        29.71 o                         
   8   1  22          0.91         -2.99        31.00 o                         
 -16   2  22          0.45         19.92        34.74 o                         
 -15   2  22          3.34         27.03        33.44 o                         
 -14   2  22          9.13          2.17        24.56 o                         
 -13   2  22          0.00          8.18        32.82 o                         
 -12   2  22         48.55         74.31        24.76 o                         
 -11   2  22          4.13          5.08        21.25 o                         
 -10   2  22          2.04         29.37        21.71 o                         
  -9   2  22          6.16          5.14        20.90 o                         
  -8   2  22         53.48         65.39        19.71 o                         
  -7   2  22         18.69         23.68        18.18 o                         
  -6   2  22        124.25        188.17        23.34 o                         
  -5   2  22         44.03         46.68        28.47 o                         
  -4   2  22         22.06         25.26        17.48 o                         
  -3   2  22         32.92         22.09        16.82 o                         
  -2   2  22          0.70         -8.08        16.49 o                         
  -1   2  22          9.90          3.44        17.44 o                         
   0   2  22         29.30         35.66        18.41 o                         
   1   2  22         27.94         18.46        16.08 o                         
   2   2  22          2.27         32.85        26.02 o                         
   3   2  22          0.49         10.74        21.56 o                         
   4   2  22         93.84         70.28        32.52 o                         
   5   2  22          0.90        -26.10        26.10 o                         
   6   2  22         18.85         39.76        30.27 o                         
 -14   3  22          0.00          4.90        24.81 o                         
 -13   3  22          0.06          3.94        23.44 o                         
 -12   3  22         34.06         13.66        21.64 o                         
 -11   3  22         13.25         21.30        22.44 o                         
 -10   3  22         17.78         34.25        22.65 o                         
  -9   3  22          7.16         58.55        26.85 o                         
  -8   3  22         61.59         92.92        23.59 o                         
  -7   3  22          6.33          3.12        27.14 o                         
  -6   3  22          9.30          4.69        20.26 o                         
  -5   3  22          0.11         46.28        18.51 o                         
  -4   3  22         25.61         54.73        19.05 o                         
  -3   3  22         65.52         49.11        17.85 o                         
  -2   3  22         46.28         64.74        17.49 o                         
  -1   3  22          4.80        -11.85        14.92 o                         
   0   3  22         25.36         28.62        17.48 o                         
   1   3  22          2.66          3.67        15.90 o                         
   2   3  22          4.11          6.98        27.91 o                         
   3   3  22          3.74         47.27        29.21 o                         
   4   3  22          8.06         10.19        35.01 o                         
  -8   4  22          5.13        -12.29        21.03 o                         
  -7   4  22          3.17         11.85        20.78 o                         
  -6   4  22         33.11         44.09        21.12 o                         
  -5   4  22          1.13         23.52        20.02 o                         
  -4   4  22         37.62         35.43        20.19 o                         
  -3   4  22          8.73          5.30        19.38 o                         
  -2   4  22          4.95         -2.07        18.98 o                         
  -1   4  22          0.75          1.85        22.00 o                         
 -17   0  23          0.02        -55.47       139.50 o                         
 -15   0  23         28.94        -30.52        34.68 o                         
 -13   0  23         33.05         30.54        32.46 o                         
 -11   0  23         16.61         51.77        29.65 o                         
  -9   0  23          1.68        -25.88        28.32 o                         
  -7   0  23         66.56         61.75        31.34 o                         
  -5   0  23        106.16        154.98        32.27 o                         
  -3   0  23         81.18         79.57        31.95 o                         
  -1   0  23        103.82         79.35        30.35 o                         
   1   0  23          1.31         19.44        27.06 o                         
   3   0  23         44.47        116.16        41.30 o                         
   5   0  23         63.50         63.19        41.84 o                         
   7   0  23          6.98        -24.95        74.96 o                         
 -16   1  23          0.46         39.56        34.14 o                         
 -15   1  23          0.10        -24.78        43.56 o                         
 -14   1  23          3.23          0.15        49.18 o                         
 -13   1  23         10.95         41.87        27.24 o                         
 -12   1  23          1.15         25.36        25.67 o                         
 -11   1  23          6.09        -20.85        20.85 o                         
 -10   1  23         18.84         -7.93        23.74 o                         
  -9   1  23         81.56         62.47        22.47 o                         
  -8   1  23         11.33         24.72        21.08 o                         
  -7   1  23          7.83         -7.33        17.93 o                         
  -6   1  23          0.43         22.62        17.65 o                         
  -5   1  23         66.55         85.47        21.00 o                         
  -4   1  23        281.11        255.74        25.74 o                         
  -3   1  23          0.76         -7.57        18.96 o                         
  -2   1  23          4.67         -1.57        22.48 o                         
  -1   1  23          0.45        -18.06        18.06 o                         
   0   1  23         11.06          2.66        19.78 o                         
   1   1  23          1.01         -2.33        19.16 o                         
   2   1  23          0.43         -3.13        22.04 o                         
   3   1  23          0.17        -22.17        22.17 o                         
   4   1  23          4.40        -13.50        31.94 o                         
   5   1  23         50.54         13.36        28.09 o                         
   6   1  23         22.31         80.71        54.17 o                         
 -15   2  23          0.27        -23.57        31.80 o                         
 -14   2  23          0.62         54.73        31.80 o                         
 -13   2  23          9.06         17.94        27.92 o                         
 -12   2  23          4.24          2.10        22.66 o                         
 -11   2  23          2.22          8.54        20.56 o                         
 -10   2  23          6.72         28.68        22.31 o                         
  -9   2  23          7.43        -17.62        19.95 o                         
  -8   2  23         17.25         26.71        19.64 o                         
  -7   2  23          0.01         24.37        18.07 o                         
  -6   2  23          1.69         19.82        18.35 o                         
  -5   2  23        126.57        179.76        28.74 o                         
  -4   2  23         12.45        -16.47        17.37 o                         
  -3   2  23         21.36          9.15        18.28 o                         
  -2   2  23          3.67          7.00        21.93 o                         
  -1   2  23         13.66         22.10        21.69 o                         
   0   2  23          1.11        -19.31        19.31 o                         
   1   2  23          0.16        -12.60        21.33 o                         
   2   2  23          9.44         45.49        21.99 o                         
   3   2  23         79.47        107.16        27.54 o                         
   4   2  23          2.05         37.21        25.76 o                         
   5   2  23         12.80         12.96        29.06 o                         
 -12   3  23         23.89         16.03        23.84 o                         
 -11   3  23          2.28          1.78        21.98 o                         
 -10   3  23          6.36         35.51        30.32 o                         
  -9   3  23          2.12         28.89        23.40 o                         
  -8   3  23         52.16         54.82        24.14 o                         
  -7   3  23         23.54         -3.88        19.45 o                         
  -6   3  23          2.91         15.91        17.90 o                         
  -5   3  23          0.51         19.93        20.44 o                         
  -4   3  23         10.04         44.38        21.24 o                         
  -3   3  23          2.80         -2.63        17.89 o                         
  -2   3  23          0.25         -2.10        20.94 o                         
  -1   3  23          0.18        -16.71        16.71 o                         
   0   3  23          7.54         29.33        22.59 o                         
   1   3  23          1.29          8.11        24.44 o                         
   2   3  23          6.45         13.02        29.37 o                         
 -16   0  24          1.59         -4.75        53.42 o                         
 -14   0  24         18.46         -4.87        52.70 o                         
 -12   0  24          6.30        -32.45        32.45 o                         
 -10   0  24         16.60         -4.64        31.81 o                         
  -8   0  24         33.35         11.67        37.10 o                         
  -6   0  24         58.47         65.92        39.04 o                         
  -4   0  24        322.35        253.63        82.51 o                         
  -2   0  24         97.52         68.64        29.77 o                         
   0   0  24         30.82          5.28        30.08 o                         
   2   0  24          1.16          7.66        36.02 o                         
   4   0  24         27.40        -36.17        36.17 o                         
   6   0  24         19.62         33.18        42.99 o                         
 -15   1  24          4.98        -18.41        31.82 o                         
 -14   1  24          2.97        -13.22        28.02 o                         
 -13   1  24          0.04        -32.89        32.89 o                         
 -12   1  24          2.41        -15.37        27.91 o                         
 -11   1  24          1.03        -25.90        25.90 o                         
 -10   1  24         73.03        156.52        26.73 o                         
  -9   1  24          0.01         48.44        22.87 o                         
  -8   1  24         27.27         46.80        22.22 o                         
  -7   1  24          3.14         26.98        20.05 o                         
  -6   1  24          0.17         19.40        22.60 o                         
  -5   1  24          0.66         12.63        23.01 o                         
  -4   1  24         37.13         34.20        20.60 o                         
  -3   1  24          1.07        -18.05        18.05 o                         
  -2   1  24          1.24         17.56        20.47 o                         
  -1   1  24        107.41        118.88        23.89 o                         
   0   1  24          6.43          6.85        20.30 o                         
   1   1  24          2.23         23.75        21.68 o                         
   2   1  24         76.29        103.41        23.32 o                         
   3   1  24          9.21         39.31        24.60 o                         
   4   1  24          4.86        -28.61        28.61 o                         
   5   1  24         12.79          9.65        31.55 o                         
 -14   2  24         24.32         11.70        32.49 o                         
 -13   2  24          0.81         27.12        32.32 o                         
 -12   2  24         27.91         98.76        32.64 o                         
 -11   2  24         14.29         -3.20        28.73 o                         
 -10   2  24         14.08         29.97        30.05 o                         
  -9   2  24          1.06         16.95        32.80 o                         
  -8   2  24         80.34        120.78        26.39 o                         
  -7   2  24          8.04         28.48        21.99 o                         
  -6   2  24          2.16          3.64        24.69 o                         
  -5   2  24         17.10         32.33        24.59 o                         
  -4   2  24         28.78          5.01        21.13 o                         
  -3   2  24         23.53          8.22        20.21 o                         
  -2   2  24          5.54         22.63        21.98 o                         
  -1   2  24         26.10         10.26        19.53 o                         
   0   2  24         63.72        115.84        25.53 o                         
   1   2  24          0.00         38.52        26.13 o                         
   2   2  24          0.27        -27.42        27.42 o                         
   3   2  24          3.41         16.78        24.85 o                         
   4   2  24          1.76         46.52        36.41 o                         
 -11   3  24          1.33         45.19        24.30 o                         
 -10   3  24         81.17        112.66        27.71 o                         
  -9   3  24          0.10        -12.20        22.70 o                         
  -8   3  24          0.18        -18.57        18.57 o                         
  -7   3  24          1.19         -5.64        19.70 o                         
  -6   3  24          0.16          2.24        19.84 o                         
  -5   3  24         37.41         61.14        25.43 o                         
  -4   3  24         33.58        -12.73        19.84 o                         
  -3   3  24          3.39        -17.27        17.27 o                         
  -2   3  24          1.24          5.61        26.08 o                         
  -1   3  24          0.20         21.12        25.46 o                         
   0   3  24          0.46         51.74        41.79 o                         
 -15   0  25         43.26        -13.93       102.62 o                         
 -13   0  25          0.43         -3.14        52.26 o                         
 -11   0  25          0.25         -6.48        33.86 o                         
  -9   0  25         80.07        118.19        38.41 o                         
  -7   0  25         16.05         23.11        37.78 o                         
  -5   0  25         46.28         73.57        42.95 o                         
  -3   0  25         58.91         48.57        30.58 o                         
  -1   0  25         53.95          8.79        31.86 o                         
   1   0  25          1.94         17.87        41.93 o                         
   3   0  25          1.14         14.73        30.27 o                         
 -14   1  25          1.06         18.92        33.48 o                         
 -13   1  25          1.52         21.56        32.11 o                         
 -12   1  25          2.26        -26.54        26.54 o                         
 -11   1  25         52.78         46.90        29.55 o                         
 -10   1  25          0.01         14.87        27.62 o                         
  -9   1  25          0.15         31.11        24.60 o                         
  -8   1  25         15.40          9.72        26.47 o                         
  -7   1  25          5.02         66.07        21.66 o                         
  -6   1  25          0.46         31.90        18.95 o                         
  -5   1  25         77.81         74.01        19.59 o                         
  -4   1  25         15.45         28.68        21.21 o                         
  -3   1  25          2.16         -3.08        23.34 o                         
  -2   1  25          7.42        -11.44        19.71 o                         
  -1   1  25         48.59         38.38        22.79 o                         
   0   1  25         17.17         33.75        22.77 o                         
   1   1  25          0.04        -20.95        20.95 o                         
   2   1  25         17.79         44.33        25.07 o                         
   3   1  25         20.86         34.21        25.04 o                         
   4   1  25         24.16         58.48        31.10 o                         
 -13   2  25         14.23         85.27        32.40 o                         
 -12   2  25          7.60         -6.44        30.48 o                         
 -11   2  25          0.21          8.18        29.78 o                         
 -10   2  25          2.79         31.62        32.46 o                         
  -9   2  25         59.17         42.40        29.87 o                         
  -8   2  25         56.31         44.53        26.78 o                         
  -7   2  25          5.76          1.48        34.71 o                         
  -6   2  25          5.18         -2.59        23.95 o                         
  -5   2  25          8.24         12.10        27.64 o                         
  -4   2  25         11.62        -18.65        21.31 o                         
  -3   2  25          4.00         24.51        23.52 o                         
  -2   2  25         19.48          7.08        33.56 o                         
  -1   2  25         54.10        111.43        26.23 o                         
   0   2  25          0.05         37.42        23.74 o                         
   1   2  25          6.51         22.83        24.85 o                         
   2   2  25         72.61        102.18        35.11 o                         
  -8   3  25          1.08        -15.17        24.81 o                         
  -7   3  25         25.22         26.62        22.01 o                         
  -6   3  25         26.36         32.78        24.38 o                         
  -5   3  25         23.65         61.67        26.48 o                         
  -4   3  25          1.59        -12.53        28.54 o                         
  -3   3  25          0.06          8.19        25.44 o                         
 -14   0  26          0.85         55.77        56.81 o                         
 -12   0  26          1.12         23.20        38.24 o                         
 -10   0  26         19.65         -6.25        29.94 o                         
  -8   0  26         59.39         91.37        37.61 o                         
  -6   0  26          0.06         49.55        35.41 o                         
  -4   0  26          0.07        -28.39        28.39 o                         
  -2   0  26         63.56         60.85        36.64 o                         
   0   0  26          7.92         15.45        33.58 o                         
   2   0  26         19.86        -32.16        32.16 o                         
 -13   1  26          4.39        -10.37        31.99 o                         
 -12   1  26          2.19         31.77        34.35 o                         
 -11   1  26          0.19         -8.67        30.06 o                         
 -10   1  26         27.76         -6.42        27.11 o                         
  -9   1  26         12.73         11.49        29.78 o                         
  -8   1  26          0.76        -15.31        32.67 o                         
  -7   1  26          0.54          5.02        33.17 o                         
  -6   1  26         34.01         60.38        19.73 o                         
  -5   1  26         17.07         61.17        30.87 o                         
  -4   1  26         23.86         35.41        22.93 o                         
  -3   1  26          6.07         -0.35        21.90 o                         
  -2   1  26          2.65         23.61        23.01 o                         
  -1   1  26         31.46          2.34        23.19 o                         
   0   1  26         11.19          0.01        29.33 o                         
   1   1  26          0.08         56.21        26.90 o                         
   2   1  26         61.21         77.56        30.85 o                         
 -11   2  26          0.84        -23.57        30.18 o                         
 -10   2  26          8.14         78.35        33.17 o                         
  -9   2  26          2.95        -18.32        29.12 o                         
  -8   2  26          0.73         -9.09        34.58 o                         
  -7   2  26          4.53          8.45        24.42 o                         
  -6   2  26          0.40         -4.80        24.38 o                         
  -5   2  26         42.44         39.40        28.32 o                         
  -4   2  26          0.00          0.44        22.83 o                         
  -3   2  26         12.47         29.95        23.85 o                         
  -2   2  26         41.93         26.18        23.63 o                         
  -1   2  26          0.04          8.17        24.78 o                         
   0   2  26          1.40         11.97        24.06 o                         
 -11   0  27         10.38         28.49        40.96 o                         
  -9   0  27         12.50         77.76        44.07 o                         
  -7   0  27          0.43         43.58        33.92 o                         
  -5   0  27          1.87         42.54        33.12 o                         
  -3   0  27          0.00         61.14        33.42 o                         
  -1   0  27          0.25         67.06        37.50 o                         
 -11   1  27         59.86         85.88        34.77 o                         
 -10   1  27          0.32         32.24        30.41 o                         
  -9   1  27         19.47         61.49        33.58 o                         
  -8   1  27          0.82         -8.49        30.43 o                         
  -7   1  27          2.89         39.79        25.42 o                         
  -6   1  27          8.81         31.23        23.25 o                         
  -5   1  27          8.41         27.07        25.50 o                         
  -4   1  27          4.94         29.61        29.76 o                         
  -3   1  27         16.67         49.30        24.47 o                         
  -2   1  27          5.28        -12.55        32.77 o                         
  -1   1  27          5.30        -23.44        23.44 o                         
   0   1  27         20.65        -25.86        25.86 o                         
  -7   2  27          0.04         48.21        27.37 o                         
  -6   2  27         22.75         52.91        25.93 o                         
  -5   2  27          0.32         30.80        26.65 o                         
  -4   2  27          7.78         26.23        26.71 o                         
  -8   0  28          2.93         28.60        65.49 o                         
  -6   0  28          0.19         37.86        37.95 o                         
  -4   0  28         42.26         39.91        62.66 o                         
  -8   1  28         11.73        -36.52        48.69 o                         
  -7   1  28          0.11         36.34        28.55 o                         
  -6   1  28          5.11         57.09        41.64 o                         
  -5   1  28          0.03         11.45        25.81 o                         
  -4   1  28          0.07        -22.12        22.12 o                         
                                                                                
